# Supplementary material for: Roles of the leader-trailer helix and antitermination complex in biogenesis of the 30S ribosomal subunit
Source: Nucleic Acids Res. 2023 Apr 27;51(10):5242–54. doi: 10.1093/nar/gkad316 (PMC10250234; doi:10.1093/nar/gkad316)
Supplement: gkad316_Supplemental_Files [file gkad316_supplemental_files.zip › Table_S1.xlsx]

## Sheet: README
Roles of the leader-trailer helix and antitermination complex in biogenesis of the 30S ribosomal subunit
Benjamin R. Warner, Ralf Bundschuh, and Kurt Fredrick
Tab 2: Species selected from GTDB
Accession	Genome assembly accession of species
NCBI Organism Name	Official name of the species per NCBI
NCBI Taxonomy	Full taxonomy of the species per NCBI
GTDB Taxonomy	Full taxonomy of the species per GTDB
Tab 3: 16S leader-trailer sequences
Accession	Genome assembly accession of species
Species	Abbreviated species name
16S Index	Number of the 16S rRNA copy in the genome
Group Index	Number of the leader-trailer structure clade assigned to the leader-trailer sequence
Group Name	Name of the leader-trailer structure clade assigned to the leader-trailer sequence (Figure 1)
Sequence	Leader sequence used in analysis followed by NNNNNNN followed by trailer sequence used in analysis

## Sheet: Species selected from GTDB
Accession	NCBI Organism Name	NCBI Taxonomy	GTDB Taxonomy
GCA_000613265.1	Escherichia coli DSM 30083 = JCM 1649 = ATCC 11775	d__Bacteria; p__Proteobacteria; c__Gammaproteobacteria; o__Enterobacterales; f__Enterobacteriaceae; g__Escherichia; s__Escherichia coli	d__Bacteria; p__Proteobacteria; c__Gammaproteobacteria; o__Enterobacterales; f__Enterobacteriaceae; g__Escherichia; s__Escherichia coli
GCA_000614485.1	Salmonella enterica subsp. enterica serovar Typhimurium str. JCM 1652	d__Bacteria; p__Proteobacteria; c__Gammaproteobacteria; o__Enterobacterales; f__Enterobacteriaceae; g__Salmonella; s__Salmonella enterica	d__Bacteria; p__Proteobacteria; c__Gammaproteobacteria; o__Enterobacterales; f__Enterobacteriaceae; g__Salmonella; s__Salmonella enterica
GCA_000614665.1	Klebsiella pneumoniae subsp. pneumoniae DSM 30104 = JCM 1662 = NBRC 14940	d__Bacteria; p__Proteobacteria; c__Gammaproteobacteria; o__Enterobacterales; f__Enterobacteriaceae; g__Klebsiella; s__Klebsiella pneumoniae	d__Bacteria; p__Proteobacteria; c__Gammaproteobacteria; o__Enterobacterales; f__Enterobacteriaceae; g__Klebsiella; s__Klebsiella pneumoniae
GCA_001312605.1	Enterobacter asburiae JCM 6051	d__Bacteria; p__Proteobacteria; c__Gammaproteobacteria; o__Enterobacterales; f__Enterobacteriaceae; g__Enterobacter; s__Enterobacter asburiae	d__Bacteria; p__Proteobacteria; c__Gammaproteobacteria; o__Enterobacterales; f__Enterobacteriaceae; g__Enterobacter; s__Enterobacter asburiae
GCA_001312885.1	Kosakonia cowanii JCM 10956 = DSM 18146	d__Bacteria; p__Proteobacteria; c__Gammaproteobacteria; o__Enterobacterales; f__Enterobacteriaceae; g__Kosakonia; s__Kosakonia cowanii	d__Bacteria; p__Proteobacteria; c__Gammaproteobacteria; o__Enterobacterales; f__Enterobacteriaceae; g__Kosakonia; s__Kosakonia cowanii
GCA_002950395.1	Shigella sonnei	d__Bacteria; p__Proteobacteria; c__Gammaproteobacteria; o__Enterobacterales; f__Enterobacteriaceae; g__Shigella; s__Shigella sonnei	d__Bacteria; p__Proteobacteria; c__Gammaproteobacteria; o__Enterobacterales; f__Enterobacteriaceae; g__Escherichia; s__Escherichia flexneri
GCA_003417445.1	Klebsiella aerogenes	d__Bacteria; p__Proteobacteria; c__Gammaproteobacteria; o__Enterobacterales; f__Enterobacteriaceae; g__Klebsiella; s__Klebsiella aerogenes	d__Bacteria; p__Proteobacteria; c__Gammaproteobacteria; o__Enterobacterales; f__Enterobacteriaceae; g__Klebsiella; s__Klebsiella aerogenes
GCA_006974205.1	Serratia marcescens subsp. marcescens ATCC 13880	d__Bacteria; p__Proteobacteria; c__Gammaproteobacteria; o__Enterobacterales; f__Yersiniaceae; g__Serratia; s__Serratia marcescens	d__Bacteria; p__Proteobacteria; c__Gammaproteobacteria; o__Enterobacterales; f__Enterobacteriaceae; g__Serratia; s__Serratia marcescens
GCA_900447185.1	Enterobacter asburiae	d__Bacteria; p__Proteobacteria; c__Gammaproteobacteria; o__Enterobacterales; f__Enterobacteriaceae; g__Enterobacter; s__Enterobacter asburiae	d__Bacteria; p__Proteobacteria; c__Gammaproteobacteria; o__Enterobacterales; f__Enterobacteriaceae; g__Enterobacter; s__Enterobacter asburiae
GCA_900447395.1	Cronobacter sakazakii	d__Bacteria; p__Proteobacteria; c__Gammaproteobacteria; o__Enterobacterales; f__Enterobacteriaceae; g__Cronobacter; s__Cronobacter sakazakii	d__Bacteria; p__Proteobacteria; c__Gammaproteobacteria; o__Enterobacterales; f__Enterobacteriaceae; g__Cronobacter; s__Cronobacter sakazakii
GCA_900447605.1	Enterobacter cloacae	d__Bacteria; p__Proteobacteria; c__Gammaproteobacteria; o__Enterobacterales; f__Enterobacteriaceae; g__Enterobacter; s__Enterobacter cloacae	d__Bacteria; p__Proteobacteria; c__Gammaproteobacteria; o__Enterobacterales; f__Enterobacteriaceae; g__Enterobacter; s__Enterobacter cloacae
GCA_900452125.1	Klebsiella pneumoniae subsp. rhinoscleromatis	d__Bacteria; p__Proteobacteria; c__Gammaproteobacteria; o__Enterobacterales; f__Enterobacteriaceae; g__Klebsiella; s__Klebsiella pneumoniae	d__Bacteria; p__Proteobacteria; c__Gammaproteobacteria; o__Enterobacterales; f__Enterobacteriaceae; g__Klebsiella; s__Klebsiella pneumoniae
GCA_900454385.1	Yersinia pseudotuberculosis	d__Bacteria; p__Proteobacteria; c__Gammaproteobacteria; o__Enterobacterales; f__Yersiniaceae; g__Yersinia; s__Yersinia pseudotuberculosis	d__Bacteria; p__Proteobacteria; c__Gammaproteobacteria; o__Enterobacterales; f__Enterobacteriaceae; g__Yersinia; s__Yersinia pestis
GCA_900454405.1	Pantoea agglomerans	d__Bacteria; p__Proteobacteria; c__Gammaproteobacteria; o__Enterobacterales; f__Erwiniaceae; g__Pantoea; s__Pantoea agglomerans	d__Bacteria; p__Proteobacteria; c__Gammaproteobacteria; o__Enterobacterales; f__Enterobacteriaceae; g__Pantoea; s__Pantoea agglomerans
GCA_900455245.1	Proteus mirabilis	d__Bacteria; p__Proteobacteria; c__Gammaproteobacteria; o__Enterobacterales; f__Morganellaceae; g__Proteus; s__Proteus mirabilis	d__Bacteria; p__Proteobacteria; c__Gammaproteobacteria; o__Enterobacterales; f__Enterobacteriaceae; g__Proteus; s__Proteus mirabilis
GCA_900456225.1	Salmonella enterica subsp. arizonae	d__Bacteria; p__Proteobacteria; c__Gammaproteobacteria; o__Enterobacterales; f__Enterobacteriaceae; g__Salmonella; s__Salmonella enterica	d__Bacteria; p__Proteobacteria; c__Gammaproteobacteria; o__Enterobacterales; f__Enterobacteriaceae; g__Salmonella; s__Salmonella arizonae
GCA_900456375.1	Salmonella enterica subsp. diarizonae	d__Bacteria; p__Proteobacteria; c__Gammaproteobacteria; o__Enterobacterales; f__Enterobacteriaceae; g__Salmonella; s__Salmonella enterica	d__Bacteria; p__Proteobacteria; c__Gammaproteobacteria; o__Enterobacterales; f__Enterobacteriaceae; g__Salmonella; s__Salmonella diarizonae
GCA_900456445.1	Salmonella enterica subsp. enterica	d__Bacteria; p__Proteobacteria; c__Gammaproteobacteria; o__Enterobacterales; f__Enterobacteriaceae; g__Salmonella; s__Salmonella enterica	d__Bacteria; p__Proteobacteria; c__Gammaproteobacteria; o__Enterobacterales; f__Enterobacteriaceae; g__Salmonella; s__Salmonella enterica
GCA_900456755.1	Salmonella enterica subsp. enterica serovar Typhimurium	d__Bacteria; p__Proteobacteria; c__Gammaproteobacteria; o__Enterobacterales; f__Enterobacteriaceae; g__Salmonella; s__Salmonella enterica	d__Bacteria; p__Proteobacteria; c__Gammaproteobacteria; o__Enterobacterales; f__Enterobacteriaceae; g__Salmonella; s__Salmonella enterica
GCA_900456865.1	Salmonella enterica subsp. indica	d__Bacteria; p__Proteobacteria; c__Gammaproteobacteria; o__Enterobacterales; f__Enterobacteriaceae; g__Salmonella; s__Salmonella enterica	d__Bacteria; p__Proteobacteria; c__Gammaproteobacteria; o__Enterobacterales; f__Enterobacteriaceae; g__Salmonella; s__Salmonella enterica
GCA_900457055.1	Serratia marcescens	d__Bacteria; p__Proteobacteria; c__Gammaproteobacteria; o__Enterobacterales; f__Yersiniaceae; g__Serratia; s__Serratia marcescens	d__Bacteria; p__Proteobacteria; c__Gammaproteobacteria; o__Enterobacterales; f__Enterobacteriaceae; g__Serratia; s__Serratia marcescens
GCA_900457095.1	Shigella boydii	d__Bacteria; p__Proteobacteria; c__Gammaproteobacteria; o__Enterobacterales; f__Enterobacteriaceae; g__Shigella; s__Shigella boydii	d__Bacteria; p__Proteobacteria; c__Gammaproteobacteria; o__Enterobacterales; f__Enterobacteriaceae; g__Escherichia; s__Escherichia flexneri
GCA_900457155.1	Shigella sonnei	d__Bacteria; p__Proteobacteria; c__Gammaproteobacteria; o__Enterobacterales; f__Enterobacteriaceae; g__Shigella; s__Shigella sonnei	d__Bacteria; p__Proteobacteria; c__Gammaproteobacteria; o__Enterobacterales; f__Enterobacteriaceae; g__Escherichia; s__Escherichia flexneri
GCA_900461005.1	Cedecea neteri	d__Bacteria; p__Proteobacteria; c__Gammaproteobacteria; o__Enterobacterales; f__Enterobacteriaceae; g__Cedecea; s__Cedecea neteri	d__Bacteria; p__Proteobacteria; c__Gammaproteobacteria; o__Enterobacterales; f__Enterobacteriaceae; g__Cedecea; s__Cedecea neteri
GCA_900461485.1	Klebsiella pneumoniae subsp. ozaenae	d__Bacteria; p__Proteobacteria; c__Gammaproteobacteria; o__Enterobacterales; f__Enterobacteriaceae; g__Klebsiella; s__Klebsiella pneumoniae	d__Bacteria; p__Proteobacteria; c__Gammaproteobacteria; o__Enterobacterales; f__Enterobacteriaceae; g__Klebsiella; s__Klebsiella pneumoniae
GCA_900635025.1	Morganella morganii	d__Bacteria; p__Proteobacteria; c__Gammaproteobacteria; o__Enterobacterales; f__Morganellaceae; g__Morganella; s__Morganella morganii	d__Bacteria; p__Proteobacteria; c__Gammaproteobacteria; o__Enterobacterales; f__Enterobacteriaceae; g__Morganella; s__Morganella morganii
GCA_900635425.1	Citrobacter freundii	d__Bacteria; p__Proteobacteria; c__Gammaproteobacteria; o__Enterobacterales; f__Enterobacteriaceae; g__Citrobacter; s__Citrobacter freundii	d__Bacteria; p__Proteobacteria; c__Gammaproteobacteria; o__Enterobacterales; f__Enterobacteriaceae; g__Citrobacter; s__Citrobacter freundii
GCA_900635435.1	Klebsiella aerogenes	d__Bacteria; p__Proteobacteria; c__Gammaproteobacteria; o__Enterobacterales; f__Enterobacteriaceae; g__Klebsiella; s__Klebsiella aerogenes	d__Bacteria; p__Proteobacteria; c__Gammaproteobacteria; o__Enterobacterales; f__Enterobacteriaceae; g__Klebsiella; s__Klebsiella aerogenes
GCA_900635535.1	Salmonella enterica subsp. salamae	d__Bacteria; p__Proteobacteria; c__Gammaproteobacteria; o__Enterobacterales; f__Enterobacteriaceae; g__Salmonella; s__Salmonella enterica	d__Bacteria; p__Proteobacteria; c__Gammaproteobacteria; o__Enterobacterales; f__Enterobacteriaceae; g__Salmonella; s__Salmonella enterica
GCA_900706745.1	Salmonella enterica subsp. houtenae	d__Bacteria; p__Proteobacteria; c__Gammaproteobacteria; o__Enterobacterales; f__Enterobacteriaceae; g__Salmonella; s__Salmonella enterica	d__Bacteria; p__Proteobacteria; c__Gammaproteobacteria; o__Enterobacterales; f__Enterobacteriaceae; g__Salmonella; s__Salmonella houtenae
GCA_900706755.1	Escherichia coli	d__Bacteria; p__Proteobacteria; c__Gammaproteobacteria; o__Enterobacterales; f__Enterobacteriaceae; g__Escherichia; s__Escherichia coli	d__Bacteria; p__Proteobacteria; c__Gammaproteobacteria; o__Enterobacterales; f__Enterobacteriaceae; g__Escherichia; s__Escherichia coli
GCF_000006945.2	Salmonella enterica subsp. enterica serovar Typhimurium str. LT2	d__Bacteria; p__Proteobacteria; c__Gammaproteobacteria; o__Enterobacterales; f__Enterobacteriaceae; g__Salmonella; s__Salmonella enterica	d__Bacteria; p__Proteobacteria; c__Gammaproteobacteria; o__Enterobacterales; f__Enterobacteriaceae; g__Salmonella; s__Salmonella enterica
GCF_000007545.1	Salmonella enterica subsp. enterica serovar Typhi str. Ty2	d__Bacteria; p__Proteobacteria; c__Gammaproteobacteria; o__Enterobacterales; f__Enterobacteriaceae; g__Salmonella; s__Salmonella enterica	d__Bacteria; p__Proteobacteria; c__Gammaproteobacteria; o__Enterobacterales; f__Enterobacteriaceae; g__Salmonella; s__Salmonella enterica
GCF_000025565.1	Enterobacter cloacae subsp. cloacae ATCC 13047	d__Bacteria; p__Proteobacteria; c__Gammaproteobacteria; o__Enterobacterales; f__Enterobacteriaceae; g__Enterobacter; s__Enterobacter cloacae	d__Bacteria; p__Proteobacteria; c__Gammaproteobacteria; o__Enterobacterales; f__Enterobacteriaceae; g__Enterobacter; s__Enterobacter cloacae
GCF_000026185.1	Erwinia tasmaniensis Et1/99	d__Bacteria; p__Proteobacteria; c__Gammaproteobacteria; o__Enterobacterales; f__Erwiniaceae; g__Erwinia; s__Erwinia tasmaniensis	d__Bacteria; p__Proteobacteria; c__Gammaproteobacteria; o__Enterobacterales; f__Enterobacteriaceae; g__Erwinia; s__Erwinia tasmaniensis
GCF_000026225.1	Escherichia fergusonii ATCC 35469	d__Bacteria; p__Proteobacteria; c__Gammaproteobacteria; o__Enterobacterales; f__Enterobacteriaceae; g__Escherichia; s__Escherichia fergusonii	d__Bacteria; p__Proteobacteria; c__Gammaproteobacteria; o__Enterobacterales; f__Enterobacteriaceae; g__Escherichia; s__Escherichia fergusonii
GCF_000026985.1	Erwinia pyrifoliae DSM 12163	d__Bacteria; p__Proteobacteria; c__Gammaproteobacteria; o__Enterobacterales; f__Erwiniaceae; g__Erwinia; s__Erwinia pyrifoliae	d__Bacteria; p__Proteobacteria; c__Gammaproteobacteria; o__Enterobacterales; f__Enterobacteriaceae; g__Erwinia; s__Erwinia pyrifoliae
GCF_000156395.1	Providencia rustigianii DSM 4541	d__Bacteria; p__Proteobacteria; c__Gammaproteobacteria; o__Enterobacterales; f__Morganellaceae; g__Providencia; s__Providencia rustigianii	d__Bacteria; p__Proteobacteria; c__Gammaproteobacteria; o__Enterobacterales; f__Enterobacteriaceae; g__Providencia; s__Providencia rustigianii
GCF_000160755.1	Proteus mirabilis ATCC 29906	d__Bacteria; p__Proteobacteria; c__Gammaproteobacteria; o__Enterobacterales; f__Morganellaceae; g__Proteus; s__Proteus mirabilis	d__Bacteria; p__Proteobacteria; c__Gammaproteobacteria; o__Enterobacterales; f__Enterobacteriaceae; g__Proteus; s__Proteus mirabilis
GCF_000163455.1	Klebsiella pneumoniae subsp. rhinoscleromatis ATCC 13884	d__Bacteria; p__Proteobacteria; c__Gammaproteobacteria; o__Enterobacterales; f__Enterobacteriaceae; g__Klebsiella; s__Klebsiella pneumoniae	d__Bacteria; p__Proteobacteria; c__Gammaproteobacteria; o__Enterobacterales; f__Enterobacteriaceae; g__Klebsiella; s__Klebsiella pneumoniae
GCF_000163595.1	Serratia odorifera DSM 4582	d__Bacteria; p__Proteobacteria; c__Gammaproteobacteria; o__Enterobacterales; f__Yersiniaceae; g__Serratia; s__Serratia odorifera	d__Bacteria; p__Proteobacteria; c__Gammaproteobacteria; o__Enterobacterales; f__Enterobacteriaceae; g__Serratia_F; s__Serratia_F odorifera
GCF_000164865.1	[Enterobacter] lignolyticus SCF1	d__Bacteria; p__Proteobacteria; c__Gammaproteobacteria; o__Enterobacterales; f__Enterobacteriaceae; g__Pluralibacter; s__[Enterobacter] lignolyticus	d__Bacteria; p__Proteobacteria; c__Gammaproteobacteria; o__Enterobacterales; f__Enterobacteriaceae; g__Enterobacter_B; s__Enterobacter_B lignolyticus
GCF_000167975.1	Yersinia bercovieri ATCC 43970	d__Bacteria; p__Proteobacteria; c__Gammaproteobacteria; o__Enterobacterales; f__Yersiniaceae; g__Yersinia; s__Yersinia bercovieri	d__Bacteria; p__Proteobacteria; c__Gammaproteobacteria; o__Enterobacterales; f__Enterobacteriaceae; g__Yersinia; s__Yersinia bercovieri
GCF_000167995.1	Yersinia mollaretii ATCC 43969	d__Bacteria; p__Proteobacteria; c__Gammaproteobacteria; o__Enterobacterales; f__Yersiniaceae; g__Yersinia; s__Yersinia mollaretii	d__Bacteria; p__Proteobacteria; c__Gammaproteobacteria; o__Enterobacterales; f__Enterobacteriaceae; g__Yersinia; s__Yersinia mollaretii
GCF_000168015.1	Yersinia frederiksenii ATCC 33641	d__Bacteria; p__Proteobacteria; c__Gammaproteobacteria; o__Enterobacterales; f__Yersiniaceae; g__Yersinia; s__Yersinia frederiksenii	d__Bacteria; p__Proteobacteria; c__Gammaproteobacteria; o__Enterobacterales; f__Enterobacteriaceae; g__Yersinia; s__Yersinia frederiksenii
GCF_000168035.1	Yersinia intermedia ATCC 29909	d__Bacteria; p__Proteobacteria; c__Gammaproteobacteria; o__Enterobacterales; f__Yersiniaceae; g__Yersinia; s__Yersinia intermedia	d__Bacteria; p__Proteobacteria; c__Gammaproteobacteria; o__Enterobacterales; f__Enterobacteriaceae; g__Yersinia; s__Yersinia intermedia
GCF_000173415.1	Providencia alcalifaciens DSM 30120	d__Bacteria; p__Proteobacteria; c__Gammaproteobacteria; o__Enterobacterales; f__Morganellaceae; g__Providencia; s__Providencia alcalifaciens	d__Bacteria; p__Proteobacteria; c__Gammaproteobacteria; o__Enterobacterales; f__Enterobacteriaceae; g__Providencia; s__Providencia alcalifaciens
GCF_000173715.1	Yersinia kristensenii ATCC 33638	d__Bacteria; p__Proteobacteria; c__Gammaproteobacteria; o__Enterobacterales; f__Yersiniaceae; g__Yersinia; s__Yersinia kristensenii	d__Bacteria; p__Proteobacteria; c__Gammaproteobacteria; o__Enterobacterales; f__Enterobacteriaceae; g__Yersinia; s__Yersinia kristensenii
GCF_000173735.1	Yersinia aldovae ATCC 35236	d__Bacteria; p__Proteobacteria; c__Gammaproteobacteria; o__Enterobacterales; f__Yersiniaceae; g__Yersinia; s__Yersinia aldovae	d__Bacteria; p__Proteobacteria; c__Gammaproteobacteria; o__Enterobacterales; f__Enterobacteriaceae; g__Yersinia; s__Yersinia aldovae
GCF_000173755.1	Yersinia ruckeri ATCC 29473	d__Bacteria; p__Proteobacteria; c__Gammaproteobacteria; o__Enterobacterales; f__Yersiniaceae; g__Yersinia; s__Yersinia ruckeri	d__Bacteria; p__Proteobacteria; c__Gammaproteobacteria; o__Enterobacterales; f__Enterobacteriaceae; g__Yersinia; s__Yersinia ruckeri
GCF_000173775.1	Yersinia rohdei ATCC 43380	d__Bacteria; p__Proteobacteria; c__Gammaproteobacteria; o__Enterobacterales; f__Yersiniaceae; g__Yersinia; s__Yersinia rohdei	d__Bacteria; p__Proteobacteria; c__Gammaproteobacteria; o__Enterobacterales; f__Enterobacteriaceae; g__Yersinia; s__Yersinia rohdei
GCF_000211415.1	Enterobacter mori LMG 25706	d__Bacteria; p__Proteobacteria; c__Gammaproteobacteria; o__Enterobacterales; f__Enterobacteriaceae; g__Enterobacter; s__Enterobacter mori	d__Bacteria; p__Proteobacteria; c__Gammaproteobacteria; o__Enterobacterales; f__Enterobacteriaceae; g__Enterobacter; s__Enterobacter mori
GCF_000213995.1	Enterobacter hormaechei ATCC 49162	d__Bacteria; p__Proteobacteria; c__Gammaproteobacteria; o__Enterobacterales; f__Enterobacteriaceae; g__Enterobacter; s__Enterobacter hormaechei	d__Bacteria; p__Proteobacteria; c__Gammaproteobacteria; o__Enterobacterales; f__Enterobacteriaceae; g__Enterobacter; s__Enterobacter hormaechei
GCF_000215745.1	Klebsiella aerogenes KCTC 2190	d__Bacteria; p__Proteobacteria; c__Gammaproteobacteria; o__Enterobacterales; f__Enterobacteriaceae; g__Klebsiella; s__Klebsiella aerogenes	d__Bacteria; p__Proteobacteria; c__Gammaproteobacteria; o__Enterobacterales; f__Enterobacteriaceae; g__Klebsiella; s__Klebsiella aerogenes
GCF_000241955.1	Rahnella aquatilis CIP 78.65 = ATCC 33071	d__Bacteria; p__Proteobacteria; c__Gammaproteobacteria; o__Enterobacterales; f__Yersiniaceae; g__Rahnella; s__Rahnella aquatilis	d__Bacteria; p__Proteobacteria; c__Gammaproteobacteria; o__Enterobacterales; f__Enterobacteriaceae; g__Rahnella; s__Rahnella aquatilis
GCF_000248015.1	Atlantibacter hermannii NBRC 105704	d__Bacteria; p__Proteobacteria; c__Gammaproteobacteria; o__Enterobacterales; f__Enterobacteriaceae; g__Atlantibacter; s__Atlantibacter hermannii	d__Bacteria; p__Proteobacteria; c__Gammaproteobacteria; o__Enterobacterales; f__Enterobacteriaceae; g__Atlantibacter; s__Atlantibacter hermannii
GCF_000252955.1	Xenorhabdus nematophila ATCC 19061	d__Bacteria; p__Proteobacteria; c__Gammaproteobacteria; o__Enterobacterales; f__Morganellaceae; g__Xenorhabdus; s__Xenorhabdus nematophila	d__Bacteria; p__Proteobacteria; c__Gammaproteobacteria; o__Enterobacterales; f__Enterobacteriaceae; g__Xenorhabdus; s__Xenorhabdus nematophila
GCF_000252995.1	Salmonella bongori NCTC 12419	d__Bacteria; p__Proteobacteria; c__Gammaproteobacteria; o__Enterobacterales; f__Enterobacteriaceae; g__Salmonella; s__Salmonella bongori	d__Bacteria; p__Proteobacteria; c__Gammaproteobacteria; o__Enterobacterales; f__Enterobacteriaceae; g__Salmonella; s__Salmonella bongori
GCF_000253175.1	Yersinia enterocolitica subsp. palearctica Y11	d__Bacteria; p__Proteobacteria; c__Gammaproteobacteria; o__Enterobacterales; f__Yersiniaceae; g__Yersinia; s__Yersinia enterocolitica	d__Bacteria; p__Proteobacteria; c__Gammaproteobacteria; o__Enterobacterales; f__Enterobacteriaceae; g__Yersinia; s__Yersinia enterocolitica
GCF_000262305.1	Shimwellia blattae DSM 4481 = NBRC 105725	d__Bacteria; p__Proteobacteria; c__Gammaproteobacteria; o__Enterobacterales; f__Enterobacteriaceae; g__Shimwellia; s__Shimwellia blattae	d__Bacteria; p__Proteobacteria; c__Gammaproteobacteria; o__Enterobacterales; f__Enterobacteriaceae; g__Shimwellia; s__Shimwellia blattae
GCF_000264765.2	Edwardsiella anguillarum ET080813	d__Bacteria; p__Proteobacteria; c__Gammaproteobacteria; o__Enterobacterales; f__Hafniaceae; g__Edwardsiella; s__Edwardsiella anguillarum	d__Bacteria; p__Proteobacteria; c__Gammaproteobacteria; o__Enterobacterales; f__Enterobacteriaceae; g__Edwardsiella; s__Edwardsiella anguillarum
GCF_000264785.1	Edwardsiella ictaluri ATCC 33202	d__Bacteria; p__Proteobacteria; c__Gammaproteobacteria; o__Enterobacterales; f__Hafniaceae; g__Edwardsiella; s__Edwardsiella ictaluri	d__Bacteria; p__Proteobacteria; c__Gammaproteobacteria; o__Enterobacterales; f__Enterobacteriaceae; g__Edwardsiella; s__Edwardsiella ictaluri
GCF_000264805.1	Edwardsiella tarda ATCC 15947 = NBRC 105688	d__Bacteria; p__Proteobacteria; c__Gammaproteobacteria; o__Enterobacterales; f__Hafniaceae; g__Edwardsiella; s__Edwardsiella tarda	d__Bacteria; p__Proteobacteria; c__Gammaproteobacteria; o__Enterobacterales; f__Enterobacteriaceae; g__Edwardsiella; s__Edwardsiella tarda
GCF_000280495.2	Kosakonia radicincitans DSM 16656	d__Bacteria; p__Proteobacteria; c__Gammaproteobacteria; o__Enterobacterales; f__Enterobacteriaceae; g__Kosakonia; s__Kosakonia radicincitans	d__Bacteria; p__Proteobacteria; c__Gammaproteobacteria; o__Enterobacterales; f__Enterobacteriaceae; g__Kosakonia; s__Kosakonia radicincitans
GCF_000281755.1	Klebsiella pneumoniae subsp. pneumoniae DSM 30104 = JCM 1662 = NBRC 14940	d__Bacteria; p__Proteobacteria; c__Gammaproteobacteria; o__Enterobacterales; f__Enterobacteriaceae; g__Klebsiella; s__Klebsiella pneumoniae	d__Bacteria; p__Proteobacteria; c__Gammaproteobacteria; o__Enterobacterales; f__Enterobacteriaceae; g__Klebsiella; s__Klebsiella pneumoniae
GCF_000291725.1	Pectobacterium wasabiae CFBP 3304	d__Bacteria; p__Proteobacteria; c__Gammaproteobacteria; o__Enterobacterales; f__Pectobacteriaceae; g__Pectobacterium; s__Pectobacterium wasabiae	d__Bacteria; p__Proteobacteria; c__Gammaproteobacteria; o__Enterobacterales; f__Enterobacteriaceae; g__Pectobacterium; s__Pectobacterium wasabiae
GCF_000300455.3	Kosakonia sacchari SP1	d__Bacteria; p__Proteobacteria; c__Gammaproteobacteria; o__Enterobacterales; f__Enterobacteriaceae; g__Kosakonia; s__Kosakonia sacchari	d__Bacteria; p__Proteobacteria; c__Gammaproteobacteria; o__Enterobacterales; f__Enterobacteriaceae; g__Kosakonia; s__Kosakonia sacchari
GCF_000312465.1	Citrobacter freundii ATCC 8090 = MTCC 1658 = NBRC 12681	d__Bacteria; p__Proteobacteria; c__Gammaproteobacteria; o__Enterobacterales; f__Enterobacteriaceae; g__Citrobacter; s__Citrobacter freundii	d__Bacteria; p__Proteobacteria; c__Gammaproteobacteria; o__Enterobacterales; f__Enterobacteriaceae; g__Citrobacter; s__Citrobacter freundii
GCF_000312485.1	Yersinia massiliensis CCUG 53443	d__Bacteria; p__Proteobacteria; c__Gammaproteobacteria; o__Enterobacterales; f__Yersiniaceae; g__Yersinia; s__Yersinia massiliensis	d__Bacteria; p__Proteobacteria; c__Gammaproteobacteria; o__Enterobacterales; f__Enterobacteriaceae; g__Yersinia; s__Yersinia massiliensis
GCF_000314855.2	Providencia burhodogranariea DSM 19968	d__Bacteria; p__Proteobacteria; c__Gammaproteobacteria; o__Enterobacterales; f__Morganellaceae; g__Providencia; s__Providencia burhodogranariea	d__Bacteria; p__Proteobacteria; c__Gammaproteobacteria; o__Enterobacterales; f__Enterobacteriaceae; g__Providencia; s__Providencia burhodogranariea
GCF_000314895.2	Providencia sneebia DSM 19967	d__Bacteria; p__Proteobacteria; c__Gammaproteobacteria; o__Enterobacterales; f__Morganellaceae; g__Providencia; s__Providencia sneebia	d__Bacteria; p__Proteobacteria; c__Gammaproteobacteria; o__Enterobacterales; f__Enterobacteriaceae; g__Providencia; s__Providencia sneebia
GCF_000319285.1	Cronobacter condimenti 1330	d__Bacteria; p__Proteobacteria; c__Gammaproteobacteria; o__Enterobacterales; f__Enterobacteriaceae; g__Cronobacter; s__Cronobacter condimenti	d__Bacteria; p__Proteobacteria; c__Gammaproteobacteria; o__Enterobacterales; f__Enterobacteriaceae; g__Cronobacter; s__Cronobacter condimenti
GCF_000319325.1	Cronobacter universalis NCTC 9529	d__Bacteria; p__Proteobacteria; c__Gammaproteobacteria; o__Enterobacterales; f__Enterobacteriaceae; g__Cronobacter; s__Cronobacter universalis	d__Bacteria; p__Proteobacteria; c__Gammaproteobacteria; o__Enterobacterales; f__Enterobacteriaceae; g__Cronobacter; s__Cronobacter universalis
GCF_000321045.1	Metakosakonia massiliensis JC163	d__Bacteria; p__Proteobacteria; c__Gammaproteobacteria; o__Enterobacterales; f__Enterobacteriaceae; g__Metakosakonia; s__Metakosakonia massiliensis	d__Bacteria; p__Proteobacteria; c__Gammaproteobacteria; o__Enterobacterales; f__Enterobacteriaceae; g__Phytobacter; s__Phytobacter massiliensis
GCF_000327265.1	Shimwellia blattae DSM 4481 = NBRC 105725	d__Bacteria; p__Proteobacteria; c__Gammaproteobacteria; o__Enterobacterales; f__Enterobacteriaceae; g__Shimwellia; s__Shimwellia blattae	d__Bacteria; p__Proteobacteria; c__Gammaproteobacteria; o__Enterobacterales; f__Enterobacteriaceae; g__Shimwellia; s__Shimwellia blattae
GCF_000341505.1	Edwardsiella tarda ATCC 15947 = NBRC 105688	d__Bacteria; p__Proteobacteria; c__Gammaproteobacteria; o__Enterobacterales; f__Hafniaceae; g__Edwardsiella; s__Edwardsiella tarda	d__Bacteria; p__Proteobacteria; c__Gammaproteobacteria; o__Enterobacterales; f__Enterobacteriaceae; g__Edwardsiella; s__Edwardsiella tarda
GCF_000365305.1	Dickeya dianthicola NCPPB 453	d__Bacteria; p__Proteobacteria; c__Gammaproteobacteria; o__Enterobacterales; f__Pectobacteriaceae; g__Dickeya; s__Dickeya dianthicola	d__Bacteria; p__Proteobacteria; c__Gammaproteobacteria; o__Enterobacterales; f__Enterobacteriaceae; g__Dickeya; s__Dickeya dianthicola
GCF_000367625.1	Erwinia amylovora CFBP 1232	d__Bacteria; p__Proteobacteria; c__Gammaproteobacteria; o__Enterobacterales; f__Erwiniaceae; g__Erwinia; s__Erwinia amylovora	d__Bacteria; p__Proteobacteria; c__Gammaproteobacteria; o__Enterobacterales; f__Enterobacteriaceae; g__Erwinia; s__Erwinia amylovora
GCF_000400505.1	Dickeya paradisiaca NCPPB 2511	d__Bacteria; p__Proteobacteria; c__Gammaproteobacteria; o__Enterobacterales; f__Pectobacteriaceae; g__Dickeya; s__Dickeya paradisiaca	d__Bacteria; p__Proteobacteria; c__Gammaproteobacteria; o__Enterobacterales; f__Enterobacteriaceae; g__Dickeya; s__Dickeya paradisiaca
GCF_000400795.1	Dickeya solani IPO 2222	d__Bacteria; p__Proteobacteria; c__Gammaproteobacteria; o__Enterobacterales; f__Pectobacteriaceae; g__Dickeya; s__Dickeya solani	d__Bacteria; p__Proteobacteria; c__Gammaproteobacteria; o__Enterobacterales; f__Enterobacteriaceae; g__Dickeya; s__Dickeya solani
GCF_000406105.1	Dickeya chrysanthemi NCPPB 402	d__Bacteria; p__Proteobacteria; c__Gammaproteobacteria; o__Enterobacterales; f__Pectobacteriaceae; g__Dickeya; s__Dickeya chrysanthemi	d__Bacteria; p__Proteobacteria; c__Gammaproteobacteria; o__Enterobacterales; f__Enterobacteriaceae; g__Dickeya; s__Dickeya chrysanthemi
GCF_000406125.1	Dickeya poaceiphila	d__Bacteria; p__Proteobacteria; c__Gammaproteobacteria; o__Enterobacterales; f__Pectobacteriaceae; g__Dickeya; s__Dickeya poaceiphila	d__Bacteria; p__Proteobacteria; c__Gammaproteobacteria; o__Enterobacterales; f__Enterobacteriaceae; g__Dickeya; s__Dickeya poaceiphila
GCF_000406145.1	Dickeya dadantii NCPPB 898	d__Bacteria; p__Proteobacteria; c__Gammaproteobacteria; o__Enterobacterales; f__Pectobacteriaceae; g__Dickeya; s__Dickeya dadantii	d__Bacteria; p__Proteobacteria; c__Gammaproteobacteria; o__Enterobacterales; f__Enterobacteriaceae; g__Dickeya; s__Dickeya dadantii
GCF_000406165.1	Dickeya zeae NCPPB 2538	d__Bacteria; p__Proteobacteria; c__Gammaproteobacteria; o__Enterobacterales; f__Pectobacteriaceae; g__Dickeya; s__Dickeya zeae	d__Bacteria; p__Proteobacteria; c__Gammaproteobacteria; o__Enterobacterales; f__Enterobacteriaceae; g__Dickeya; s__Dickeya zeae
GCF_000406185.1	Dickeya dadantii subsp. dieffenbachiae NCPPB 2976	d__Bacteria; p__Proteobacteria; c__Gammaproteobacteria; o__Enterobacterales; f__Pectobacteriaceae; g__Dickeya; s__Dickeya dadantii	d__Bacteria; p__Proteobacteria; c__Gammaproteobacteria; o__Enterobacterales; f__Enterobacteriaceae; g__Dickeya; s__Dickeya dadantii
GCF_000409225.1	Cronobacter dublinensis subsp. dublinensis LMG 23823	d__Bacteria; p__Proteobacteria; c__Gammaproteobacteria; o__Enterobacterales; f__Enterobacteriaceae; g__Cronobacter; s__Cronobacter dublinensis	d__Bacteria; p__Proteobacteria; c__Gammaproteobacteria; o__Enterobacterales; f__Enterobacteriaceae; g__Cronobacter; s__Cronobacter dublinensis
GCF_000409285.1	Cronobacter muytjensii ATCC 51329	d__Bacteria; p__Proteobacteria; c__Gammaproteobacteria; o__Enterobacterales; f__Enterobacteriaceae; g__Cronobacter; s__Cronobacter muytjensii	d__Bacteria; p__Proteobacteria; c__Gammaproteobacteria; o__Enterobacterales; f__Enterobacteriaceae; g__Cronobacter; s__Cronobacter muytjensii
GCF_000409305.1	Cronobacter malonaticus LMG 23826	d__Bacteria; p__Proteobacteria; c__Gammaproteobacteria; o__Enterobacterales; f__Enterobacteriaceae; g__Cronobacter; s__Cronobacter malonaticus	d__Bacteria; p__Proteobacteria; c__Gammaproteobacteria; o__Enterobacterales; f__Enterobacteriaceae; g__Cronobacter; s__Cronobacter malonaticus
GCF_000409325.1	Cronobacter universalis NCTC 9529	d__Bacteria; p__Proteobacteria; c__Gammaproteobacteria; o__Enterobacterales; f__Enterobacteriaceae; g__Cronobacter; s__Cronobacter universalis	d__Bacteria; p__Proteobacteria; c__Gammaproteobacteria; o__Enterobacterales; f__Enterobacteriaceae; g__Cronobacter; s__Cronobacter universalis
GCF_000409345.1	Cronobacter dublinensis subsp. lactaridi LMG 23825	d__Bacteria; p__Proteobacteria; c__Gammaproteobacteria; o__Enterobacterales; f__Enterobacteriaceae; g__Cronobacter; s__Cronobacter dublinensis	d__Bacteria; p__Proteobacteria; c__Gammaproteobacteria; o__Enterobacterales; f__Enterobacteriaceae; g__Cronobacter; s__Cronobacter dublinensis
GCF_000409365.1	Cronobacter dublinensis subsp. lausannensis LMG 23824	d__Bacteria; p__Proteobacteria; c__Gammaproteobacteria; o__Enterobacterales; f__Enterobacteriaceae; g__Cronobacter; s__Cronobacter dublinensis	d__Bacteria; p__Proteobacteria; c__Gammaproteobacteria; o__Enterobacterales; f__Enterobacteriaceae; g__Cronobacter; s__Cronobacter dublinensis
GCF_000412335.2	Cedecea davisae DSM 4568	d__Bacteria; p__Proteobacteria; c__Gammaproteobacteria; o__Enterobacterales; f__Enterobacteriaceae; g__Cedecea; s__Cedecea davisae	d__Bacteria; p__Proteobacteria; c__Gammaproteobacteria; o__Enterobacterales; f__Enterobacteriaceae; g__Cedecea; s__Cedecea davisae
GCF_000422085.1	Serratia liquefaciens ATCC 27592	d__Bacteria; p__Proteobacteria; c__Gammaproteobacteria; o__Enterobacterales; f__Yersiniaceae; g__Serratia; s__Serratia liquefaciens	d__Bacteria; p__Proteobacteria; c__Gammaproteobacteria; o__Enterobacterales; f__Enterobacteriaceae; g__Serratia; s__Serratia liquefaciens
GCF_000427805.1	Budvicia aquatica DSM 5075 = ATCC 35567	d__Bacteria; p__Proteobacteria; c__Gammaproteobacteria; o__Enterobacterales; f__Budviciaceae; g__Budvicia; s__Budvicia aquatica	d__Bacteria; p__Proteobacteria; c__Gammaproteobacteria; o__Enterobacterales; f__Enterobacteriaceae; g__Budvicia; s__Budvicia aquatica
GCF_000429565.1	Arsenophonus nasoniae DSM 15247	d__Bacteria; p__Proteobacteria; c__Gammaproteobacteria; o__Enterobacterales; f__Morganellaceae; g__Arsenophonus; s__Arsenophonus nasoniae	d__Bacteria; p__Proteobacteria; c__Gammaproteobacteria; o__Enterobacterales; f__Enterobacteriaceae; g__Arsenophonus; s__Arsenophonus nasoniae
GCF_000439085.1	Leminorella grimontii ATCC 33999 = DSM 5078	d__Bacteria; p__Proteobacteria; c__Gammaproteobacteria; o__Enterobacterales; f__Budviciaceae; g__Leminorella; s__Leminorella grimontii	d__Bacteria; p__Proteobacteria; c__Gammaproteobacteria; o__Enterobacterales; f__Enterobacteriaceae; g__Leminorella; s__Leminorella grimontii
GCF_000439375.1	Tatumella saanichensis	d__Bacteria; p__Proteobacteria; c__Gammaproteobacteria; o__Enterobacterales; f__Erwiniaceae; g__Tatumella; s__Tatumella saanichensis	d__Bacteria; p__Proteobacteria; c__Gammaproteobacteria; o__Enterobacterales; f__Enterobacteriaceae; g__Tatumella; s__Tatumella saanichensis
GCF_000439895.1	Tatumella ptyseos ATCC 33301	d__Bacteria; p__Proteobacteria; c__Gammaproteobacteria; o__Enterobacterales; f__Erwiniaceae; g__Tatumella; s__Tatumella ptyseos	d__Bacteria; p__Proteobacteria; c__Gammaproteobacteria; o__Enterobacterales; f__Enterobacteriaceae; g__Tatumella; s__Tatumella ptyseos
GCF_000463115.2	Franconibacter helveticus LMG 23732	d__Bacteria; p__Proteobacteria; c__Gammaproteobacteria; o__Enterobacterales; f__Enterobacteriaceae; g__Franconibacter; s__Franconibacter helveticus	d__Bacteria; p__Proteobacteria; c__Gammaproteobacteria; o__Enterobacterales; f__Enterobacteriaceae; g__Franconibacter; s__Franconibacter helveticus
GCF_000463155.2	Siccibacter turicensis LMG 23730	d__Bacteria; p__Proteobacteria; c__Gammaproteobacteria; o__Enterobacterales; f__Enterobacteriaceae; g__Siccibacter; s__Siccibacter turicensis	d__Bacteria; p__Proteobacteria; c__Gammaproteobacteria; o__Enterobacterales; f__Enterobacteriaceae; g__Siccibacter; s__Siccibacter turicensis
GCF_000469035.1	Serratia fonticola LMG 7882	d__Bacteria; p__Proteobacteria; c__Gammaproteobacteria; o__Enterobacterales; f__Yersiniaceae; g__Serratia; s__Serratia fonticola	d__Bacteria; p__Proteobacteria; c__Gammaproteobacteria; o__Enterobacterales; f__Enterobacteriaceae; g__Serratia_A; s__Serratia_A fonticola
GCF_000474215.1	Edwardsiella hoshinae NBRC 105699 = ATCC 33379	d__Bacteria; p__Proteobacteria; c__Gammaproteobacteria; o__Enterobacterales; f__Hafniaceae; g__Edwardsiella; s__Edwardsiella hoshinae	d__Bacteria; p__Proteobacteria; c__Gammaproteobacteria; o__Enterobacterales; f__Enterobacteriaceae; g__Edwardsiella; s__Edwardsiella hoshinae
GCF_000485945.1	Franconibacter helveticus 513	d__Bacteria; p__Proteobacteria; c__Gammaproteobacteria; o__Enterobacterales; f__Enterobacteriaceae; g__Franconibacter; s__Franconibacter helveticus	d__Bacteria; p__Proteobacteria; c__Gammaproteobacteria; o__Enterobacterales; f__Enterobacteriaceae; g__Franconibacter; s__Franconibacter helveticus
GCF_000517265.1	Photorhabdus khanii NC19	d__Bacteria; p__Proteobacteria; c__Gammaproteobacteria; o__Enterobacterales; f__Morganellaceae; g__Photorhabdus; s__Photorhabdus khanii	d__Bacteria; p__Proteobacteria; c__Gammaproteobacteria; o__Enterobacterales; f__Enterobacteriaceae; g__Photorhabdus; s__Photorhabdus khanii
GCF_000518745.1	Phaseolibacter flectens ATCC 12775	d__Bacteria; p__Proteobacteria; c__Gammaproteobacteria; o__Enterobacterales; f__Erwiniaceae; g__Phaseolibacter; s__Phaseolibacter flectens	d__Bacteria; p__Proteobacteria; c__Gammaproteobacteria; o__Enterobacterales; f__Enterobacteriaceae; g__Phaseolibacter; s__Phaseolibacter flectens
GCF_000520015.2	Chania multitudinisentens RB-25	d__Bacteria; p__Proteobacteria; c__Gammaproteobacteria; o__Enterobacterales; f__Yersiniaceae; g__Chania; s__Chania multitudinisentens	d__Bacteria; p__Proteobacteria; c__Gammaproteobacteria; o__Enterobacterales; f__Enterobacteriaceae; g__Chania; s__Chania multitudinisentens
GCF_000531455.1	Xenorhabdus szentirmaii DSM 16338	d__Bacteria; p__Proteobacteria; c__Gammaproteobacteria; o__Enterobacterales; f__Morganellaceae; g__Xenorhabdus; s__Xenorhabdus szentirmaii	d__Bacteria; p__Proteobacteria; c__Gammaproteobacteria; o__Enterobacterales; f__Enterobacteriaceae; g__Xenorhabdus; s__Xenorhabdus szentirmaii
GCF_000568195.1	Chania multitudinisentens RB-25	d__Bacteria; p__Proteobacteria; c__Gammaproteobacteria; o__Enterobacterales; f__Yersiniaceae; g__Chania; s__Chania multitudinisentens	d__Bacteria; p__Proteobacteria; c__Gammaproteobacteria; o__Enterobacterales; f__Enterobacteriaceae; g__Chania; s__Chania multitudinisentens
GCF_000582515.1	Yersinia similis	d__Bacteria; p__Proteobacteria; c__Gammaproteobacteria; o__Enterobacterales; f__Yersiniaceae; g__Yersinia; s__Yersinia similis	d__Bacteria; p__Proteobacteria; c__Gammaproteobacteria; o__Enterobacterales; f__Enterobacteriaceae; g__Yersinia; s__Yersinia similis
GCF_000599985.1	Gilliamella apicola	d__Bacteria; p__Proteobacteria; c__Gammaproteobacteria; o__Orbales; f__Orbaceae; g__Gilliamella; s__Gilliamella apicola	d__Bacteria; p__Proteobacteria; c__Gammaproteobacteria; o__Enterobacterales; f__Enterobacteriaceae; g__Gilliamella; s__Gilliamella apicola
GCF_000613225.1	Klebsiella quasipneumoniae subsp. similipneumoniae	d__Bacteria; p__Proteobacteria; c__Gammaproteobacteria; o__Enterobacterales; f__Enterobacteriaceae; g__Klebsiella; s__Klebsiella quasipneumoniae	d__Bacteria; p__Proteobacteria; c__Gammaproteobacteria; o__Enterobacterales; f__Enterobacteriaceae; g__Klebsiella; s__Klebsiella quasipneumoniae
GCF_000621185.1	Franconibacter pulveris DSM 19144	d__Bacteria; p__Proteobacteria; c__Gammaproteobacteria; o__Enterobacterales; f__Enterobacteriaceae; g__Franconibacter; s__Franconibacter pulveris	d__Bacteria; p__Proteobacteria; c__Gammaproteobacteria; o__Enterobacterales; f__Enterobacteriaceae; g__Franconibacter; s__Franconibacter pulveris
GCF_000661975.1	Pantoea ananatis LMG 2665	d__Bacteria; p__Proteobacteria; c__Gammaproteobacteria; o__Enterobacterales; f__Erwiniaceae; g__Pantoea; s__Pantoea ananatis	d__Bacteria; p__Proteobacteria; c__Gammaproteobacteria; o__Enterobacterales; f__Enterobacteriaceae; g__Pantoea; s__Pantoea ananatis
GCF_000684935.1	Cronobacter sakazakii NBRC 102416	d__Bacteria; p__Proteobacteria; c__Gammaproteobacteria; o__Enterobacterales; f__Enterobacteriaceae; g__Cronobacter; s__Cronobacter sakazakii	d__Bacteria; p__Proteobacteria; c__Gammaproteobacteria; o__Enterobacterales; f__Enterobacteriaceae; g__Cronobacter; s__Cronobacter sakazakii
GCF_000688655.1	Lonsdalea quercina subsp. quercina	d__Bacteria; p__Proteobacteria; c__Gammaproteobacteria; o__Enterobacterales; f__Pectobacteriaceae; g__Lonsdalea; s__Lonsdalea quercina	d__Bacteria; p__Proteobacteria; c__Gammaproteobacteria; o__Enterobacterales; f__Enterobacteriaceae; g__Lonsdalea; s__Lonsdalea quercina
GCF_000690815.1	Escherichia coli DSM 30083 = JCM 1649 = ATCC 11775	d__Bacteria; p__Proteobacteria; c__Gammaproteobacteria; o__Enterobacterales; f__Enterobacteriaceae; g__Escherichia; s__Escherichia coli	d__Bacteria; p__Proteobacteria; c__Gammaproteobacteria; o__Enterobacterales; f__Enterobacteriaceae; g__Escherichia; s__Escherichia coli
GCF_000696075.1	Erwinia amylovora NBRC 12687	d__Bacteria; p__Proteobacteria; c__Gammaproteobacteria; o__Enterobacterales; f__Erwiniaceae; g__Erwinia; s__Erwinia amylovora	d__Bacteria; p__Proteobacteria; c__Gammaproteobacteria; o__Enterobacterales; f__Enterobacteriaceae; g__Erwinia; s__Erwinia amylovora
GCF_000696575.1	Siccibacter colletis	d__Bacteria; p__Proteobacteria; c__Gammaproteobacteria; o__Enterobacterales; f__Enterobacteriaceae; g__Siccibacter; s__Siccibacter colletis	d__Bacteria; p__Proteobacteria; c__Gammaproteobacteria; o__Enterobacterales; f__Enterobacteriaceae; g__Siccibacter; s__Siccibacter colletis
GCF_000710035.2	Pantoea ananatis LMG 2665	d__Bacteria; p__Proteobacteria; c__Gammaproteobacteria; o__Enterobacterales; f__Erwiniaceae; g__Pantoea; s__Pantoea ananatis	d__Bacteria; p__Proteobacteria; c__Gammaproteobacteria; o__Enterobacterales; f__Enterobacteriaceae; g__Pantoea; s__Pantoea ananatis
GCF_000711895.1	Photorhabdus australis DSM 17609	d__Bacteria; p__Proteobacteria; c__Gammaproteobacteria; o__Enterobacterales; f__Morganellaceae; g__Photorhabdus; s__Photorhabdus australis	d__Bacteria; p__Proteobacteria; c__Gammaproteobacteria; o__Enterobacterales; f__Enterobacteriaceae; g__Photorhabdus; s__Photorhabdus australis
GCF_000734905.1	Citrobacter freundii ATCC 8090 = MTCC 1658 = NBRC 12681	d__Bacteria; p__Proteobacteria; c__Gammaproteobacteria; o__Enterobacterales; f__Enterobacteriaceae; g__Citrobacter; s__Citrobacter freundii	d__Bacteria; p__Proteobacteria; c__Gammaproteobacteria; o__Enterobacterales; f__Enterobacteriaceae; g__Citrobacter; s__Citrobacter freundii
GCF_000734955.1	Escherichia coli DSM 30083 = JCM 1649 = ATCC 11775	d__Bacteria; p__Proteobacteria; c__Gammaproteobacteria; o__Enterobacterales; f__Enterobacteriaceae; g__Escherichia; s__Escherichia coli	d__Bacteria; p__Proteobacteria; c__Gammaproteobacteria; o__Enterobacterales; f__Enterobacteriaceae; g__Escherichia; s__Escherichia coli
GCF_000734965.1	Trabulsiella guamensis ATCC 49490	d__Bacteria; p__Proteobacteria; c__Gammaproteobacteria; o__Enterobacterales; f__Enterobacteriaceae; g__Trabulsiella; s__Trabulsiella guamensis	d__Bacteria; p__Proteobacteria; c__Gammaproteobacteria; o__Enterobacterales; f__Enterobacteriaceae; g__Trabulsiella; s__Trabulsiella guamensis
GCF_000735345.1	Ewingella americana ATCC 33852	d__Bacteria; p__Proteobacteria; c__Gammaproteobacteria; o__Enterobacterales; f__Yersiniaceae; g__Ewingella; s__Ewingella americana	d__Bacteria; p__Proteobacteria; c__Gammaproteobacteria; o__Enterobacterales; f__Enterobacteriaceae; g__Ewingella; s__Ewingella americana
GCF_000735355.1	Buttiauxella agrestis ATCC 33320	d__Bacteria; p__Proteobacteria; c__Gammaproteobacteria; o__Enterobacterales; f__Enterobacteriaceae; g__Buttiauxella; s__Buttiauxella agrestis	d__Bacteria; p__Proteobacteria; c__Gammaproteobacteria; o__Enterobacterales; f__Enterobacteriaceae; g__Buttiauxella; s__Buttiauxella agrestis
GCF_000735365.1	Kluyvera ascorbata ATCC 33433	d__Bacteria; p__Proteobacteria; c__Gammaproteobacteria; o__Enterobacterales; f__Enterobacteriaceae; g__Kluyvera; s__Kluyvera ascorbata	d__Bacteria; p__Proteobacteria; c__Gammaproteobacteria; o__Enterobacterales; f__Enterobacteriaceae; g__Kluyvera; s__Kluyvera ascorbata
GCF_000735375.1	Hafnia alvei ATCC 13337	d__Bacteria; p__Proteobacteria; c__Gammaproteobacteria; o__Enterobacterales; f__Hafniaceae; g__Hafnia; s__Hafnia alvei	d__Bacteria; p__Proteobacteria; c__Gammaproteobacteria; o__Enterobacterales; f__Enterobacteriaceae; g__Hafnia; s__Hafnia alvei
GCF_000735425.1	Leminorella grimontii ATCC 33999 = DSM 5078	d__Bacteria; p__Proteobacteria; c__Gammaproteobacteria; o__Enterobacterales; f__Budviciaceae; g__Leminorella; s__Leminorella grimontii	d__Bacteria; p__Proteobacteria; c__Gammaproteobacteria; o__Enterobacterales; f__Enterobacteriaceae; g__Leminorella; s__Leminorella grimontii
GCF_000735435.1	Raoultella planticola ATCC 33531	d__Bacteria; p__Proteobacteria; c__Gammaproteobacteria; o__Enterobacterales; f__Enterobacteriaceae; g__Raoultella; s__Raoultella planticola	d__Bacteria; p__Proteobacteria; c__Gammaproteobacteria; o__Enterobacterales; f__Enterobacteriaceae; g__Raoultella; s__Raoultella planticola
GCF_000735445.1	Serratia marcescens subsp. marcescens ATCC 13880	d__Bacteria; p__Proteobacteria; c__Gammaproteobacteria; o__Enterobacterales; f__Yersiniaceae; g__Serratia; s__Serratia marcescens	d__Bacteria; p__Proteobacteria; c__Gammaproteobacteria; o__Enterobacterales; f__Enterobacteriaceae; g__Serratia; s__Serratia marcescens
GCF_000735455.1	Yokenella regensburgei ATCC 49455	d__Bacteria; p__Proteobacteria; c__Gammaproteobacteria; o__Enterobacterales; f__Enterobacteriaceae; g__Yokenella; s__Yokenella regensburgei	d__Bacteria; p__Proteobacteria; c__Gammaproteobacteria; o__Enterobacterales; f__Enterobacteriaceae; g__Yokenella; s__Yokenella regensburgei
GCF_000735505.1	Rahnella aquatilis CIP 78.65 = ATCC 33071	d__Bacteria; p__Proteobacteria; c__Gammaproteobacteria; o__Enterobacterales; f__Yersiniaceae; g__Rahnella; s__Rahnella aquatilis	d__Bacteria; p__Proteobacteria; c__Gammaproteobacteria; o__Enterobacterales; f__Enterobacteriaceae; g__Rahnella; s__Rahnella aquatilis
GCF_000735515.1	Leclercia adecarboxylata ATCC 23216 = NBRC 102595	d__Bacteria; p__Proteobacteria; c__Gammaproteobacteria; o__Enterobacterales; f__Enterobacteriaceae; g__Leclercia; s__Leclercia adecarboxylata	d__Bacteria; p__Proteobacteria; c__Gammaproteobacteria; o__Enterobacterales; f__Enterobacteriaceae; g__Leclercia; s__Leclercia adecarboxylata
GCF_000735525.1	Tatumella ptyseos ATCC 33301	d__Bacteria; p__Proteobacteria; c__Gammaproteobacteria; o__Enterobacterales; f__Erwiniaceae; g__Tatumella; s__Tatumella ptyseos	d__Bacteria; p__Proteobacteria; c__Gammaproteobacteria; o__Enterobacterales; f__Enterobacteriaceae; g__Tatumella; s__Tatumella ptyseos
GCF_000738675.1	Serratia nematodiphila DZ0503SBS1	d__Bacteria; p__Proteobacteria; c__Gammaproteobacteria; o__Enterobacterales; f__Yersiniaceae; g__Serratia; s__Serratia nematodiphila	d__Bacteria; p__Proteobacteria; c__Gammaproteobacteria; o__Enterobacterales; f__Enterobacteriaceae; g__Serratia; s__Serratia nematodiphila
GCF_000742135.1	Klebsiella pneumoniae	d__Bacteria; p__Proteobacteria; c__Gammaproteobacteria; o__Enterobacterales; f__Enterobacteriaceae; g__Klebsiella; s__Klebsiella pneumoniae	d__Bacteria; p__Proteobacteria; c__Gammaproteobacteria; o__Enterobacterales; f__Enterobacteriaceae; g__Klebsiella; s__Klebsiella pneumoniae
GCF_000743055.1	Salmonella enterica subsp. enterica serovar Typhimurium	d__Bacteria; p__Proteobacteria; c__Gammaproteobacteria; o__Enterobacterales; f__Enterobacteriaceae; g__Salmonella; s__Salmonella enterica	d__Bacteria; p__Proteobacteria; c__Gammaproteobacteria; o__Enterobacterales; f__Enterobacteriaceae; g__Salmonella; s__Salmonella enterica
GCF_000749845.1	Pectobacterium betavasculorum	d__Bacteria; p__Proteobacteria; c__Gammaproteobacteria; o__Enterobacterales; f__Pectobacteriaceae; g__Pectobacterium; s__Pectobacterium betavasculorum	d__Bacteria; p__Proteobacteria; c__Gammaproteobacteria; o__Enterobacterales; f__Enterobacteriaceae; g__Pectobacterium; s__Pectobacterium betavasculorum
GCF_000749855.1	Pectobacterium carotovorum subsp. carotovorum	d__Bacteria; p__Proteobacteria; c__Gammaproteobacteria; o__Enterobacterales; f__Pectobacteriaceae; g__Pectobacterium; s__Pectobacterium carotovorum	d__Bacteria; p__Proteobacteria; c__Gammaproteobacteria; o__Enterobacterales; f__Enterobacteriaceae; g__Pectobacterium; s__Pectobacterium carotovorum
GCF_000749865.1	Pectobacterium wasabiae	d__Bacteria; p__Proteobacteria; c__Gammaproteobacteria; o__Enterobacterales; f__Pectobacteriaceae; g__Pectobacterium; s__Pectobacterium wasabiae	d__Bacteria; p__Proteobacteria; c__Gammaproteobacteria; o__Enterobacterales; f__Enterobacteriaceae; g__Pectobacterium; s__Pectobacterium wasabiae
GCF_000749905.1	Pectobacterium atrosepticum	d__Bacteria; p__Proteobacteria; c__Gammaproteobacteria; o__Enterobacterales; f__Pectobacteriaceae; g__Pectobacterium; s__Pectobacterium atrosepticum	d__Bacteria; p__Proteobacteria; c__Gammaproteobacteria; o__Enterobacterales; f__Enterobacteriaceae; g__Pectobacterium; s__Pectobacterium atrosepticum
GCF_000751755.1	Klebsiella quasipneumoniae subsp. quasipneumoniae	d__Bacteria; p__Proteobacteria; c__Gammaproteobacteria; o__Enterobacterales; f__Enterobacteriaceae; g__Klebsiella; s__Klebsiella quasipneumoniae	d__Bacteria; p__Proteobacteria; c__Gammaproteobacteria; o__Enterobacterales; f__Enterobacteriaceae; g__Klebsiella; s__Klebsiella quasipneumoniae
GCF_000754695.1	Pectobacterium brasiliense	d__Bacteria; p__Proteobacteria; c__Gammaproteobacteria; o__Enterobacterales; f__Pectobacteriaceae; g__Pectobacterium; s__Pectobacterium brasiliense	d__Bacteria; p__Proteobacteria; c__Gammaproteobacteria; o__Enterobacterales; f__Enterobacteriaceae; g__Pectobacterium; s__Pectobacterium brasiliense
GCF_000754765.1	Pectobacterium odoriferum	d__Bacteria; p__Proteobacteria; c__Gammaproteobacteria; o__Enterobacterales; f__Pectobacteriaceae; g__Pectobacterium; s__Pectobacterium odoriferum	d__Bacteria; p__Proteobacteria; c__Gammaproteobacteria; o__Enterobacterales; f__Enterobacteriaceae; g__Pectobacterium; s__Pectobacterium carotovorum
GCF_000754805.1	Yersinia frederiksenii ATCC 33641	d__Bacteria; p__Proteobacteria; c__Gammaproteobacteria; o__Enterobacterales; f__Yersiniaceae; g__Yersinia; s__Yersinia frederiksenii	d__Bacteria; p__Proteobacteria; c__Gammaproteobacteria; o__Enterobacterales; f__Enterobacteriaceae; g__Yersinia; s__Yersinia frederiksenii
GCF_000754815.1	Yersinia ruckeri ATCC 29473	d__Bacteria; p__Proteobacteria; c__Gammaproteobacteria; o__Enterobacterales; f__Yersiniaceae; g__Yersinia; s__Yersinia ruckeri	d__Bacteria; p__Proteobacteria; c__Gammaproteobacteria; o__Enterobacterales; f__Enterobacteriaceae; g__Yersinia; s__Yersinia ruckeri
GCF_000755055.1	Yersinia enterocolitica	d__Bacteria; p__Proteobacteria; c__Gammaproteobacteria; o__Enterobacterales; f__Yersiniaceae; g__Yersinia; s__Yersinia enterocolitica	d__Bacteria; p__Proteobacteria; c__Gammaproteobacteria; o__Enterobacterales; f__Enterobacteriaceae; g__Yersinia; s__Yersinia enterocolitica
GCF_000755525.1	Enterobacter cloacae	d__Bacteria; p__Proteobacteria; c__Gammaproteobacteria; o__Enterobacterales; f__Enterobacteriaceae; g__Enterobacter; s__Enterobacter cloacae	d__Bacteria; p__Proteobacteria; c__Gammaproteobacteria; o__Enterobacterales; f__Enterobacteriaceae; g__Enterobacter; s__Enterobacter cloacae
GCF_000757405.1	Pantoea stewartii subsp. indologenes	d__Bacteria; p__Proteobacteria; c__Gammaproteobacteria; o__Enterobacterales; f__Erwiniaceae; g__Pantoea; s__Pantoea stewartii	d__Bacteria; p__Proteobacteria; c__Gammaproteobacteria; o__Enterobacterales; f__Enterobacteriaceae; g__Pantoea; s__Pantoea stewartii
GCF_000757425.2	Tatumella morbirosei	d__Bacteria; p__Proteobacteria; c__Gammaproteobacteria; o__Enterobacterales; f__Erwiniaceae; g__Tatumella; s__Tatumella morbirosei	d__Bacteria; p__Proteobacteria; c__Gammaproteobacteria; o__Enterobacterales; f__Enterobacteriaceae; g__Tatumella; s__Tatumella morbirosei
GCF_000757625.1	Pectobacterium parmentieri	d__Bacteria; p__Proteobacteria; c__Gammaproteobacteria; o__Enterobacterales; f__Pectobacteriaceae; g__Pectobacterium; s__Pectobacterium parmentieri	d__Bacteria; p__Proteobacteria; c__Gammaproteobacteria; o__Enterobacterales; f__Enterobacteriaceae; g__Pectobacterium; s__Pectobacterium parmentieri
GCF_000759735.1	Citrobacter freundii ATCC 8090 = MTCC 1658 = NBRC 12681	d__Bacteria; p__Proteobacteria; c__Gammaproteobacteria; o__Enterobacterales; f__Enterobacteriaceae; g__Citrobacter; s__Citrobacter freundii	d__Bacteria; p__Proteobacteria; c__Gammaproteobacteria; o__Enterobacterales; f__Enterobacteriaceae; g__Citrobacter; s__Citrobacter freundii
GCF_000759755.1	Citrobacter werkmanii NBRC 105721	d__Bacteria; p__Proteobacteria; c__Gammaproteobacteria; o__Enterobacterales; f__Enterobacteriaceae; g__Citrobacter; s__Citrobacter werkmanii	d__Bacteria; p__Proteobacteria; c__Gammaproteobacteria; o__Enterobacterales; f__Enterobacteriaceae; g__Citrobacter; s__Citrobacter werkmanii
GCF_000759775.1	Escherichia albertii NBRC 107761	d__Bacteria; p__Proteobacteria; c__Gammaproteobacteria; o__Enterobacterales; f__Enterobacteriaceae; g__Escherichia; s__Escherichia albertii	d__Bacteria; p__Proteobacteria; c__Gammaproteobacteria; o__Enterobacterales; f__Enterobacteriaceae; g__Escherichia; s__Escherichia albertii
GCF_000759795.1	Pseudescherichia vulneris NBRC 102420	d__Bacteria; p__Proteobacteria; c__Gammaproteobacteria; o__Enterobacterales; f__Enterobacteriaceae; g__Pseudescherichia; s__Pseudescherichia vulneris	d__Bacteria; p__Proteobacteria; c__Gammaproteobacteria; o__Enterobacterales; f__Enterobacteriaceae; g__Pseudescherichia; s__Pseudescherichia vulneris
GCF_000759815.1	Citrobacter rodentium NBRC 105723	d__Bacteria; p__Proteobacteria; c__Gammaproteobacteria; o__Enterobacterales; f__Enterobacteriaceae; g__Citrobacter; s__Citrobacter rodentium	d__Bacteria; p__Proteobacteria; c__Gammaproteobacteria; o__Enterobacterales; f__Enterobacteriaceae; g__Citrobacter_A; s__Citrobacter_A rodentium
GCF_000759835.1	Citrobacter sedlakii NBRC 105722	d__Bacteria; p__Proteobacteria; c__Gammaproteobacteria; o__Enterobacterales; f__Enterobacteriaceae; g__Citrobacter; s__Citrobacter sedlakii	d__Bacteria; p__Proteobacteria; c__Gammaproteobacteria; o__Enterobacterales; f__Enterobacteriaceae; g__Citrobacter_A; s__Citrobacter_A sedlakii
GCF_000770305.1	Erwinia oleae	d__Bacteria; p__Proteobacteria; c__Gammaproteobacteria; o__Enterobacterales; f__Erwiniaceae; g__Erwinia; s__Erwinia oleae	d__Bacteria; p__Proteobacteria; c__Gammaproteobacteria; o__Enterobacterales; f__Enterobacteriaceae; g__Erwinia; s__Erwinia oleae
GCF_000784735.1	Dickeya undicola	d__Bacteria; p__Proteobacteria; c__Gammaproteobacteria; o__Enterobacterales; f__Pectobacteriaceae; g__Dickeya; s__Dickeya undicola	d__Bacteria; p__Proteobacteria; c__Gammaproteobacteria; o__Enterobacterales; f__Enterobacteriaceae; g__Dickeya; s__Dickeya undicola
GCF_000803215.1	Pectobacterium fontis	d__Bacteria; p__Proteobacteria; c__Gammaproteobacteria; o__Enterobacterales; f__Pectobacteriaceae; g__Pectobacterium; s__Pectobacterium fontis	d__Bacteria; p__Proteobacteria; c__Gammaproteobacteria; o__Enterobacterales; f__Enterobacteriaceae; g__Pectobacterium; s__Pectobacterium fontis
GCF_000803315.1	Pectobacterium actinidiae	d__Bacteria; p__Proteobacteria; c__Gammaproteobacteria; o__Enterobacterales; f__Pectobacteriaceae; g__Pectobacterium; s__Pectobacterium actinidiae	d__Bacteria; p__Proteobacteria; c__Gammaproteobacteria; o__Enterobacterales; f__Enterobacteriaceae; g__Pectobacterium; s__Pectobacterium actinidiae
GCF_000807275.1	Frischella perrara	d__Bacteria; p__Proteobacteria; c__Gammaproteobacteria; o__Orbales; f__Orbaceae; g__Frischella; s__Frischella perrara	d__Bacteria; p__Proteobacteria; c__Gammaproteobacteria; o__Enterobacterales; f__Enterobacteriaceae; g__Frischella; s__Frischella perrara
GCF_000807695.1	Escherichia marmotae	d__Bacteria; p__Proteobacteria; c__Gammaproteobacteria; o__Enterobacterales; f__Enterobacteriaceae; g__Escherichia; s__Escherichia marmotae	d__Bacteria; p__Proteobacteria; c__Gammaproteobacteria; o__Enterobacterales; f__Enterobacteriaceae; g__Escherichia; s__Escherichia marmotae
GCF_000818595.1	Enterobacter ludwigii	d__Bacteria; p__Proteobacteria; c__Gammaproteobacteria; o__Enterobacterales; f__Enterobacteriaceae; g__Enterobacter; s__Enterobacter ludwigii	d__Bacteria; p__Proteobacteria; c__Gammaproteobacteria; o__Enterobacterales; f__Enterobacteriaceae; g__Enterobacter; s__Enterobacter ludwigii
GCF_000821185.2	Serratia symbiotica	d__Bacteria; p__Proteobacteria; c__Gammaproteobacteria; o__Enterobacterales; f__Yersiniaceae; g__Serratia; s__Serratia symbiotica	d__Bacteria; p__Proteobacteria; c__Gammaproteobacteria; o__Enterobacterales; f__Enterobacteriaceae; g__Serratia; s__Serratia symbiotica
GCF_000826205.1	Citrobacter pasteurii	d__Bacteria; p__Proteobacteria; c__Gammaproteobacteria; o__Enterobacterales; f__Enterobacteriaceae; g__Citrobacter; s__Citrobacter pasteurii	d__Bacteria; p__Proteobacteria; c__Gammaproteobacteria; o__Enterobacterales; f__Enterobacteriaceae; g__Citrobacter; s__Citrobacter youngae
GCF_000826585.2	Klebsiella pneumoniae subsp. ozaenae	d__Bacteria; p__Proteobacteria; c__Gammaproteobacteria; o__Enterobacterales; f__Enterobacteriaceae; g__Klebsiella; s__Klebsiella pneumoniae	d__Bacteria; p__Proteobacteria; c__Gammaproteobacteria; o__Enterobacterales; f__Enterobacteriaceae; g__Klebsiella; s__Klebsiella pneumoniae
GCF_000828055.2	Klebsiella variicola	d__Bacteria; p__Proteobacteria; c__Gammaproteobacteria; o__Enterobacterales; f__Enterobacteriaceae; g__Klebsiella; s__Klebsiella variicola	d__Bacteria; p__Proteobacteria; c__Gammaproteobacteria; o__Enterobacterales; f__Enterobacteriaceae; g__Klebsiella; s__Klebsiella variicola
GCF_000951135.1	Rouxiella chamberiensis	d__Bacteria; p__Proteobacteria; c__Gammaproteobacteria; o__Enterobacterales; f__Yersiniaceae; g__Rouxiella; s__Rouxiella chamberiensis	d__Bacteria; p__Proteobacteria; c__Gammaproteobacteria; o__Enterobacterales; f__Enterobacteriaceae; g__Rouxiella; s__Rouxiella chamberiensis
GCF_000968195.1	Xenorhabdus doucetiae	d__Bacteria; p__Proteobacteria; c__Gammaproteobacteria; o__Enterobacterales; f__Morganellaceae; g__Xenorhabdus; s__Xenorhabdus doucetiae	d__Bacteria; p__Proteobacteria; c__Gammaproteobacteria; o__Enterobacterales; f__Enterobacteriaceae; g__Xenorhabdus; s__Xenorhabdus doucetiae
GCF_000982825.1	Cronobacter sakazakii	d__Bacteria; p__Proteobacteria; c__Gammaproteobacteria; o__Enterobacterales; f__Enterobacteriaceae; g__Cronobacter; s__Cronobacter sakazakii	d__Bacteria; p__Proteobacteria; c__Gammaproteobacteria; o__Enterobacterales; f__Enterobacteriaceae; g__Cronobacter; s__Cronobacter sakazakii
GCF_001006005.1	Serratia fonticola	d__Bacteria; p__Proteobacteria; c__Gammaproteobacteria; o__Enterobacterales; f__Yersiniaceae; g__Serratia; s__Serratia fonticola	d__Bacteria; p__Proteobacteria; c__Gammaproteobacteria; o__Enterobacterales; f__Enterobacteriaceae; g__Serratia_A; s__Serratia_A fonticola
GCF_001010285.1	Photorhabdus thracensis	d__Bacteria; p__Proteobacteria; c__Gammaproteobacteria; o__Enterobacterales; f__Morganellaceae; g__Photorhabdus; s__Photorhabdus thracensis	d__Bacteria; p__Proteobacteria; c__Gammaproteobacteria; o__Enterobacterales; f__Enterobacteriaceae; g__Photorhabdus; s__Photorhabdus thracensis
GCF_001038685.1	Pectobacterium atrosepticum ICMP 1526	d__Bacteria; p__Proteobacteria; c__Gammaproteobacteria; o__Enterobacterales; f__Pectobacteriaceae; g__Pectobacterium; s__Pectobacterium atrosepticum	d__Bacteria; p__Proteobacteria; c__Gammaproteobacteria; o__Enterobacterales; f__Enterobacteriaceae; g__Pectobacterium; s__Pectobacterium atrosepticum
GCF_001039055.1	Pectobacterium carotovorum subsp. carotovorum ICMP 5702	d__Bacteria; p__Proteobacteria; c__Gammaproteobacteria; o__Enterobacterales; f__Pectobacteriaceae; g__Pectobacterium; s__Pectobacterium carotovorum	d__Bacteria; p__Proteobacteria; c__Gammaproteobacteria; o__Enterobacterales; f__Enterobacteriaceae; g__Pectobacterium; s__Pectobacterium carotovorum
GCF_001047675.1	Yersinia aleksiciae	d__Bacteria; p__Proteobacteria; c__Gammaproteobacteria; o__Enterobacterales; f__Yersiniaceae; g__Yersinia; s__Yersinia aleksiciae	d__Bacteria; p__Proteobacteria; c__Gammaproteobacteria; o__Enterobacterales; f__Enterobacteriaceae; g__Yersinia; s__Yersinia aleksiciae
GCF_001050515.1	Erwinia piriflorinigrans CFBP 5888	d__Bacteria; p__Proteobacteria; c__Gammaproteobacteria; o__Enterobacterales; f__Erwiniaceae; g__Erwinia; s__Erwinia piriflorinigrans	d__Bacteria; p__Proteobacteria; c__Gammaproteobacteria; o__Enterobacterales; f__Enterobacteriaceae; g__Erwinia; s__Erwinia piriflorinigrans
GCF_001053095.1	Yersinia similis	d__Bacteria; p__Proteobacteria; c__Gammaproteobacteria; o__Enterobacterales; f__Yersiniaceae; g__Yersinia; s__Yersinia similis	d__Bacteria; p__Proteobacteria; c__Gammaproteobacteria; o__Enterobacterales; f__Enterobacteriaceae; g__Yersinia; s__Yersinia similis
GCF_001083805.1	Photorhabdus luminescens subsp. luminescens	d__Bacteria; p__Proteobacteria; c__Gammaproteobacteria; o__Enterobacterales; f__Morganellaceae; g__Photorhabdus; s__Photorhabdus luminescens	d__Bacteria; p__Proteobacteria; c__Gammaproteobacteria; o__Enterobacterales; f__Enterobacteriaceae; g__Photorhabdus; s__Photorhabdus luminescens
GCF_001267535.1	Erwinia iniecta	d__Bacteria; p__Proteobacteria; c__Gammaproteobacteria; o__Enterobacterales; f__Erwiniaceae; g__Erwinia; s__Erwinia iniecta	d__Bacteria; p__Proteobacteria; c__Gammaproteobacteria; o__Enterobacterales; f__Enterobacteriaceae; g__Erwinia; s__Erwinia iniecta
GCF_001277175.1	Cronobacter universalis NCTC 9529	d__Bacteria; p__Proteobacteria; c__Gammaproteobacteria; o__Enterobacterales; f__Enterobacteriaceae; g__Cronobacter; s__Cronobacter universalis	d__Bacteria; p__Proteobacteria; c__Gammaproteobacteria; o__Enterobacterales; f__Enterobacteriaceae; g__Cronobacter; s__Cronobacter universalis
GCF_001277195.1	Cronobacter muytjensii ATCC 51329	d__Bacteria; p__Proteobacteria; c__Gammaproteobacteria; o__Enterobacterales; f__Enterobacteriaceae; g__Cronobacter; s__Cronobacter muytjensii	d__Bacteria; p__Proteobacteria; c__Gammaproteobacteria; o__Enterobacterales; f__Enterobacteriaceae; g__Cronobacter; s__Cronobacter muytjensii
GCF_001277215.2	Cronobacter malonaticus LMG 23826	d__Bacteria; p__Proteobacteria; c__Gammaproteobacteria; o__Enterobacterales; f__Enterobacteriaceae; g__Cronobacter; s__Cronobacter malonaticus	d__Bacteria; p__Proteobacteria; c__Gammaproteobacteria; o__Enterobacterales; f__Enterobacteriaceae; g__Cronobacter; s__Cronobacter malonaticus
GCF_001277235.1	Cronobacter dublinensis subsp. dublinensis LMG 23823	d__Bacteria; p__Proteobacteria; c__Gammaproteobacteria; o__Enterobacterales; f__Enterobacteriaceae; g__Cronobacter; s__Cronobacter dublinensis	d__Bacteria; p__Proteobacteria; c__Gammaproteobacteria; o__Enterobacterales; f__Enterobacteriaceae; g__Cronobacter; s__Cronobacter dublinensis
GCF_001277255.1	Cronobacter condimenti 1330	d__Bacteria; p__Proteobacteria; c__Gammaproteobacteria; o__Enterobacterales; f__Enterobacteriaceae; g__Cronobacter; s__Cronobacter condimenti	d__Bacteria; p__Proteobacteria; c__Gammaproteobacteria; o__Enterobacterales; f__Enterobacteriaceae; g__Cronobacter; s__Cronobacter condimenti
GCF_001294465.1	Moellerella wisconsensis ATCC 35017	d__Bacteria; p__Proteobacteria; c__Gammaproteobacteria; o__Enterobacterales; f__Morganellaceae; g__Moellerella; s__Moellerella wisconsensis	d__Bacteria; p__Proteobacteria; c__Gammaproteobacteria; o__Enterobacterales; f__Enterobacteriaceae; g__Moellerella; s__Moellerella wisconsensis
GCF_001299075.1	Enterobacter cloacae	d__Bacteria; p__Proteobacteria; c__Gammaproteobacteria; o__Enterobacterales; f__Enterobacteriaceae; g__Enterobacter; s__Enterobacter cloacae	d__Bacteria; p__Proteobacteria; c__Gammaproteobacteria; o__Enterobacterales; f__Enterobacteriaceae; g__Enterobacter; s__Enterobacter cloacae
GCF_001304675.1	Serratia rubidaea	d__Bacteria; p__Proteobacteria; c__Gammaproteobacteria; o__Enterobacterales; f__Yersiniaceae; g__Serratia; s__Serratia rubidaea	d__Bacteria; p__Proteobacteria; c__Gammaproteobacteria; o__Enterobacterales; f__Enterobacteriaceae; g__Serratia_B; s__Serratia_B rubidaea
GCF_001484765.1	[Erwinia] teleogrylli	d__Bacteria; p__Proteobacteria; c__Gammaproteobacteria; o__Enterobacterales; f__Enterobacteriaceae; g__; s__[Erwinia] teleogrylli	d__Bacteria; p__Proteobacteria; c__Gammaproteobacteria; o__Enterobacterales; f__Enterobacteriaceae; g__Erwinia_A; s__Erwinia_A teleogrylli
GCF_001514515.1	Lelliottia amnigena NBRC 105700	d__Bacteria; p__Proteobacteria; c__Gammaproteobacteria; o__Enterobacterales; f__Enterobacteriaceae; g__Lelliottia; s__Lelliottia amnigena	d__Bacteria; p__Proteobacteria; c__Gammaproteobacteria; o__Enterobacterales; f__Enterobacteriaceae; g__Lelliottia; s__Lelliottia amnigena
GCF_001515505.1	Leclercia adecarboxylata ATCC 23216 = NBRC 102595	d__Bacteria; p__Proteobacteria; c__Gammaproteobacteria; o__Enterobacterales; f__Enterobacteriaceae; g__Leclercia; s__Leclercia adecarboxylata	d__Bacteria; p__Proteobacteria; c__Gammaproteobacteria; o__Enterobacterales; f__Enterobacteriaceae; g__Leclercia; s__Leclercia adecarboxylata
GCF_001517405.1	Erwinia gerundensis	d__Bacteria; p__Proteobacteria; c__Gammaproteobacteria; o__Enterobacterales; f__Erwiniaceae; g__Erwinia; s__Erwinia gerundensis	d__Bacteria; p__Proteobacteria; c__Gammaproteobacteria; o__Enterobacterales; f__Enterobacteriaceae; g__Erwinia_B; s__Erwinia_B gerundensis
GCF_001521715.1	Enterobacter asburiae	d__Bacteria; p__Proteobacteria; c__Gammaproteobacteria; o__Enterobacterales; f__Enterobacteriaceae; g__Enterobacter; s__Enterobacter asburiae	d__Bacteria; p__Proteobacteria; c__Gammaproteobacteria; o__Enterobacterales; f__Enterobacteriaceae; g__Enterobacter; s__Enterobacter asburiae
GCF_001558355.2	Salmonella enterica	d__Bacteria; p__Proteobacteria; c__Gammaproteobacteria; o__Enterobacterales; f__Enterobacteriaceae; g__Salmonella; s__Salmonella enterica	d__Bacteria; p__Proteobacteria; c__Gammaproteobacteria; o__Enterobacterales; f__Enterobacteriaceae; g__Salmonella; s__Salmonella enterica
GCF_001571265.1	Cedecea neteri NBRC 105707 = ATCC 33855	d__Bacteria; p__Proteobacteria; c__Gammaproteobacteria; o__Enterobacterales; f__Enterobacteriaceae; g__Cedecea; s__Cedecea neteri	d__Bacteria; p__Proteobacteria; c__Gammaproteobacteria; o__Enterobacterales; f__Enterobacteriaceae; g__Cedecea; s__Cedecea neteri
GCF_001571285.1	Kluyvera cryocrescens NBRC 102467	d__Bacteria; p__Proteobacteria; c__Gammaproteobacteria; o__Enterobacterales; f__Enterobacteriaceae; g__Kluyvera; s__Kluyvera cryocrescens	d__Bacteria; p__Proteobacteria; c__Gammaproteobacteria; o__Enterobacterales; f__Enterobacteriaceae; g__Kluyvera; s__Kluyvera cryocrescens
GCF_001571305.1	Erwinia persicina NBRC 102418	d__Bacteria; p__Proteobacteria; c__Gammaproteobacteria; o__Enterobacterales; f__Erwiniaceae; g__Erwinia; s__Erwinia persicina	d__Bacteria; p__Proteobacteria; c__Gammaproteobacteria; o__Enterobacterales; f__Enterobacteriaceae; g__Erwinia; s__Erwinia persicina
GCF_001586165.1	Obesumbacterium proteus	d__Bacteria; p__Proteobacteria; c__Gammaproteobacteria; o__Enterobacterales; f__Hafniaceae; g__Obesumbacterium; s__Obesumbacterium proteus	d__Bacteria; p__Proteobacteria; c__Gammaproteobacteria; o__Enterobacterales; f__Enterobacteriaceae; g__Hafnia; s__Hafnia proteus
GCF_001590885.1	Serratia ficaria NBRC 102596	d__Bacteria; p__Proteobacteria; c__Gammaproteobacteria; o__Enterobacterales; f__Yersiniaceae; g__Serratia; s__Serratia ficaria	d__Bacteria; p__Proteobacteria; c__Gammaproteobacteria; o__Enterobacterales; f__Enterobacteriaceae; g__Serratia; s__Serratia ficaria
GCF_001590905.1	Serratia grimesii NBRC 13537	d__Bacteria; p__Proteobacteria; c__Gammaproteobacteria; o__Enterobacterales; f__Yersiniaceae; g__Serratia; s__Serratia grimesii	d__Bacteria; p__Proteobacteria; c__Gammaproteobacteria; o__Enterobacterales; f__Enterobacteriaceae; g__Serratia; s__Serratia grimesii
GCF_001590925.1	Serratia plymuthica NBRC 102599	d__Bacteria; p__Proteobacteria; c__Gammaproteobacteria; o__Enterobacterales; f__Yersiniaceae; g__Serratia; s__Serratia plymuthica	d__Bacteria; p__Proteobacteria; c__Gammaproteobacteria; o__Enterobacterales; f__Enterobacteriaceae; g__Serratia; s__Serratia plymuthica
GCF_001590945.1	Klebsiella pneumoniae subsp. pneumoniae DSM 30104 = JCM 1662 = NBRC 14940	d__Bacteria; p__Proteobacteria; c__Gammaproteobacteria; o__Enterobacterales; f__Enterobacteriaceae; g__Klebsiella; s__Klebsiella pneumoniae	d__Bacteria; p__Proteobacteria; c__Gammaproteobacteria; o__Enterobacterales; f__Enterobacteriaceae; g__Klebsiella; s__Klebsiella pneumoniae
GCF_001598295.1	Raoultella ornithinolytica NBRC 105727 = ATCC 31898	d__Bacteria; p__Proteobacteria; c__Gammaproteobacteria; o__Enterobacterales; f__Enterobacteriaceae; g__Raoultella; s__Raoultella ornithinolytica	d__Bacteria; p__Proteobacteria; c__Gammaproteobacteria; o__Enterobacterales; f__Enterobacteriaceae; g__Raoultella; s__Raoultella ornithinolytica
GCF_001598315.1	Kluyvera intermedia NBRC 102594 = ATCC 33110	d__Bacteria; p__Proteobacteria; c__Gammaproteobacteria; o__Enterobacterales; f__Enterobacteriaceae; g__Kluyvera; s__Kluyvera intermedia	d__Bacteria; p__Proteobacteria; c__Gammaproteobacteria; o__Enterobacterales; f__Enterobacteriaceae; g__Kluyvera; s__Kluyvera intermedia
GCF_001598475.1	Pantoea agglomerans NBRC 102470	d__Bacteria; p__Proteobacteria; c__Gammaproteobacteria; o__Enterobacterales; f__Erwiniaceae; g__Pantoea; s__Pantoea agglomerans	d__Bacteria; p__Proteobacteria; c__Gammaproteobacteria; o__Enterobacterales; f__Enterobacteriaceae; g__Pantoea; s__Pantoea agglomerans
GCF_001598675.1	Serratia rubidaea NBRC 103169	d__Bacteria; p__Proteobacteria; c__Gammaproteobacteria; o__Enterobacterales; f__Yersiniaceae; g__Serratia; s__Serratia rubidaea	d__Bacteria; p__Proteobacteria; c__Gammaproteobacteria; o__Enterobacterales; f__Enterobacteriaceae; g__Serratia_B; s__Serratia_B rubidaea
GCF_001598695.1	Klebsiella oxytoca NBRC 105695	d__Bacteria; p__Proteobacteria; c__Gammaproteobacteria; o__Enterobacterales; f__Enterobacteriaceae; g__Klebsiella; s__Klebsiella oxytoca	d__Bacteria; p__Proteobacteria; c__Gammaproteobacteria; o__Enterobacterales; f__Enterobacteriaceae; g__Klebsiella_A; s__Klebsiella_A oxytoca
GCF_001598735.1	Yersinia enterocolitica subsp. enterocolitica NBRC 105693	d__Bacteria; p__Proteobacteria; c__Gammaproteobacteria; o__Enterobacterales; f__Yersiniaceae; g__Yersinia; s__Yersinia enterocolitica	d__Bacteria; p__Proteobacteria; c__Gammaproteobacteria; o__Enterobacterales; f__Enterobacteriaceae; g__Yersinia; s__Yersinia enterocolitica
GCF_001598855.1	Pluralibacter gergoviae ATCC 33028 = NBRC 105706	d__Bacteria; p__Proteobacteria; c__Gammaproteobacteria; o__Enterobacterales; f__Enterobacteriaceae; g__Pluralibacter; s__Pluralibacter gergoviae	d__Bacteria; p__Proteobacteria; c__Gammaproteobacteria; o__Enterobacterales; f__Enterobacteriaceae; g__Pluralibacter; s__Pluralibacter gergoviae
GCF_001598895.1	Morganella morganii subsp. morganii NBRC 3848	d__Bacteria; p__Proteobacteria; c__Gammaproteobacteria; o__Enterobacterales; f__Morganellaceae; g__Morganella; s__Morganella morganii	d__Bacteria; p__Proteobacteria; c__Gammaproteobacteria; o__Enterobacterales; f__Enterobacteriaceae; g__Morganella; s__Morganella morganii
GCF_001642805.2	Serratia surfactantfaciens	d__Bacteria; p__Proteobacteria; c__Gammaproteobacteria; o__Enterobacterales; f__Yersiniaceae; g__Serratia; s__Serratia surfactantfaciens	d__Bacteria; p__Proteobacteria; c__Gammaproteobacteria; o__Enterobacterales; f__Enterobacteriaceae; g__Serratia; s__Serratia surfactantfaciens
GCF_001643395.1	Salmonella enterica subsp. enterica serovar Enteritidis	d__Bacteria; p__Proteobacteria; c__Gammaproteobacteria; o__Enterobacterales; f__Enterobacteriaceae; g__Salmonella; s__Salmonella enterica	d__Bacteria; p__Proteobacteria; c__Gammaproteobacteria; o__Enterobacterales; f__Enterobacteriaceae; g__Salmonella; s__Salmonella enterica
GCF_001644705.1	Dickeya solani IPO 2222	d__Bacteria; p__Proteobacteria; c__Gammaproteobacteria; o__Enterobacterales; f__Pectobacteriaceae; g__Dickeya; s__Dickeya solani	d__Bacteria; p__Proteobacteria; c__Gammaproteobacteria; o__Enterobacterales; f__Enterobacteriaceae; g__Dickeya; s__Dickeya solani
GCF_001654835.1	Buttiauxella gaviniae ATCC 51604	d__Bacteria; p__Proteobacteria; c__Gammaproteobacteria; o__Enterobacterales; f__Enterobacteriaceae; g__Buttiauxella; s__Buttiauxella gaviniae	d__Bacteria; p__Proteobacteria; c__Gammaproteobacteria; o__Enterobacterales; f__Enterobacteriaceae; g__Buttiauxella; s__Buttiauxella gaviniae
GCF_001654845.1	Enterobacter soli ATCC BAA-2102	d__Bacteria; p__Proteobacteria; c__Gammaproteobacteria; o__Enterobacterales; f__Enterobacteriaceae; g__Enterobacter; s__Enterobacter soli	d__Bacteria; p__Proteobacteria; c__Gammaproteobacteria; o__Enterobacterales; f__Enterobacteriaceae; g__Enterobacter; s__Enterobacter soli
GCF_001654855.1	Cosenzaea myxofaciens ATCC 19692	d__Bacteria; p__Proteobacteria; c__Gammaproteobacteria; o__Enterobacterales; f__Morganellaceae; g__Cosenzaea; s__Cosenzaea myxofaciens	d__Bacteria; p__Proteobacteria; c__Gammaproteobacteria; o__Enterobacterales; f__Enterobacteriaceae; g__Proteus; s__Proteus myxofaciens
GCF_001654865.1	Buttiauxella noackiae ATCC 51607	d__Bacteria; p__Proteobacteria; c__Gammaproteobacteria; o__Enterobacterales; f__Enterobacteriaceae; g__Buttiauxella; s__Buttiauxella noackiae	d__Bacteria; p__Proteobacteria; c__Gammaproteobacteria; o__Enterobacterales; f__Enterobacteriaceae; g__Buttiauxella; s__Buttiauxella noackiae
GCF_001654915.1	Buttiauxella ferragutiae ATCC 51602	d__Bacteria; p__Proteobacteria; c__Gammaproteobacteria; o__Enterobacterales; f__Enterobacteriaceae; g__Buttiauxella; s__Buttiauxella ferragutiae	d__Bacteria; p__Proteobacteria; c__Gammaproteobacteria; o__Enterobacterales; f__Enterobacteriaceae; g__Buttiauxella; s__Buttiauxella ferragutiae
GCF_001654925.1	Buttiauxella brennerae ATCC 51605	d__Bacteria; p__Proteobacteria; c__Gammaproteobacteria; o__Enterobacterales; f__Enterobacteriaceae; g__Buttiauxella; s__Buttiauxella brennerae	d__Bacteria; p__Proteobacteria; c__Gammaproteobacteria; o__Enterobacterales; f__Enterobacteriaceae; g__Buttiauxella; s__Buttiauxella brennerae
GCF_001654965.1	Proteus hauseri ATCC 700826	d__Bacteria; p__Proteobacteria; c__Gammaproteobacteria; o__Enterobacterales; f__Morganellaceae; g__Proteus; s__Proteus hauseri	d__Bacteria; p__Proteobacteria; c__Gammaproteobacteria; o__Enterobacterales; f__Enterobacteriaceae; g__Proteus; s__Proteus hauseri
GCF_001654985.1	Kluyvera georgiana ATCC 51603	d__Bacteria; p__Proteobacteria; c__Gammaproteobacteria; o__Enterobacterales; f__Enterobacteriaceae; g__Kluyvera; s__Kluyvera georgiana	d__Bacteria; p__Proteobacteria; c__Gammaproteobacteria; o__Enterobacterales; f__Enterobacteriaceae; g__Kluyvera; s__Kluyvera georgiana
GCF_001655005.1	Hafnia paralvei ATCC 29927	d__Bacteria; p__Proteobacteria; c__Gammaproteobacteria; o__Enterobacterales; f__Hafniaceae; g__Hafnia; s__Hafnia paralvei	d__Bacteria; p__Proteobacteria; c__Gammaproteobacteria; o__Enterobacterales; f__Enterobacteriaceae; g__Hafnia; s__Hafnia paralvei
GCF_001655035.1	Obesumbacterium proteus ATCC 12841	d__Bacteria; p__Proteobacteria; c__Gammaproteobacteria; o__Enterobacterales; f__Hafniaceae; g__Obesumbacterium; s__Obesumbacterium proteus	d__Bacteria; p__Proteobacteria; c__Gammaproteobacteria; o__Enterobacterales; f__Enterobacteriaceae; g__Hafnia; s__Hafnia proteus
GCF_001655055.1	Providencia heimbachae ATCC 35613	d__Bacteria; p__Proteobacteria; c__Gammaproteobacteria; o__Enterobacterales; f__Morganellaceae; g__Providencia; s__Providencia heimbachae	d__Bacteria; p__Proteobacteria; c__Gammaproteobacteria; o__Enterobacterales; f__Enterobacteriaceae; g__Providencia; s__Providencia heimbachae
GCF_001655675.1	Mangrovibacter phragmitis	d__Bacteria; p__Proteobacteria; c__Gammaproteobacteria; o__Enterobacterales; f__Enterobacteriaceae; g__Mangrovibacter; s__Mangrovibacter phragmitis	d__Bacteria; p__Proteobacteria; c__Gammaproteobacteria; o__Enterobacterales; f__Enterobacteriaceae; g__Mangrovibacter; s__Mangrovibacter phragmitis
GCF_001656035.1	Yersinia entomophaga	d__Bacteria; p__Proteobacteria; c__Gammaproteobacteria; o__Enterobacterales; f__Yersiniaceae; g__Yersinia; s__Yersinia entomophaga	d__Bacteria; p__Proteobacteria; c__Gammaproteobacteria; o__Enterobacterales; f__Enterobacteriaceae; g__Yersinia; s__Yersinia entomophaga
GCF_001658025.1	Kosakonia oryzae	d__Bacteria; p__Proteobacteria; c__Gammaproteobacteria; o__Enterobacterales; f__Enterobacteriaceae; g__Kosakonia; s__Kosakonia oryzae	d__Bacteria; p__Proteobacteria; c__Gammaproteobacteria; o__Enterobacterales; f__Enterobacteriaceae; g__Kosakonia; s__Kosakonia oryzae
GCF_001676155.1	Morganella psychrotolerans	d__Bacteria; p__Proteobacteria; c__Gammaproteobacteria; o__Enterobacterales; f__Morganellaceae; g__Morganella; s__Morganella psychrotolerans	d__Bacteria; p__Proteobacteria; c__Gammaproteobacteria; o__Enterobacterales; f__Enterobacteriaceae; g__Morganella; s__Morganella psychrotolerans
GCF_001684335.1	Photorhabdus namnaonensis	d__Bacteria; p__Proteobacteria; c__Gammaproteobacteria; o__Enterobacterales; f__Morganellaceae; g__Photorhabdus; s__Photorhabdus namnaonensis	d__Bacteria; p__Proteobacteria; c__Gammaproteobacteria; o__Enterobacterales; f__Enterobacteriaceae; g__Photorhabdus; s__Photorhabdus namnaonensis
GCF_001729705.1	Enterobacter hormaechei subsp. oharae	d__Bacteria; p__Proteobacteria; c__Gammaproteobacteria; o__Enterobacterales; f__Enterobacteriaceae; g__Enterobacter; s__Enterobacter hormaechei	d__Bacteria; p__Proteobacteria; c__Gammaproteobacteria; o__Enterobacterales; f__Enterobacteriaceae; g__Enterobacter; s__Enterobacter hormaechei_A
GCF_001729725.1	Enterobacter hormaechei subsp. steigerwaltii	d__Bacteria; p__Proteobacteria; c__Gammaproteobacteria; o__Enterobacterales; f__Enterobacteriaceae; g__Enterobacter; s__Enterobacter hormaechei	d__Bacteria; p__Proteobacteria; c__Gammaproteobacteria; o__Enterobacterales; f__Enterobacteriaceae; g__Enterobacter; s__Enterobacter hormaechei_A
GCF_001729745.1	Enterobacter hormaechei subsp. hoffmannii	d__Bacteria; p__Proteobacteria; c__Gammaproteobacteria; o__Enterobacterales; f__Enterobacteriaceae; g__Enterobacter; s__Enterobacter hormaechei	d__Bacteria; p__Proteobacteria; c__Gammaproteobacteria; o__Enterobacterales; f__Enterobacteriaceae; g__Enterobacter; s__Enterobacter hormaechei_A
GCF_001729765.1	Enterobacter kobei	d__Bacteria; p__Proteobacteria; c__Gammaproteobacteria; o__Enterobacterales; f__Enterobacteriaceae; g__Enterobacter; s__Enterobacter kobei	d__Bacteria; p__Proteobacteria; c__Gammaproteobacteria; o__Enterobacterales; f__Enterobacteriaceae; g__Enterobacter; s__Enterobacter kobei
GCF_001729785.1	Enterobacter hormaechei subsp. xiangfangensis	d__Bacteria; p__Proteobacteria; c__Gammaproteobacteria; o__Enterobacterales; f__Enterobacteriaceae; g__Enterobacter; s__Enterobacter hormaechei	d__Bacteria; p__Proteobacteria; c__Gammaproteobacteria; o__Enterobacterales; f__Enterobacteriaceae; g__Enterobacter; s__Enterobacter hormaechei_A
GCF_001729805.1	Enterobacter roggenkampii	d__Bacteria; p__Proteobacteria; c__Gammaproteobacteria; o__Enterobacterales; f__Enterobacteriaceae; g__Enterobacter; s__Enterobacter roggenkampii	d__Bacteria; p__Proteobacteria; c__Gammaproteobacteria; o__Enterobacterales; f__Enterobacteriaceae; g__Enterobacter; s__Enterobacter roggenkampii
GCF_001742145.1	Pectobacterium parmentieri	d__Bacteria; p__Proteobacteria; c__Gammaproteobacteria; o__Enterobacterales; f__Pectobacteriaceae; g__Pectobacterium; s__Pectobacterium parmentieri	d__Bacteria; p__Proteobacteria; c__Gammaproteobacteria; o__Enterobacterales; f__Enterobacteriaceae; g__Pectobacterium; s__Pectobacterium parmentieri
GCF_001742185.1	Pectobacterium wasabiae CFBP 3304	d__Bacteria; p__Proteobacteria; c__Gammaproteobacteria; o__Enterobacterales; f__Pectobacteriaceae; g__Pectobacterium; s__Pectobacterium wasabiae	d__Bacteria; p__Proteobacteria; c__Gammaproteobacteria; o__Enterobacterales; f__Enterobacteriaceae; g__Pectobacterium; s__Pectobacterium wasabiae
GCF_001750725.1	Enterobacter ludwigii	d__Bacteria; p__Proteobacteria; c__Gammaproteobacteria; o__Enterobacterales; f__Enterobacteriaceae; g__Enterobacter; s__Enterobacter ludwigii	d__Bacteria; p__Proteobacteria; c__Gammaproteobacteria; o__Enterobacterales; f__Enterobacteriaceae; g__Enterobacter; s__Enterobacter ludwigii
GCF_001875655.1	Enterobacter hormaechei ATCC 49162	d__Bacteria; p__Proteobacteria; c__Gammaproteobacteria; o__Enterobacterales; f__Enterobacteriaceae; g__Enterobacter; s__Enterobacter hormaechei	d__Bacteria; p__Proteobacteria; c__Gammaproteobacteria; o__Enterobacterales; f__Enterobacteriaceae; g__Enterobacter; s__Enterobacter hormaechei
GCF_001896205.1	Edwardsiella piscicida	d__Bacteria; p__Proteobacteria; c__Gammaproteobacteria; o__Enterobacterales; f__Hafniaceae; g__Edwardsiella; s__Edwardsiella piscicida	d__Bacteria; p__Proteobacteria; c__Gammaproteobacteria; o__Enterobacterales; f__Enterobacteriaceae; g__Edwardsiella; s__Edwardsiella piscicida
GCF_001908095.1	Xenorhabdus thuongxuanensis	d__Bacteria; p__Proteobacteria; c__Gammaproteobacteria; o__Enterobacterales; f__Morganellaceae; g__Xenorhabdus; s__Xenorhabdus thuongxuanensis	d__Bacteria; p__Proteobacteria; c__Gammaproteobacteria; o__Enterobacterales; f__Enterobacteriaceae; g__Xenorhabdus; s__Xenorhabdus thuongxuanensis
GCF_001908105.1	Xenorhabdus eapokensis	d__Bacteria; p__Proteobacteria; c__Gammaproteobacteria; o__Enterobacterales; f__Morganellaceae; g__Xenorhabdus; s__Xenorhabdus eapokensis	d__Bacteria; p__Proteobacteria; c__Gammaproteobacteria; o__Enterobacterales; f__Enterobacteriaceae; g__Xenorhabdus; s__Xenorhabdus eapokensis
GCF_001975225.1	Kosakonia cowanii JCM 10956 = DSM 18146	d__Bacteria; p__Proteobacteria; c__Gammaproteobacteria; o__Enterobacterales; f__Enterobacteriaceae; g__Kosakonia; s__Kosakonia cowanii	d__Bacteria; p__Proteobacteria; c__Gammaproteobacteria; o__Enterobacterales; f__Enterobacteriaceae; g__Kosakonia; s__Kosakonia cowanii
GCF_001976145.1	Serratia oryzae	d__Bacteria; p__Proteobacteria; c__Gammaproteobacteria; o__Enterobacterales; f__Yersiniaceae; g__Serratia; s__Serratia oryzae	d__Bacteria; p__Proteobacteria; c__Gammaproteobacteria; o__Enterobacterales; f__Enterobacteriaceae; g__Chania; s__Chania oryzae
GCF_001984825.2	Enterobacter chengduensis	d__Bacteria; p__Proteobacteria; c__Gammaproteobacteria; o__Enterobacterales; f__Enterobacteriaceae; g__Enterobacter; s__Enterobacter chengduensis	d__Bacteria; p__Proteobacteria; c__Gammaproteobacteria; o__Enterobacterales; f__Enterobacteriaceae; g__Enterobacter; s__Enterobacter chengduensis
GCF_001997105.1	Enterobacter cloacae	d__Bacteria; p__Proteobacteria; c__Gammaproteobacteria; o__Enterobacterales; f__Enterobacteriaceae; g__Enterobacter; s__Enterobacter cloacae	d__Bacteria; p__Proteobacteria; c__Gammaproteobacteria; o__Enterobacterales; f__Enterobacteriaceae; g__Enterobacter; s__Enterobacter cloacae
GCF_002006995.1	Izhakiella australiensis	d__Bacteria; p__Proteobacteria; c__Gammaproteobacteria; o__Enterobacterales; f__Enterobacteriaceae; g__Izhakiella; s__Izhakiella australiensis	d__Bacteria; p__Proteobacteria; c__Gammaproteobacteria; o__Enterobacterales; f__Enterobacteriaceae; g__Izhakiella; s__Izhakiella australiensis
GCF_002042885.1	Citrobacter portucalensis	d__Bacteria; p__Proteobacteria; c__Gammaproteobacteria; o__Enterobacterales; f__Enterobacteriaceae; g__Citrobacter; s__Citrobacter portucalensis	d__Bacteria; p__Proteobacteria; c__Gammaproteobacteria; o__Enterobacterales; f__Enterobacteriaceae; g__Citrobacter; s__Citrobacter portucalensis
GCF_002075345.1	Citrobacter braakii	d__Bacteria; p__Proteobacteria; c__Gammaproteobacteria; o__Enterobacterales; f__Enterobacteriaceae; g__Citrobacter; s__Citrobacter braakii	d__Bacteria; p__Proteobacteria; c__Gammaproteobacteria; o__Enterobacterales; f__Enterobacteriaceae; g__Citrobacter; s__Citrobacter braakii
GCF_002077695.1	Pantoea latae	d__Bacteria; p__Proteobacteria; c__Gammaproteobacteria; o__Enterobacterales; f__Erwiniaceae; g__Pantoea; s__Pantoea latae	d__Bacteria; p__Proteobacteria; c__Gammaproteobacteria; o__Enterobacterales; f__Enterobacteriaceae; g__Pantoea; s__Pantoea latae
GCF_002093625.1	Rouxiella silvae	d__Bacteria; p__Proteobacteria; c__Gammaproteobacteria; o__Enterobacterales; f__Yersiniaceae; g__Rouxiella; s__Rouxiella silvae	d__Bacteria; p__Proteobacteria; c__Gammaproteobacteria; o__Enterobacterales; f__Enterobacteriaceae; g__Rouxiella; s__Rouxiella silvae
GCF_002093665.1	Rouxiella badensis	d__Bacteria; p__Proteobacteria; c__Gammaproteobacteria; o__Enterobacterales; f__Yersiniaceae; g__Rouxiella; s__Rouxiella badensis	d__Bacteria; p__Proteobacteria; c__Gammaproteobacteria; o__Enterobacterales; f__Enterobacteriaceae; g__Rouxiella; s__Rouxiella badensis
GCF_002095305.1	Pantoea brenneri	d__Bacteria; p__Proteobacteria; c__Gammaproteobacteria; o__Enterobacterales; f__Erwiniaceae; g__Pantoea; s__Pantoea brenneri	d__Bacteria; p__Proteobacteria; c__Gammaproteobacteria; o__Enterobacterales; f__Enterobacteriaceae; g__Pantoea; s__Pantoea brenneri
GCF_002095315.1	Pantoea conspicua	d__Bacteria; p__Proteobacteria; c__Gammaproteobacteria; o__Enterobacterales; f__Erwiniaceae; g__Pantoea; s__Pantoea conspicua	d__Bacteria; p__Proteobacteria; c__Gammaproteobacteria; o__Enterobacterales; f__Enterobacteriaceae; g__Pantoea; s__Pantoea conspicua
GCF_002095355.1	Mixta calida	d__Bacteria; p__Proteobacteria; c__Gammaproteobacteria; o__Enterobacterales; f__Erwiniaceae; g__Mixta; s__Mixta calida	d__Bacteria; p__Proteobacteria; c__Gammaproteobacteria; o__Enterobacterales; f__Enterobacteriaceae; g__Mixta; s__Mixta calida
GCF_002095375.1	Pantoea deleyi	d__Bacteria; p__Proteobacteria; c__Gammaproteobacteria; o__Enterobacterales; f__Erwiniaceae; g__Pantoea; s__Pantoea deleyi	d__Bacteria; p__Proteobacteria; c__Gammaproteobacteria; o__Enterobacterales; f__Enterobacteriaceae; g__Pantoea; s__Pantoea deleyi
GCF_002095385.1	Pantoea eucrina	d__Bacteria; p__Proteobacteria; c__Gammaproteobacteria; o__Enterobacterales; f__Erwiniaceae; g__Pantoea; s__Pantoea eucrina	d__Bacteria; p__Proteobacteria; c__Gammaproteobacteria; o__Enterobacterales; f__Enterobacteriaceae; g__Pantoea; s__Pantoea eucrina
GCF_002095455.1	Mixta gaviniae	d__Bacteria; p__Proteobacteria; c__Gammaproteobacteria; o__Enterobacterales; f__Erwiniaceae; g__Mixta; s__Mixta gaviniae	d__Bacteria; p__Proteobacteria; c__Gammaproteobacteria; o__Enterobacterales; f__Enterobacteriaceae; g__Mixta; s__Mixta gaviniae
GCF_002095465.1	Pantoea rodasii	d__Bacteria; p__Proteobacteria; c__Gammaproteobacteria; o__Enterobacterales; f__Erwiniaceae; g__Pantoea; s__Pantoea rodasii	d__Bacteria; p__Proteobacteria; c__Gammaproteobacteria; o__Enterobacterales; f__Enterobacteriaceae; g__Pantoea; s__Pantoea rodasii
GCF_002095475.1	Pantoea rwandensis	d__Bacteria; p__Proteobacteria; c__Gammaproteobacteria; o__Enterobacterales; f__Erwiniaceae; g__Pantoea; s__Pantoea rwandensis	d__Bacteria; p__Proteobacteria; c__Gammaproteobacteria; o__Enterobacterales; f__Enterobacteriaceae; g__Pantoea; s__Pantoea rwandensis
GCF_002095485.1	Pantoea wallisii	d__Bacteria; p__Proteobacteria; c__Gammaproteobacteria; o__Enterobacterales; f__Erwiniaceae; g__Pantoea; s__Pantoea wallisii	d__Bacteria; p__Proteobacteria; c__Gammaproteobacteria; o__Enterobacterales; f__Enterobacteriaceae; g__Pantoea; s__Pantoea wallisii
GCF_002095535.1	Pantoea cypripedii	d__Bacteria; p__Proteobacteria; c__Gammaproteobacteria; o__Enterobacterales; f__Erwiniaceae; g__Pantoea; s__Pantoea cypripedii	d__Bacteria; p__Proteobacteria; c__Gammaproteobacteria; o__Enterobacterales; f__Enterobacteriaceae; g__Pantoea; s__Pantoea cypripedii
GCF_002095545.1	Pantoea allii	d__Bacteria; p__Proteobacteria; c__Gammaproteobacteria; o__Enterobacterales; f__Erwiniaceae; g__Pantoea; s__Pantoea allii	d__Bacteria; p__Proteobacteria; c__Gammaproteobacteria; o__Enterobacterales; f__Enterobacteriaceae; g__Pantoea; s__Pantoea allii
GCF_002095575.1	Pantoea septica	d__Bacteria; p__Proteobacteria; c__Gammaproteobacteria; o__Enterobacterales; f__Erwiniaceae; g__Pantoea; s__Pantoea septica	d__Bacteria; p__Proteobacteria; c__Gammaproteobacteria; o__Enterobacterales; f__Enterobacteriaceae; g__Pantoea; s__Pantoea septica
GCF_002101395.1	Pantoea alhagi	d__Bacteria; p__Proteobacteria; c__Gammaproteobacteria; o__Enterobacterales; f__Erwiniaceae; g__Pantoea; s__Pantoea alhagi	d__Bacteria; p__Proteobacteria; c__Gammaproteobacteria; o__Enterobacterales; f__Enterobacteriaceae; g__Mixta; s__Mixta alhagi
GCF_002111585.1	Lonsdalea iberica	d__Bacteria; p__Proteobacteria; c__Gammaproteobacteria; o__Enterobacterales; f__Pectobacteriaceae; g__Lonsdalea; s__Lonsdalea iberica	d__Bacteria; p__Proteobacteria; c__Gammaproteobacteria; o__Enterobacterales; f__Enterobacteriaceae; g__Lonsdalea; s__Lonsdalea iberica
GCF_002111595.1	Lonsdalea britannica	d__Bacteria; p__Proteobacteria; c__Gammaproteobacteria; o__Enterobacterales; f__Pectobacteriaceae; g__Lonsdalea; s__Lonsdalea britannica	d__Bacteria; p__Proteobacteria; c__Gammaproteobacteria; o__Enterobacterales; f__Enterobacteriaceae; g__Lonsdalea; s__Lonsdalea britannica
GCF_002127535.1	Xenorhabdus vietnamensis	d__Bacteria; p__Proteobacteria; c__Gammaproteobacteria; o__Enterobacterales; f__Morganellaceae; g__Xenorhabdus; s__Xenorhabdus vietnamensis	d__Bacteria; p__Proteobacteria; c__Gammaproteobacteria; o__Enterobacterales; f__Enterobacteriaceae; g__Xenorhabdus; s__Xenorhabdus vietnamensis
GCF_002127545.1	Xenorhabdus beddingii	d__Bacteria; p__Proteobacteria; c__Gammaproteobacteria; o__Enterobacterales; f__Morganellaceae; g__Xenorhabdus; s__Xenorhabdus beddingii	d__Bacteria; p__Proteobacteria; c__Gammaproteobacteria; o__Enterobacterales; f__Enterobacteriaceae; g__Xenorhabdus; s__Xenorhabdus beddingii
GCF_002142155.1	Gilliamella apis	d__Bacteria; p__Proteobacteria; c__Gammaproteobacteria; o__Orbales; f__Orbaceae; g__Gilliamella; s__Gilliamella apis	d__Bacteria; p__Proteobacteria; c__Gammaproteobacteria; o__Enterobacterales; f__Enterobacteriaceae; g__Gilliamella; s__Gilliamella apis
GCF_002163585.1	Tatumella citrea	d__Bacteria; p__Proteobacteria; c__Gammaproteobacteria; o__Enterobacterales; f__Erwiniaceae; g__Tatumella; s__Tatumella citrea	d__Bacteria; p__Proteobacteria; c__Gammaproteobacteria; o__Enterobacterales; f__Enterobacteriaceae; g__Tatumella; s__Tatumella citrea
GCF_002269255.1	Klebsiella quasivariicola	d__Bacteria; p__Proteobacteria; c__Gammaproteobacteria; o__Enterobacterales; f__Enterobacteriaceae; g__Klebsiella; s__Klebsiella quasivariicola	d__Bacteria; p__Proteobacteria; c__Gammaproteobacteria; o__Enterobacterales; f__Enterobacteriaceae; g__Klebsiella; s__Klebsiella quasivariicola
GCF_002271215.1	Lelliottia jeotgali	d__Bacteria; p__Proteobacteria; c__Gammaproteobacteria; o__Enterobacterales; f__Enterobacteriaceae; g__Lelliottia; s__Lelliottia jeotgali	d__Bacteria; p__Proteobacteria; c__Gammaproteobacteria; o__Enterobacterales; f__Enterobacteriaceae; g__Lelliottia; s__Lelliottia jeotgali
GCF_002289225.1	Salmonella enterica subsp. enterica serovar Typhimurium	d__Bacteria; p__Proteobacteria; c__Gammaproteobacteria; o__Enterobacterales; f__Enterobacteriaceae; g__Salmonella; s__Salmonella enterica	d__Bacteria; p__Proteobacteria; c__Gammaproteobacteria; o__Enterobacterales; f__Enterobacteriaceae; g__Salmonella; s__Salmonella enterica
GCF_002291425.1	Gibbsiella quercinecans	d__Bacteria; p__Proteobacteria; c__Gammaproteobacteria; o__Enterobacterales; f__Enterobacteriaceae; g__Gibbsiella; s__Gibbsiella quercinecans	d__Bacteria; p__Proteobacteria; c__Gammaproteobacteria; o__Enterobacterales; f__Enterobacteriaceae; g__Gibbsiella; s__Gibbsiella quercinecans
GCF_002291445.1	Brenneria goodwinii	d__Bacteria; p__Proteobacteria; c__Gammaproteobacteria; o__Enterobacterales; f__Pectobacteriaceae; g__Brenneria; s__Brenneria goodwinii	d__Bacteria; p__Proteobacteria; c__Gammaproteobacteria; o__Enterobacterales; f__Enterobacteriaceae; g__Brenneria; s__Brenneria goodwinii
GCF_002307355.1	Pectobacterium polaris	d__Bacteria; p__Proteobacteria; c__Gammaproteobacteria; o__Enterobacterales; f__Pectobacteriaceae; g__Pectobacterium; s__Pectobacterium polaris	d__Bacteria; p__Proteobacteria; c__Gammaproteobacteria; o__Enterobacterales; f__Enterobacteriaceae; g__Pectobacterium; s__Pectobacterium polaris
GCF_002307475.1	Pantoea allii	d__Bacteria; p__Proteobacteria; c__Gammaproteobacteria; o__Enterobacterales; f__Erwiniaceae; g__Pantoea; s__Pantoea allii	d__Bacteria; p__Proteobacteria; c__Gammaproteobacteria; o__Enterobacterales; f__Enterobacteriaceae; g__Pantoea; s__Pantoea allii
GCF_002553545.1	Lelliottia amnigena	d__Bacteria; p__Proteobacteria; c__Gammaproteobacteria; o__Enterobacterales; f__Enterobacteriaceae; g__Lelliottia; s__Lelliottia amnigena	d__Bacteria; p__Proteobacteria; c__Gammaproteobacteria; o__Enterobacterales; f__Enterobacteriaceae; g__Lelliottia; s__Lelliottia amnigena
GCF_002607735.1	Proteus alimentorum	d__Bacteria; p__Proteobacteria; c__Gammaproteobacteria; o__Enterobacterales; f__Morganellaceae; g__Proteus; s__Proteus alimentorum	d__Bacteria; p__Proteobacteria; c__Gammaproteobacteria; o__Enterobacterales; f__Enterobacteriaceae; g__Proteus; s__Proteus alimentorum
GCF_002632445.1	Xenorhabdus ehlersii	d__Bacteria; p__Proteobacteria; c__Gammaproteobacteria; o__Enterobacterales; f__Morganellaceae; g__Xenorhabdus; s__Xenorhabdus ehlersii	d__Bacteria; p__Proteobacteria; c__Gammaproteobacteria; o__Enterobacterales; f__Enterobacteriaceae; g__Xenorhabdus; s__Xenorhabdus ehlersii
GCF_002632465.1	Xenorhabdus budapestensis	d__Bacteria; p__Proteobacteria; c__Gammaproteobacteria; o__Enterobacterales; f__Morganellaceae; g__Xenorhabdus; s__Xenorhabdus budapestensis	d__Bacteria; p__Proteobacteria; c__Gammaproteobacteria; o__Enterobacterales; f__Enterobacteriaceae; g__Xenorhabdus; s__Xenorhabdus budapestensis
GCF_002632485.1	Xenorhabdus innexi	d__Bacteria; p__Proteobacteria; c__Gammaproteobacteria; o__Enterobacterales; f__Morganellaceae; g__Xenorhabdus; s__Xenorhabdus innexi	d__Bacteria; p__Proteobacteria; c__Gammaproteobacteria; o__Enterobacterales; f__Enterobacteriaceae; g__Xenorhabdus; s__Xenorhabdus innexi
GCF_002632585.1	Xenorhabdus szentirmaii DSM 16338	d__Bacteria; p__Proteobacteria; c__Gammaproteobacteria; o__Enterobacterales; f__Morganellaceae; g__Xenorhabdus; s__Xenorhabdus szentirmaii	d__Bacteria; p__Proteobacteria; c__Gammaproteobacteria; o__Enterobacterales; f__Enterobacteriaceae; g__Xenorhabdus; s__Xenorhabdus szentirmaii
GCF_002632615.1	Xenorhabdus miraniensis	d__Bacteria; p__Proteobacteria; c__Gammaproteobacteria; o__Enterobacterales; f__Morganellaceae; g__Xenorhabdus; s__Xenorhabdus miraniensis	d__Bacteria; p__Proteobacteria; c__Gammaproteobacteria; o__Enterobacterales; f__Enterobacteriaceae; g__Xenorhabdus; s__Xenorhabdus miraniensis
GCF_002632685.1	Xenorhabdus mauleonii	d__Bacteria; p__Proteobacteria; c__Gammaproteobacteria; o__Enterobacterales; f__Morganellaceae; g__Xenorhabdus; s__Xenorhabdus mauleonii	d__Bacteria; p__Proteobacteria; c__Gammaproteobacteria; o__Enterobacterales; f__Enterobacteriaceae; g__Xenorhabdus; s__Xenorhabdus mauleonii
GCF_002632725.1	Xenorhabdus hominickii	d__Bacteria; p__Proteobacteria; c__Gammaproteobacteria; o__Enterobacterales; f__Morganellaceae; g__Xenorhabdus; s__Xenorhabdus hominickii	d__Bacteria; p__Proteobacteria; c__Gammaproteobacteria; o__Enterobacterales; f__Enterobacteriaceae; g__Xenorhabdus; s__Xenorhabdus hominickii
GCF_002632755.1	Xenorhabdus ishibashii	d__Bacteria; p__Proteobacteria; c__Gammaproteobacteria; o__Enterobacterales; f__Morganellaceae; g__Xenorhabdus; s__Xenorhabdus ishibashii	d__Bacteria; p__Proteobacteria; c__Gammaproteobacteria; o__Enterobacterales; f__Enterobacteriaceae; g__Xenorhabdus; s__Xenorhabdus ishibashii
GCF_002632825.1	Xenorhabdus stockiae	d__Bacteria; p__Proteobacteria; c__Gammaproteobacteria; o__Enterobacterales; f__Morganellaceae; g__Xenorhabdus; s__Xenorhabdus stockiae	d__Bacteria; p__Proteobacteria; c__Gammaproteobacteria; o__Enterobacterales; f__Enterobacteriaceae; g__Xenorhabdus; s__Xenorhabdus stockiae
GCF_002632875.1	Xenorhabdus kozodoii	d__Bacteria; p__Proteobacteria; c__Gammaproteobacteria; o__Enterobacterales; f__Morganellaceae; g__Xenorhabdus; s__Xenorhabdus kozodoii	d__Bacteria; p__Proteobacteria; c__Gammaproteobacteria; o__Enterobacterales; f__Enterobacteriaceae; g__Xenorhabdus; s__Xenorhabdus kozodoii
GCF_002777965.1	Proteus columbae	d__Bacteria; p__Proteobacteria; c__Gammaproteobacteria; o__Enterobacterales; f__Morganellaceae; g__Proteus; s__Proteus columbae	d__Bacteria; p__Proteobacteria; c__Gammaproteobacteria; o__Enterobacterales; f__Enterobacteriaceae; g__Proteus; s__Proteus columbae
GCF_002811195.1	Pantoea rodasii	d__Bacteria; p__Proteobacteria; c__Gammaproteobacteria; o__Enterobacterales; f__Erwiniaceae; g__Pantoea; s__Pantoea rodasii	d__Bacteria; p__Proteobacteria; c__Gammaproteobacteria; o__Enterobacterales; f__Enterobacteriaceae; g__Pantoea; s__Pantoea rodasii
GCF_002812485.1	Dickeya fangzhongdai	d__Bacteria; p__Proteobacteria; c__Gammaproteobacteria; o__Enterobacterales; f__Pectobacteriaceae; g__Dickeya; s__Dickeya fangzhongdai	d__Bacteria; p__Proteobacteria; c__Gammaproteobacteria; o__Enterobacterales; f__Enterobacteriaceae; g__Dickeya; s__Dickeya fangzhongdai
GCF_002847345.1	Pectobacterium peruviense	d__Bacteria; p__Proteobacteria; c__Gammaproteobacteria; o__Enterobacterales; f__Pectobacteriaceae; g__Pectobacterium; s__Pectobacterium peruviense	d__Bacteria; p__Proteobacteria; c__Gammaproteobacteria; o__Enterobacterales; f__Enterobacteriaceae; g__Pectobacterium; s__Pectobacterium peruviense
GCF_002858675.1	Chimaeribacter californicus	d__Bacteria; p__Proteobacteria; c__Gammaproteobacteria; o__Enterobacterales; f__Yersiniaceae; g__Chimaeribacter; s__Chimaeribacter californicus	d__Bacteria; p__Proteobacteria; c__Gammaproteobacteria; o__Enterobacterales; f__Enterobacteriaceae; g__Chimaeribacter; s__Chimaeribacter californicus
GCF_002858715.1	Chimaeribacter coloradensis	d__Bacteria; p__Proteobacteria; c__Gammaproteobacteria; o__Enterobacterales; f__Yersiniaceae; g__Chimaeribacter; s__Chimaeribacter coloradensis	d__Bacteria; p__Proteobacteria; c__Gammaproteobacteria; o__Enterobacterales; f__Enterobacteriaceae; g__Chimaeribacter; s__Chimaeribacter coloradensis
GCF_002858805.1	Chimaeribacter arupi	d__Bacteria; p__Proteobacteria; c__Gammaproteobacteria; o__Enterobacterales; f__Yersiniaceae; g__Chimaeribacter; s__Chimaeribacter arupi	d__Bacteria; p__Proteobacteria; c__Gammaproteobacteria; o__Enterobacterales; f__Enterobacteriaceae; g__Chimaeribacter; s__Chimaeribacter arupi
GCF_002858935.1	Pantoea endophytica	d__Bacteria; p__Proteobacteria; c__Gammaproteobacteria; o__Enterobacterales; f__Erwiniaceae; g__Pantoea; s__Pantoea endophytica	d__Bacteria; p__Proteobacteria; c__Gammaproteobacteria; o__Enterobacterales; f__Enterobacteriaceae; g__Pantoea; s__Pantoea endophytica
GCF_002895925.1	Mixta theicola	d__Bacteria; p__Proteobacteria; c__Gammaproteobacteria; o__Enterobacterales; f__Erwiniaceae; g__Mixta; s__Mixta theicola	d__Bacteria; p__Proteobacteria; c__Gammaproteobacteria; o__Enterobacterales; f__Enterobacteriaceae; g__Mixta; s__Mixta theicola
GCF_002899365.1	Serratia marcescens subsp. marcescens ATCC 13880	d__Bacteria; p__Proteobacteria; c__Gammaproteobacteria; o__Enterobacterales; f__Yersiniaceae; g__Serratia; s__Serratia marcescens	d__Bacteria; p__Proteobacteria; c__Gammaproteobacteria; o__Enterobacterales; f__Enterobacteriaceae; g__Serratia; s__Serratia marcescens
GCF_002900365.1	Escherichia marmotae	d__Bacteria; p__Proteobacteria; c__Gammaproteobacteria; o__Enterobacterales; f__Enterobacteriaceae; g__Escherichia; s__Escherichia marmotae	d__Bacteria; p__Proteobacteria; c__Gammaproteobacteria; o__Enterobacterales; f__Enterobacteriaceae; g__Escherichia; s__Escherichia marmotae
GCF_002915575.1	Superficieibacter electus	d__Bacteria; p__Proteobacteria; c__Gammaproteobacteria; o__Enterobacterales; f__Enterobacteriaceae; g__Superficieibacter; s__Superficieibacter electus	d__Bacteria; p__Proteobacteria; c__Gammaproteobacteria; o__Enterobacterales; f__Enterobacteriaceae; g__Superficieibacter; s__Superficieibacter electus
GCF_002923025.1	Lelliottia aquatilis	d__Bacteria; p__Proteobacteria; c__Gammaproteobacteria; o__Enterobacterales; f__Enterobacteriaceae; g__Lelliottia; s__Lelliottia aquatilis	d__Bacteria; p__Proteobacteria; c__Gammaproteobacteria; o__Enterobacterales; f__Enterobacteriaceae; g__Lelliottia; s__Lelliottia jeotgali
GCF_002925905.1	Klebsiella michiganensis	d__Bacteria; p__Proteobacteria; c__Gammaproteobacteria; o__Enterobacterales; f__Enterobacteriaceae; g__Klebsiella; s__Klebsiella michiganensis	d__Bacteria; p__Proteobacteria; c__Gammaproteobacteria; o__Enterobacterales; f__Enterobacteriaceae; g__Klebsiella_A; s__Klebsiella_A michiganensis
GCF_002939185.1	Enterobacter sichuanensis	d__Bacteria; p__Proteobacteria; c__Gammaproteobacteria; o__Enterobacterales; f__Enterobacteriaceae; g__Enterobacter; s__Enterobacter sichuanensis	d__Bacteria; p__Proteobacteria; c__Gammaproteobacteria; o__Enterobacterales; f__Enterobacteriaceae; g__Enterobacter; s__Enterobacter sichuanensis
GCF_002946735.1	Shigella boydii	d__Bacteria; p__Proteobacteria; c__Gammaproteobacteria; o__Enterobacterales; f__Enterobacteriaceae; g__Shigella; s__Shigella boydii	d__Bacteria; p__Proteobacteria; c__Gammaproteobacteria; o__Enterobacterales; f__Enterobacteriaceae; g__Escherichia; s__Escherichia flexneri
GCF_002949675.1	Shigella dysenteriae	d__Bacteria; p__Proteobacteria; c__Gammaproteobacteria; o__Enterobacterales; f__Enterobacteriaceae; g__Shigella; s__Shigella dysenteriae	d__Bacteria; p__Proteobacteria; c__Gammaproteobacteria; o__Enterobacterales; f__Enterobacteriaceae; g__Escherichia; s__Escherichia dysenteriae
GCF_002950215.1	Shigella flexneri 2a	d__Bacteria; p__Proteobacteria; c__Gammaproteobacteria; o__Enterobacterales; f__Enterobacteriaceae; g__Shigella; s__Shigella flexneri	d__Bacteria; p__Proteobacteria; c__Gammaproteobacteria; o__Enterobacterales; f__Enterobacteriaceae; g__Escherichia; s__Escherichia flexneri
GCF_002953195.1	Mixta gaviniae	d__Bacteria; p__Proteobacteria; c__Gammaproteobacteria; o__Enterobacterales; f__Erwiniaceae; g__Mixta; s__Mixta gaviniae	d__Bacteria; p__Proteobacteria; c__Gammaproteobacteria; o__Enterobacterales; f__Enterobacteriaceae; g__Mixta; s__Mixta gaviniae
GCF_002953215.1	Mixta calida	d__Bacteria; p__Proteobacteria; c__Gammaproteobacteria; o__Enterobacterales; f__Erwiniaceae; g__Mixta; s__Mixta calida	d__Bacteria; p__Proteobacteria; c__Gammaproteobacteria; o__Enterobacterales; f__Enterobacteriaceae; g__Mixta; s__Mixta calida
GCF_003028395.1	Pectobacterium punjabense	d__Bacteria; p__Proteobacteria; c__Gammaproteobacteria; o__Enterobacterales; f__Pectobacteriaceae; g__Pectobacterium; s__Pectobacterium punjabense	d__Bacteria; p__Proteobacteria; c__Gammaproteobacteria; o__Enterobacterales; f__Enterobacteriaceae; g__Pectobacterium; s__Pectobacterium punjabense
GCF_003049785.1	Dickeya dadantii	d__Bacteria; p__Proteobacteria; c__Gammaproteobacteria; o__Enterobacterales; f__Pectobacteriaceae; g__Dickeya; s__Dickeya dadantii	d__Bacteria; p__Proteobacteria; c__Gammaproteobacteria; o__Enterobacterales; f__Enterobacteriaceae; g__Dickeya; s__Dickeya dadantii
GCF_003096015.2	Limnobaculum parvum	d__Bacteria; p__Proteobacteria; c__Gammaproteobacteria; o__Enterobacterales; f__Enterobacteriaceae; g__Limnobaculum; s__Limnobaculum parvum	d__Bacteria; p__Proteobacteria; c__Gammaproteobacteria; o__Enterobacterales; f__Enterobacteriaceae; g__Limnobaculum; s__Limnobaculum parvum
GCF_003113495.1	Edwardsiella tarda ATCC 15947 = NBRC 105688	d__Bacteria; p__Proteobacteria; c__Gammaproteobacteria; o__Enterobacterales; f__Hafniaceae; g__Edwardsiella; s__Edwardsiella tarda	d__Bacteria; p__Proteobacteria; c__Gammaproteobacteria; o__Enterobacterales; f__Enterobacteriaceae; g__Edwardsiella; s__Edwardsiella tarda
GCF_003115815.1	Brenneria roseae subsp. americana	d__Bacteria; p__Proteobacteria; c__Gammaproteobacteria; o__Enterobacterales; f__Pectobacteriaceae; g__Brenneria; s__Brenneria roseae	d__Bacteria; p__Proteobacteria; c__Gammaproteobacteria; o__Enterobacterales; f__Enterobacteriaceae; g__Brenneria; s__Brenneria roseae
GCF_003115835.1	Brenneria nigrifluens DSM 30175 = ATCC 13028	d__Bacteria; p__Proteobacteria; c__Gammaproteobacteria; o__Enterobacterales; f__Pectobacteriaceae; g__Brenneria; s__Brenneria nigrifluens	d__Bacteria; p__Proteobacteria; c__Gammaproteobacteria; o__Enterobacterales; f__Enterobacteriaceae; g__Brenneria; s__Brenneria nigrifluens
GCF_003115845.1	Brenneria roseae subsp. roseae	d__Bacteria; p__Proteobacteria; c__Gammaproteobacteria; o__Enterobacterales; f__Pectobacteriaceae; g__Brenneria; s__Brenneria roseae	d__Bacteria; p__Proteobacteria; c__Gammaproteobacteria; o__Enterobacterales; f__Enterobacteriaceae; g__Brenneria; s__Brenneria roseae
GCF_003144325.1	Proteus terrae	d__Bacteria; p__Proteobacteria; c__Gammaproteobacteria; o__Enterobacterales; f__Morganellaceae; g__Proteus; s__Proteus terrae	d__Bacteria; p__Proteobacteria; c__Gammaproteobacteria; o__Enterobacterales; f__Enterobacteriaceae; g__Proteus; s__Proteus terrae
GCF_003144495.1	Proteus cibarius	d__Bacteria; p__Proteobacteria; c__Gammaproteobacteria; o__Enterobacterales; f__Morganellaceae; g__Proteus; s__Proteus cibarius	d__Bacteria; p__Proteobacteria; c__Gammaproteobacteria; o__Enterobacterales; f__Enterobacteriaceae; g__Proteus; s__Proteus cibarius
GCF_003144535.1	Proteus penneri	d__Bacteria; p__Proteobacteria; c__Gammaproteobacteria; o__Enterobacterales; f__Morganellaceae; g__Proteus; s__Proteus penneri	d__Bacteria; p__Proteobacteria; c__Gammaproteobacteria; o__Enterobacterales; f__Enterobacteriaceae; g__Proteus; s__Proteus penneri
GCF_003182045.1	Frischella perrara	d__Bacteria; p__Proteobacteria; c__Gammaproteobacteria; o__Orbales; f__Orbaceae; g__Frischella; s__Frischella perrara	d__Bacteria; p__Proteobacteria; c__Gammaproteobacteria; o__Enterobacterales; f__Enterobacteriaceae; g__Frischella; s__Frischella perrara
GCF_003182475.1	Mangrovibacter plantisponsor	d__Bacteria; p__Proteobacteria; c__Gammaproteobacteria; o__Enterobacterales; f__Enterobacteriaceae; g__Mangrovibacter; s__Mangrovibacter plantisponsor	d__Bacteria; p__Proteobacteria; c__Gammaproteobacteria; o__Enterobacterales; f__Enterobacteriaceae; g__Mangrovibacter; s__Mangrovibacter plantisponsor
GCF_003201315.1	Salmonella enterica	d__Bacteria; p__Proteobacteria; c__Gammaproteobacteria; o__Enterobacterales; f__Enterobacteriaceae; g__Salmonella; s__Salmonella enterica	d__Bacteria; p__Proteobacteria; c__Gammaproteobacteria; o__Enterobacterales; f__Enterobacteriaceae; g__Salmonella; s__Salmonella enterica
GCF_003201455.1	Gilliamella apicola	d__Bacteria; p__Proteobacteria; c__Gammaproteobacteria; o__Orbales; f__Orbaceae; g__Gilliamella; s__Gilliamella apicola	d__Bacteria; p__Proteobacteria; c__Gammaproteobacteria; o__Enterobacterales; f__Enterobacteriaceae; g__Gilliamella; s__Gilliamella apicola
GCF_003261575.2	Klebsiella huaxiensis	d__Bacteria; p__Proteobacteria; c__Gammaproteobacteria; o__Enterobacterales; f__Enterobacteriaceae; g__Klebsiella; s__Klebsiella huaxiensis	d__Bacteria; p__Proteobacteria; c__Gammaproteobacteria; o__Enterobacterales; f__Enterobacteriaceae; g__Klebsiella_A; s__Klebsiella_A huaxiensis
GCF_003263515.1	Rahnella inusitata	d__Bacteria; p__Proteobacteria; c__Gammaproteobacteria; o__Enterobacterales; f__Yersiniaceae; g__Rahnella; s__Rahnella inusitata	d__Bacteria; p__Proteobacteria; c__Gammaproteobacteria; o__Enterobacterales; f__Enterobacteriaceae; g__Rahnella; s__Rahnella inusitata
GCF_003287575.1	Photorhabdus laumondii subsp. clarkei	d__Bacteria; p__Proteobacteria; c__Gammaproteobacteria; o__Enterobacterales; f__Morganellaceae; g__Photorhabdus; s__Photorhabdus laumondii	d__Bacteria; p__Proteobacteria; c__Gammaproteobacteria; o__Enterobacterales; f__Enterobacteriaceae; g__Photorhabdus; s__Photorhabdus laumondii
GCF_003287735.1	Photorhabdus bodei	d__Bacteria; p__Proteobacteria; c__Gammaproteobacteria; o__Enterobacterales; f__Morganellaceae; g__Photorhabdus; s__Photorhabdus bodei	d__Bacteria; p__Proteobacteria; c__Gammaproteobacteria; o__Enterobacterales; f__Enterobacteriaceae; g__Photorhabdus; s__Photorhabdus bodei
GCF_003315335.1	Pseudocitrobacter faecalis	d__Bacteria; p__Proteobacteria; c__Gammaproteobacteria; o__Enterobacterales; f__Enterobacteriaceae; g__Pseudocitrobacter; s__Pseudocitrobacter faecalis	d__Bacteria; p__Proteobacteria; c__Gammaproteobacteria; o__Enterobacterales; f__Enterobacteriaceae; g__Pseudocitrobacter; s__Pseudocitrobacter faecalis
GCF_003315515.1	Brenneria salicis ATCC 15712 = DSM 30166	d__Bacteria; p__Proteobacteria; c__Gammaproteobacteria; o__Enterobacterales; f__Pectobacteriaceae; g__Brenneria; s__Brenneria salicis	d__Bacteria; p__Proteobacteria; c__Gammaproteobacteria; o__Enterobacterales; f__Enterobacteriaceae; g__Brenneria; s__Brenneria salicis
GCF_003332275.1	Edaphovirga cremea	d__Bacteria; p__Proteobacteria; c__Gammaproteobacteria; o__Enterobacterales; f__Enterobacteriaceae; g__Edaphovirga; s__Edaphovirga cremea	d__Bacteria; p__Proteobacteria; c__Gammaproteobacteria; o__Enterobacterales; f__Enterobacteriaceae; g__Edaphovirga; s__Edaphovirga cremea
GCF_003343245.1	Photorhabdus laumondii subsp. laumondii	d__Bacteria; p__Proteobacteria; c__Gammaproteobacteria; o__Enterobacterales; f__Morganellaceae; g__Photorhabdus; s__Photorhabdus laumondii	d__Bacteria; p__Proteobacteria; c__Gammaproteobacteria; o__Enterobacterales; f__Enterobacteriaceae; g__Photorhabdus; s__Photorhabdus laumondii
GCF_003363015.1	Enterobacillus tribolii	d__Bacteria; p__Proteobacteria; c__Gammaproteobacteria; o__Enterobacterales; f__Enterobacteriaceae; g__Enterobacillus; s__Enterobacillus tribolii	d__Bacteria; p__Proteobacteria; c__Gammaproteobacteria; o__Enterobacterales; f__Enterobacteriaceae; g__Enterobacillus; s__Enterobacillus tribolii
GCF_003382565.2	Pectobacterium aquaticum	d__Bacteria; p__Proteobacteria; c__Gammaproteobacteria; o__Enterobacterales; f__Pectobacteriaceae; g__Pectobacterium; s__Pectobacterium aquaticum	d__Bacteria; p__Proteobacteria; c__Gammaproteobacteria; o__Enterobacterales; f__Enterobacteriaceae; g__Pectobacterium; s__Pectobacterium aquaticum
GCF_003386665.1	Xenorhabdus cabanillasii	d__Bacteria; p__Proteobacteria; c__Gammaproteobacteria; o__Enterobacterales; f__Morganellaceae; g__Xenorhabdus; s__Xenorhabdus cabanillasii	d__Bacteria; p__Proteobacteria; c__Gammaproteobacteria; o__Enterobacterales; f__Enterobacteriaceae; g__Xenorhabdus; s__Xenorhabdus cabanillasii
GCF_003572535.1	Shigella boydii	d__Bacteria; p__Proteobacteria; c__Gammaproteobacteria; o__Enterobacterales; f__Enterobacteriaceae; g__Shigella; s__Shigella boydii	d__Bacteria; p__Proteobacteria; c__Gammaproteobacteria; o__Enterobacterales; f__Enterobacteriaceae; g__Escherichia; s__Escherichia flexneri
GCF_003594915.1	Enterobacter chuandaensis	d__Bacteria; p__Proteobacteria; c__Gammaproteobacteria; o__Enterobacterales; f__Enterobacteriaceae; g__Enterobacter; s__Enterobacter chuandaensis	d__Bacteria; p__Proteobacteria; c__Gammaproteobacteria; o__Enterobacterales; f__Enterobacteriaceae; g__Enterobacter; s__Enterobacter chuandaensis
GCF_003594935.1	Enterobacter huaxiensis	d__Bacteria; p__Proteobacteria; c__Gammaproteobacteria; o__Enterobacterales; f__Enterobacteriaceae; g__Enterobacter; s__Enterobacter huaxiensis	d__Bacteria; p__Proteobacteria; c__Gammaproteobacteria; o__Enterobacterales; f__Enterobacteriaceae; g__Enterobacter; s__Enterobacter huaxiensis
GCF_003601925.1	Buttiauxella izardii	d__Bacteria; p__Proteobacteria; c__Gammaproteobacteria; o__Enterobacterales; f__Enterobacteriaceae; g__Buttiauxella; s__Buttiauxella izardii	d__Bacteria; p__Proteobacteria; c__Gammaproteobacteria; o__Enterobacterales; f__Enterobacteriaceae; g__Buttiauxella; s__Buttiauxella izardii
GCF_003602055.1	Rahnella inusitata	d__Bacteria; p__Proteobacteria; c__Gammaproteobacteria; o__Enterobacterales; f__Yersiniaceae; g__Rahnella; s__Rahnella inusitata	d__Bacteria; p__Proteobacteria; c__Gammaproteobacteria; o__Enterobacterales; f__Enterobacteriaceae; g__Rahnella; s__Rahnella inusitata
GCF_003602095.1	Rahnella woolbedingensis	d__Bacteria; p__Proteobacteria; c__Gammaproteobacteria; o__Enterobacterales; f__Yersiniaceae; g__Rahnella; s__Rahnella woolbedingensis	d__Bacteria; p__Proteobacteria; c__Gammaproteobacteria; o__Enterobacterales; f__Enterobacteriaceae; g__Rahnella; s__Rahnella woolbedingensis
GCF_003602185.1	Rahnella variigena	d__Bacteria; p__Proteobacteria; c__Gammaproteobacteria; o__Enterobacterales; f__Yersiniaceae; g__Rahnella; s__Rahnella variigena	d__Bacteria; p__Proteobacteria; c__Gammaproteobacteria; o__Enterobacterales; f__Enterobacteriaceae; g__Rahnella; s__Rahnella variigena
GCF_003610465.1	Xenorhabdus ehlersii	d__Bacteria; p__Proteobacteria; c__Gammaproteobacteria; o__Enterobacterales; f__Morganellaceae; g__Xenorhabdus; s__Xenorhabdus ehlersii	d__Bacteria; p__Proteobacteria; c__Gammaproteobacteria; o__Enterobacterales; f__Enterobacteriaceae; g__Xenorhabdus; s__Xenorhabdus ehlersii
GCF_003610915.1	Rahnella variigena	d__Bacteria; p__Proteobacteria; c__Gammaproteobacteria; o__Enterobacterales; f__Yersiniaceae; g__Rahnella; s__Rahnella variigena	d__Bacteria; p__Proteobacteria; c__Gammaproteobacteria; o__Enterobacterales; f__Enterobacteriaceae; g__Rahnella; s__Rahnella variigena
GCF_003612015.1	Kalamiella piersonii	d__Bacteria; p__Proteobacteria; c__Gammaproteobacteria; o__Enterobacterales; f__Erwiniaceae; g__Kalamiella; s__Kalamiella piersonii	d__Bacteria; p__Proteobacteria; c__Gammaproteobacteria; o__Enterobacterales; f__Enterobacteriaceae; g__Pantoea; s__Pantoea piersonii
GCF_003614975.1	Rahnella bruchi	d__Bacteria; p__Proteobacteria; c__Gammaproteobacteria; o__Enterobacterales; f__Yersiniaceae; g__Rahnella; s__Rahnella bruchi	d__Bacteria; p__Proteobacteria; c__Gammaproteobacteria; o__Enterobacterales; f__Enterobacteriaceae; g__Rahnella; s__Rahnella bruchi
GCF_003634235.1	Yokenella regensburgei	d__Bacteria; p__Proteobacteria; c__Gammaproteobacteria; o__Enterobacterales; f__Enterobacteriaceae; g__Yokenella; s__Yokenella regensburgei	d__Bacteria; p__Proteobacteria; c__Gammaproteobacteria; o__Enterobacterales; f__Enterobacteriaceae; g__Yokenella; s__Yokenella regensburgei
GCF_003634275.1	Orbus hercynius	d__Bacteria; p__Proteobacteria; c__Gammaproteobacteria; o__Orbales; f__Orbaceae; g__Orbus; s__Orbus hercynius	d__Bacteria; p__Proteobacteria; c__Gammaproteobacteria; o__Enterobacterales; f__Enterobacteriaceae; g__Orbus; s__Orbus hercynius
GCF_003634575.1	Photorhabdus asymbiotica	d__Bacteria; p__Proteobacteria; c__Gammaproteobacteria; o__Enterobacterales; f__Morganellaceae; g__Photorhabdus; s__Photorhabdus asymbiotica	d__Bacteria; p__Proteobacteria; c__Gammaproteobacteria; o__Enterobacterales; f__Enterobacteriaceae; g__Photorhabdus; s__Photorhabdus asymbiotica
GCF_003666165.1	Brenneria salicis ATCC 15712 = DSM 30166	d__Bacteria; p__Proteobacteria; c__Gammaproteobacteria; o__Enterobacterales; f__Pectobacteriaceae; g__Brenneria; s__Brenneria salicis	d__Bacteria; p__Proteobacteria; c__Gammaproteobacteria; o__Enterobacterales; f__Enterobacteriaceae; g__Brenneria; s__Brenneria salicis
GCF_003666185.1	Gibbsiella quercinecans	d__Bacteria; p__Proteobacteria; c__Gammaproteobacteria; o__Enterobacterales; f__Enterobacteriaceae; g__Gibbsiella; s__Gibbsiella quercinecans	d__Bacteria; p__Proteobacteria; c__Gammaproteobacteria; o__Enterobacterales; f__Enterobacteriaceae; g__Gibbsiella; s__Gibbsiella quercinecans
GCF_003666235.1	Brenneria goodwinii	d__Bacteria; p__Proteobacteria; c__Gammaproteobacteria; o__Enterobacterales; f__Pectobacteriaceae; g__Brenneria; s__Brenneria goodwinii	d__Bacteria; p__Proteobacteria; c__Gammaproteobacteria; o__Enterobacterales; f__Enterobacteriaceae; g__Brenneria; s__Brenneria goodwinii
GCF_003666245.1	Brenneria alni	d__Bacteria; p__Proteobacteria; c__Gammaproteobacteria; o__Enterobacterales; f__Pectobacteriaceae; g__Brenneria; s__Brenneria alni	d__Bacteria; p__Proteobacteria; c__Gammaproteobacteria; o__Enterobacterales; f__Enterobacteriaceae; g__Brenneria; s__Brenneria alni
GCF_003668715.1	Hafnia alvei ATCC 13337	d__Bacteria; p__Proteobacteria; c__Gammaproteobacteria; o__Enterobacterales; f__Hafniaceae; g__Hafnia; s__Hafnia alvei	d__Bacteria; p__Proteobacteria; c__Gammaproteobacteria; o__Enterobacterales; f__Enterobacteriaceae; g__Hafnia; s__Hafnia alvei
GCF_003697165.2	Escherichia coli DSM 30083 = JCM 1649 = ATCC 11775	d__Bacteria; p__Proteobacteria; c__Gammaproteobacteria; o__Enterobacterales; f__Enterobacteriaceae; g__Escherichia; s__Escherichia coli	d__Bacteria; p__Proteobacteria; c__Gammaproteobacteria; o__Enterobacterales; f__Enterobacteriaceae; g__Escherichia; s__Escherichia coli
GCF_003710245.1	[Curtobacterium] plantarum	d__Bacteria; p__Proteobacteria; c__Gammaproteobacteria; o__Enterobacterales; f__Erwiniaceae; g__Pantoea; s__[Curtobacterium] plantarum	d__Bacteria; p__Proteobacteria; c__Gammaproteobacteria; o__Enterobacterales; f__Enterobacteriaceae; g__Pantoea; s__Pantoea agglomerans
GCF_003818115.1	Citrobacter youngae	d__Bacteria; p__Proteobacteria; c__Gammaproteobacteria; o__Enterobacterales; f__Enterobacteriaceae; g__Citrobacter; s__Citrobacter youngae	d__Bacteria; p__Proteobacteria; c__Gammaproteobacteria; o__Enterobacterales; f__Enterobacteriaceae; g__Citrobacter; s__Citrobacter youngae
GCF_003818135.1	Buttiauxella warmboldiae	d__Bacteria; p__Proteobacteria; c__Gammaproteobacteria; o__Enterobacterales; f__Enterobacteriaceae; g__Buttiauxella; s__Buttiauxella warmboldiae	d__Bacteria; p__Proteobacteria; c__Gammaproteobacteria; o__Enterobacterales; f__Enterobacteriaceae; g__Buttiauxella; s__Buttiauxella warmboldiae
GCF_003846135.1	Erwinia psidii	d__Bacteria; p__Proteobacteria; c__Gammaproteobacteria; o__Enterobacterales; f__Erwiniaceae; g__Erwinia; s__Erwinia psidii	d__Bacteria; p__Proteobacteria; c__Gammaproteobacteria; o__Enterobacterales; f__Enterobacteriaceae; g__Erwinia; s__Erwinia psidii
GCF_003934295.1	Dickeya lacustris	d__Bacteria; p__Proteobacteria; c__Gammaproteobacteria; o__Enterobacterales; f__Pectobacteriaceae; g__Dickeya; s__Dickeya lacustris	d__Bacteria; p__Proteobacteria; c__Gammaproteobacteria; o__Enterobacterales; f__Enterobacteriaceae; g__Dickeya; s__Dickeya lacustris
GCF_003935895.2	Scandinavium goeteborgense	d__Bacteria; p__Proteobacteria; c__Gammaproteobacteria; o__Enterobacterales; f__Enterobacteriaceae; g__Scandinavium; s__Scandinavium goeteborgense	d__Bacteria; p__Proteobacteria; c__Gammaproteobacteria; o__Enterobacterales; f__Enterobacteriaceae; g__Scandinavium; s__Scandinavium goeteborgense
GCF_003957875.1	Serratia marcescens subsp. marcescens ATCC 13880	d__Bacteria; p__Proteobacteria; c__Gammaproteobacteria; o__Enterobacterales; f__Yersiniaceae; g__Serratia; s__Serratia marcescens	d__Bacteria; p__Proteobacteria; c__Gammaproteobacteria; o__Enterobacterales; f__Enterobacteriaceae; g__Serratia; s__Serratia marcescens
GCF_004011885.1	Serratia microhaemolytica	d__Bacteria; p__Proteobacteria; c__Gammaproteobacteria; o__Enterobacterales; f__Yersiniaceae; g__Serratia; s__Serratia microhaemolytica	d__Bacteria; p__Proteobacteria; c__Gammaproteobacteria; o__Enterobacterales; f__Enterobacteriaceae; g__Serratia; s__Serratia microhaemolytica
GCF_004124235.1	Yersinia hibernica	d__Bacteria; p__Proteobacteria; c__Gammaproteobacteria; o__Enterobacterales; f__Yersiniaceae; g__Yersinia; s__Yersinia hibernica	d__Bacteria; p__Proteobacteria; c__Gammaproteobacteria; o__Enterobacterales; f__Enterobacteriaceae; g__Yersinia; s__Yersinia hibernica
GCF_004137795.1	Pectobacterium zantedeschiae	d__Bacteria; p__Proteobacteria; c__Gammaproteobacteria; o__Enterobacterales; f__Pectobacteriaceae; g__Pectobacterium; s__Pectobacterium zantedeschiae	d__Bacteria; p__Proteobacteria; c__Gammaproteobacteria; o__Enterobacterales; f__Enterobacteriaceae; g__Pectobacterium; s__Pectobacterium zantedeschiae
GCF_004296685.1	Pectobacterium versatile	d__Bacteria; p__Proteobacteria; c__Gammaproteobacteria; o__Enterobacterales; f__Pectobacteriaceae; g__Pectobacterium; s__Pectobacterium versatile	d__Bacteria; p__Proteobacteria; c__Gammaproteobacteria; o__Enterobacterales; f__Enterobacteriaceae; g__Pectobacterium; s__Pectobacterium carotovorum
GCF_004330295.1	Rahnella victoriana	d__Bacteria; p__Proteobacteria; c__Gammaproteobacteria; o__Enterobacterales; f__Yersiniaceae; g__Rahnella; s__Rahnella victoriana	d__Bacteria; p__Proteobacteria; c__Gammaproteobacteria; o__Enterobacterales; f__Enterobacteriaceae; g__Rahnella; s__Rahnella victoriana
GCF_004342245.1	Gibbsiella quercinecans	d__Bacteria; p__Proteobacteria; c__Gammaproteobacteria; o__Enterobacterales; f__Enterobacteriaceae; g__Gibbsiella; s__Gibbsiella quercinecans	d__Bacteria; p__Proteobacteria; c__Gammaproteobacteria; o__Enterobacterales; f__Enterobacteriaceae; g__Gibbsiella; s__Gibbsiella quercinecans
GCF_004342665.1	Samsonia erythrinae	d__Bacteria; p__Proteobacteria; c__Gammaproteobacteria; o__Enterobacterales; f__Yersiniaceae; g__Samsonia; s__Samsonia erythrinae	d__Bacteria; p__Proteobacteria; c__Gammaproteobacteria; o__Enterobacterales; f__Enterobacteriaceae; g__Samsonia; s__Samsonia erythrinae
GCF_004343195.1	Biostraticola tofi	d__Bacteria; p__Proteobacteria; c__Gammaproteobacteria; o__Enterobacterales; f__Enterobacteriaceae; g__Biostraticola; s__Biostraticola tofi	d__Bacteria; p__Proteobacteria; c__Gammaproteobacteria; o__Enterobacterales; f__Enterobacteriaceae; g__Biostraticola; s__Biostraticola tofi
GCF_004345285.1	Raoultella planticola	d__Bacteria; p__Proteobacteria; c__Gammaproteobacteria; o__Enterobacterales; f__Enterobacteriaceae; g__Raoultella; s__Raoultella planticola	d__Bacteria; p__Proteobacteria; c__Gammaproteobacteria; o__Enterobacterales; f__Enterobacteriaceae; g__Raoultella; s__Raoultella planticola
GCF_004348755.1	Photorhabdus khanii subsp. guanajuatensis	d__Bacteria; p__Proteobacteria; c__Gammaproteobacteria; o__Enterobacterales; f__Morganellaceae; g__Photorhabdus; s__Photorhabdus khanii	d__Bacteria; p__Proteobacteria; c__Gammaproteobacteria; o__Enterobacterales; f__Enterobacteriaceae; g__Photorhabdus; s__Photorhabdus khanii
GCF_004348775.1	Photorhabdus luminescens subsp. mexicana	d__Bacteria; p__Proteobacteria; c__Gammaproteobacteria; o__Enterobacterales; f__Morganellaceae; g__Photorhabdus; s__Photorhabdus luminescens	d__Bacteria; p__Proteobacteria; c__Gammaproteobacteria; o__Enterobacterales; f__Enterobacteriaceae; g__Photorhabdus; s__Photorhabdus luminescens
GCF_004684145.1	Serratia marcescens	d__Bacteria; p__Proteobacteria; c__Gammaproteobacteria; o__Enterobacterales; f__Yersiniaceae; g__Serratia; s__Serratia marcescens	d__Bacteria; p__Proteobacteria; c__Gammaproteobacteria; o__Enterobacterales; f__Enterobacteriaceae; g__Serratia; s__Serratia marcescens
GCF_004792415.1	Pantoea vagans	d__Bacteria; p__Proteobacteria; c__Gammaproteobacteria; o__Enterobacterales; f__Erwiniaceae; g__Pantoea; s__Pantoea vagans	d__Bacteria; p__Proteobacteria; c__Gammaproteobacteria; o__Enterobacterales; f__Enterobacteriaceae; g__Pantoea; s__Pantoea vagans
GCF_004959795.1	Pragia fontium	d__Bacteria; p__Proteobacteria; c__Gammaproteobacteria; o__Enterobacterales; f__Budviciaceae; g__Pragia; s__Pragia fontium	d__Bacteria; p__Proteobacteria; c__Gammaproteobacteria; o__Enterobacterales; f__Enterobacteriaceae; g__Pragia; s__Pragia fontium
GCF_005484965.1	Brenneria nigrifluens DSM 30175 = ATCC 13028	d__Bacteria; p__Proteobacteria; c__Gammaproteobacteria; o__Enterobacterales; f__Pectobacteriaceae; g__Brenneria; s__Brenneria nigrifluens	d__Bacteria; p__Proteobacteria; c__Gammaproteobacteria; o__Enterobacterales; f__Enterobacteriaceae; g__Brenneria; s__Brenneria nigrifluens
GCF_005497185.1	Pectobacterium polonicum	d__Bacteria; p__Proteobacteria; c__Gammaproteobacteria; o__Enterobacterales; f__Pectobacteriaceae; g__Pectobacterium; s__Pectobacterium polonicum	d__Bacteria; p__Proteobacteria; c__Gammaproteobacteria; o__Enterobacterales; f__Enterobacteriaceae; g__Pectobacterium; s__Pectobacterium polonicum
GCF_005860775.1	Klebsiella indica	d__Bacteria; p__Proteobacteria; c__Gammaproteobacteria; o__Enterobacterales; f__Enterobacteriaceae; g__Klebsiella; s__Klebsiella indica	d__Bacteria; p__Proteobacteria; c__Gammaproteobacteria; o__Enterobacterales; f__Enterobacteriaceae; g__Klebsiella_A; s__Klebsiella_A indica
GCF_006094455.1	Morganella morganii subsp. morganii	d__Bacteria; p__Proteobacteria; c__Gammaproteobacteria; o__Enterobacterales; f__Morganellaceae; g__Morganella; s__Morganella morganii	d__Bacteria; p__Proteobacteria; c__Gammaproteobacteria; o__Enterobacterales; f__Enterobacteriaceae; g__Morganella; s__Morganella morganii
GCF_006364295.1	Klebsiella pneumoniae	d__Bacteria; p__Proteobacteria; c__Gammaproteobacteria; o__Enterobacterales; f__Enterobacteriaceae; g__Klebsiella; s__Klebsiella pneumoniae	d__Bacteria; p__Proteobacteria; c__Gammaproteobacteria; o__Enterobacterales; f__Enterobacteriaceae; g__Klebsiella; s__Klebsiella pneumoniae
GCF_006365335.1	Salmonella enterica	d__Bacteria; p__Proteobacteria; c__Gammaproteobacteria; o__Enterobacterales; f__Enterobacteriaceae; g__Salmonella; s__Salmonella enterica	d__Bacteria; p__Proteobacteria; c__Gammaproteobacteria; o__Enterobacterales; f__Enterobacteriaceae; g__Salmonella; s__Salmonella enterica
GCF_006494355.1	Pantoea eucalypti	d__Bacteria; p__Proteobacteria; c__Gammaproteobacteria; o__Enterobacterales; f__Erwiniaceae; g__Pantoea; s__Pantoea eucalypti	d__Bacteria; p__Proteobacteria; c__Gammaproteobacteria; o__Enterobacterales; f__Enterobacteriaceae; g__Pantoea; s__Pantoea eucalypti
GCF_006494375.1	Pantoea anthophila	d__Bacteria; p__Proteobacteria; c__Gammaproteobacteria; o__Enterobacterales; f__Erwiniaceae; g__Pantoea; s__Pantoea anthophila	d__Bacteria; p__Proteobacteria; c__Gammaproteobacteria; o__Enterobacterales; f__Enterobacteriaceae; g__Pantoea; s__Pantoea anthophila
GCF_006494415.1	Pantoea deleyi	d__Bacteria; p__Proteobacteria; c__Gammaproteobacteria; o__Enterobacterales; f__Erwiniaceae; g__Pantoea; s__Pantoea deleyi	d__Bacteria; p__Proteobacteria; c__Gammaproteobacteria; o__Enterobacterales; f__Enterobacteriaceae; g__Pantoea; s__Pantoea deleyi
GCF_006517625.1	Mixta tenebrionis	d__Bacteria; p__Proteobacteria; c__Gammaproteobacteria; o__Enterobacterales; f__Erwiniaceae; g__Mixta; s__Mixta tenebrionis	d__Bacteria; p__Proteobacteria; c__Gammaproteobacteria; o__Enterobacterales; f__Enterobacteriaceae; g__Mixta; s__Mixta tenebrionis
GCF_006539725.1	Raoultella terrigena	d__Bacteria; p__Proteobacteria; c__Gammaproteobacteria; o__Enterobacterales; f__Enterobacteriaceae; g__Raoultella; s__Raoultella terrigena	d__Bacteria; p__Proteobacteria; c__Gammaproteobacteria; o__Enterobacterales; f__Enterobacteriaceae; g__Raoultella; s__Raoultella terrigena
GCF_007858975.2	Dickeya poaceiphila	d__Bacteria; p__Proteobacteria; c__Gammaproteobacteria; o__Enterobacterales; f__Pectobacteriaceae; g__Dickeya; s__Dickeya poaceiphila	d__Bacteria; p__Proteobacteria; c__Gammaproteobacteria; o__Enterobacterales; f__Enterobacteriaceae; g__Dickeya; s__Dickeya poaceiphila
GCF_008124675.1	Xenorhabdus doucetiae	d__Bacteria; p__Proteobacteria; c__Gammaproteobacteria; o__Enterobacterales; f__Morganellaceae; g__Xenorhabdus; s__Xenorhabdus doucetiae	d__Bacteria; p__Proteobacteria; c__Gammaproteobacteria; o__Enterobacterales; f__Enterobacteriaceae; g__Xenorhabdus; s__Xenorhabdus doucetiae
GCF_008692755.1	Salmonella enterica subsp. houtenae	d__Bacteria; p__Proteobacteria; c__Gammaproteobacteria; o__Enterobacterales; f__Enterobacteriaceae; g__Salmonella; s__Salmonella enterica	d__Bacteria; p__Proteobacteria; c__Gammaproteobacteria; o__Enterobacterales; f__Enterobacteriaceae; g__Salmonella; s__Salmonella houtenae
GCF_008692775.1	Salmonella enterica subsp. salamae	d__Bacteria; p__Proteobacteria; c__Gammaproteobacteria; o__Enterobacterales; f__Enterobacteriaceae; g__Salmonella; s__Salmonella enterica	d__Bacteria; p__Proteobacteria; c__Gammaproteobacteria; o__Enterobacterales; f__Enterobacteriaceae; g__Salmonella; s__Salmonella enterica
GCF_008692785.1	Salmonella enterica subsp. diarizonae	d__Bacteria; p__Proteobacteria; c__Gammaproteobacteria; o__Enterobacterales; f__Enterobacteriaceae; g__Salmonella; s__Salmonella enterica	d__Bacteria; p__Proteobacteria; c__Gammaproteobacteria; o__Enterobacterales; f__Enterobacteriaceae; g__Salmonella; s__Salmonella diarizonae
GCF_008692845.1	Salmonella enterica subsp. arizonae	d__Bacteria; p__Proteobacteria; c__Gammaproteobacteria; o__Enterobacterales; f__Enterobacteriaceae; g__Salmonella; s__Salmonella enterica	d__Bacteria; p__Proteobacteria; c__Gammaproteobacteria; o__Enterobacterales; f__Enterobacteriaceae; g__Salmonella; s__Salmonella arizonae
GCF_008692915.1	Pantoea dispersa	d__Bacteria; p__Proteobacteria; c__Gammaproteobacteria; o__Enterobacterales; f__Erwiniaceae; g__Pantoea; s__Pantoea dispersa	d__Bacteria; p__Proteobacteria; c__Gammaproteobacteria; o__Enterobacterales; f__Enterobacteriaceae; g__Pantoea; s__Pantoea dispersa
GCF_008693045.1	Ewingella americana	d__Bacteria; p__Proteobacteria; c__Gammaproteobacteria; o__Enterobacterales; f__Yersiniaceae; g__Ewingella; s__Ewingella americana	d__Bacteria; p__Proteobacteria; c__Gammaproteobacteria; o__Enterobacterales; f__Enterobacteriaceae; g__Ewingella; s__Ewingella americana
GCF_008801695.1	Pantoea stewartii subsp. stewartii	d__Bacteria; p__Proteobacteria; c__Gammaproteobacteria; o__Enterobacterales; f__Erwiniaceae; g__Pantoea; s__Pantoea stewartii	d__Bacteria; p__Proteobacteria; c__Gammaproteobacteria; o__Enterobacterales; f__Enterobacteriaceae; g__Pantoea; s__Pantoea stewartii
GCF_008801815.1	Edwardsiella anguillarum	d__Bacteria; p__Proteobacteria; c__Gammaproteobacteria; o__Enterobacterales; f__Hafniaceae; g__Edwardsiella; s__Edwardsiella anguillarum	d__Bacteria; p__Proteobacteria; c__Gammaproteobacteria; o__Enterobacterales; f__Enterobacteriaceae; g__Edwardsiella; s__Edwardsiella anguillarum
GCF_008802955.1	Citrobacter cronae	d__Bacteria; p__Proteobacteria; c__Gammaproteobacteria; o__Enterobacterales; f__Enterobacteriaceae; g__Citrobacter; s__Citrobacter cronae	d__Bacteria; p__Proteobacteria; c__Gammaproteobacteria; o__Enterobacterales; f__Enterobacteriaceae; g__Citrobacter; s__Citrobacter werkmanii
GCF_008830365.1	Serratia proteamaculans	d__Bacteria; p__Proteobacteria; c__Gammaproteobacteria; o__Enterobacterales; f__Yersiniaceae; g__Serratia; s__Serratia proteamaculans	d__Bacteria; p__Proteobacteria; c__Gammaproteobacteria; o__Enterobacterales; f__Enterobacteriaceae; g__Serratia; s__Serratia proteamaculans
GCF_009173485.1	Klebsiella michiganensis	d__Bacteria; p__Proteobacteria; c__Gammaproteobacteria; o__Enterobacterales; f__Enterobacteriaceae; g__Klebsiella; s__Klebsiella michiganensis	d__Bacteria; p__Proteobacteria; c__Gammaproteobacteria; o__Enterobacterales; f__Enterobacteriaceae; g__Klebsiella_A; s__Klebsiella_A michiganensis
GCF_009176645.1	Enterobacter oligotrophica	d__Bacteria; p__Proteobacteria; c__Gammaproteobacteria; o__Enterobacterales; f__Enterobacteriaceae; g__Enterobacter; s__Enterobacter oligotrophica	d__Bacteria; p__Proteobacteria; c__Gammaproteobacteria; o__Enterobacterales; f__Enterobacteriaceae; g__Enterobacter; s__Enterobacter oligotrophicus
GCF_009646115.1	Pantoea eucalypti	d__Bacteria; p__Proteobacteria; c__Gammaproteobacteria; o__Enterobacterales; f__Erwiniaceae; g__Pantoea; s__Pantoea eucalypti	d__Bacteria; p__Proteobacteria; c__Gammaproteobacteria; o__Enterobacterales; f__Enterobacteriaceae; g__Pantoea; s__Pantoea eucalypti
GCF_009660455.1	Enterobacter cloacae subsp. dissolvens	d__Bacteria; p__Proteobacteria; c__Gammaproteobacteria; o__Enterobacterales; f__Enterobacteriaceae; g__Enterobacter; s__Enterobacter cloacae	d__Bacteria; p__Proteobacteria; c__Gammaproteobacteria; o__Enterobacterales; f__Enterobacteriaceae; g__Enterobacter; s__Enterobacter cloacae
GCF_009800925.1	Budvicia diplopodorum	d__Bacteria; p__Proteobacteria; c__Gammaproteobacteria; o__Enterobacterales; f__Budviciaceae; g__Budvicia; s__Budvicia diplopodorum	d__Bacteria; p__Proteobacteria; c__Gammaproteobacteria; o__Enterobacterales; f__Enterobacteriaceae; g__Budvicia; s__Budvicia diplopodorum
GCF_009831415.1	Yersinia canariae	d__Bacteria; p__Proteobacteria; c__Gammaproteobacteria; o__Enterobacterales; f__Yersiniaceae; g__Yersinia; s__Yersinia canariae	d__Bacteria; p__Proteobacteria; c__Gammaproteobacteria; o__Enterobacterales; f__Enterobacteriaceae; g__Yersinia; s__Yersinia canariae
GCF_011064845.1	Citrobacter freundii ATCC 8090 = MTCC 1658 = NBRC 12681	d__Bacteria; p__Proteobacteria; c__Gammaproteobacteria; o__Enterobacterales; f__Enterobacteriaceae; g__Citrobacter; s__Citrobacter freundii	d__Bacteria; p__Proteobacteria; c__Gammaproteobacteria; o__Enterobacterales; f__Enterobacteriaceae; g__Citrobacter; s__Citrobacter freundii
GCF_011189495.1	Photorhabdus stackebrandtii	d__Bacteria; p__Proteobacteria; c__Gammaproteobacteria; o__Enterobacterales; f__Morganellaceae; g__Photorhabdus; s__Photorhabdus stackebrandtii	d__Bacteria; p__Proteobacteria; c__Gammaproteobacteria; o__Enterobacterales; f__Enterobacteriaceae; g__Photorhabdus; s__Photorhabdus khanii
GCF_011189505.1	Photorhabdus tasmaniensis	d__Bacteria; p__Proteobacteria; c__Gammaproteobacteria; o__Enterobacterales; f__Morganellaceae; g__Photorhabdus; s__Photorhabdus tasmaniensis	d__Bacteria; p__Proteobacteria; c__Gammaproteobacteria; o__Enterobacterales; f__Enterobacteriaceae; g__Photorhabdus; s__Photorhabdus tasmaniensis
GCF_011189575.1	Photorhabdus cinerea	d__Bacteria; p__Proteobacteria; c__Gammaproteobacteria; o__Enterobacterales; f__Morganellaceae; g__Photorhabdus; s__Photorhabdus cinerea	d__Bacteria; p__Proteobacteria; c__Gammaproteobacteria; o__Enterobacterales; f__Enterobacteriaceae; g__Photorhabdus; s__Photorhabdus cinerea
GCF_012427845.1	Pectobacterium punjabense	d__Bacteria; p__Proteobacteria; c__Gammaproteobacteria; o__Enterobacterales; f__Pectobacteriaceae; g__Pectobacterium; s__Pectobacterium punjabense	d__Bacteria; p__Proteobacteria; c__Gammaproteobacteria; o__Enterobacterales; f__Enterobacteriaceae; g__Pectobacterium; s__Pectobacterium punjabense
GCF_012932875.1	Brenneria salicis ATCC 15712 = DSM 30166	d__Bacteria; p__Proteobacteria; c__Gammaproteobacteria; o__Enterobacterales; f__Pectobacteriaceae; g__Brenneria; s__Brenneria salicis	d__Bacteria; p__Proteobacteria; c__Gammaproteobacteria; o__Enterobacterales; f__Enterobacteriaceae; g__Brenneria; s__Brenneria salicis
GCF_013282725.1	Yersinia mollaretii ATCC 43969	d__Bacteria; p__Proteobacteria; c__Gammaproteobacteria; o__Enterobacterales; f__Yersiniaceae; g__Yersinia; s__Yersinia mollaretii	d__Bacteria; p__Proteobacteria; c__Gammaproteobacteria; o__Enterobacterales; f__Enterobacteriaceae; g__Yersinia; s__Yersinia mollaretii
GCF_013282745.1	Yersinia bercovieri ATCC 43970	d__Bacteria; p__Proteobacteria; c__Gammaproteobacteria; o__Enterobacterales; f__Yersiniaceae; g__Yersinia; s__Yersinia bercovieri	d__Bacteria; p__Proteobacteria; c__Gammaproteobacteria; o__Enterobacterales; f__Enterobacteriaceae; g__Yersinia; s__Yersinia bercovieri
GCF_013375155.1	Serratia ureilytica	d__Bacteria; p__Proteobacteria; c__Gammaproteobacteria; o__Enterobacterales; f__Yersiniaceae; g__Serratia; s__Serratia ureilytica	d__Bacteria; p__Proteobacteria; c__Gammaproteobacteria; o__Enterobacterales; f__Enterobacteriaceae; g__Serratia; s__Serratia ureilytica
GCF_013376815.1	Enterobacter cloacae	d__Bacteria; p__Proteobacteria; c__Gammaproteobacteria; o__Enterobacterales; f__Enterobacteriaceae; g__Enterobacter; s__Enterobacter cloacae	d__Bacteria; p__Proteobacteria; c__Gammaproteobacteria; o__Enterobacterales; f__Enterobacteriaceae; g__Enterobacter; s__Enterobacter cloacae
GCF_014155765.1	Pantoea dispersa	d__Bacteria; p__Proteobacteria; c__Gammaproteobacteria; o__Enterobacterales; f__Erwiniaceae; g__Pantoea; s__Pantoea dispersa	d__Bacteria; p__Proteobacteria; c__Gammaproteobacteria; o__Enterobacterales; f__Enterobacteriaceae; g__Pantoea; s__Pantoea dispersa
GCF_014156615.1	Pantoea pleuroti	d__Bacteria; p__Proteobacteria; c__Gammaproteobacteria; o__Enterobacterales; f__Erwiniaceae; g__Pantoea; s__Pantoea pleuroti	d__Bacteria; p__Proteobacteria; c__Gammaproteobacteria; o__Enterobacterales; f__Enterobacteriaceae; g__Pantoea; s__Pantoea agglomerans
GCF_014334155.1	Salmonella enterica subsp. enterica serovar Typhimurium	d__Bacteria; p__Proteobacteria; c__Gammaproteobacteria; o__Enterobacterales; f__Enterobacteriaceae; g__Salmonella; s__Salmonella enterica	d__Bacteria; p__Proteobacteria; c__Gammaproteobacteria; o__Enterobacterales; f__Enterobacteriaceae; g__Salmonella; s__Salmonella enterica
GCF_014467235.1	Xenorhabdus indica	d__Bacteria; p__Proteobacteria; c__Gammaproteobacteria; o__Enterobacterales; f__Morganellaceae; g__Xenorhabdus; s__Xenorhabdus indica	d__Bacteria; p__Proteobacteria; c__Gammaproteobacteria; o__Enterobacterales; f__Enterobacteriaceae; g__Xenorhabdus; s__Xenorhabdus indica
GCF_900021175.1	Enterobacter timonensis	d__Bacteria; p__Proteobacteria; c__Gammaproteobacteria; o__Enterobacterales; f__Enterobacteriaceae; g__Enterobacter; s__Enterobacter timonensis	d__Bacteria; p__Proteobacteria; c__Gammaproteobacteria; o__Enterobacterales; f__Enterobacteriaceae; g__Enterobacter_A; s__Enterobacter_A timonensis
GCF_900087055.1	Plesiomonas shigelloides	d__Bacteria; p__Proteobacteria; c__Gammaproteobacteria; o__Enterobacterales; f__; g__Plesiomonas; s__Plesiomonas shigelloides	d__Bacteria; p__Proteobacteria; c__Gammaproteobacteria; o__Enterobacterales; f__Enterobacteriaceae; g__Plesiomonas; s__Plesiomonas shigelloides
GCF_900094795.1	Kosakonia oryziphila	d__Bacteria; p__Proteobacteria; c__Gammaproteobacteria; o__Enterobacterales; f__Enterobacteriaceae; g__Kosakonia; s__Kosakonia oryziphila	d__Bacteria; p__Proteobacteria; c__Gammaproteobacteria; o__Enterobacterales; f__Enterobacteriaceae; g__Kosakonia; s__Kosakonia oryziphila
GCF_900094925.1	Kosakonia oryzendophytica	d__Bacteria; p__Proteobacteria; c__Gammaproteobacteria; o__Enterobacterales; f__Enterobacteriaceae; g__Kosakonia; s__Kosakonia oryzendophytica	d__Bacteria; p__Proteobacteria; c__Gammaproteobacteria; o__Enterobacterales; f__Enterobacteriaceae; g__Kosakonia; s__Kosakonia oryzendophytica
GCF_900094935.1	Gilliamella intestini	d__Bacteria; p__Proteobacteria; c__Gammaproteobacteria; o__Orbales; f__Orbaceae; g__Gilliamella; s__Gilliamella intestini	d__Bacteria; p__Proteobacteria; c__Gammaproteobacteria; o__Enterobacterales; f__Enterobacteriaceae; g__Gilliamella; s__Gilliamella intestini
GCF_900094945.1	Gilliamella bombicola	d__Bacteria; p__Proteobacteria; c__Gammaproteobacteria; o__Orbales; f__Orbaceae; g__Gilliamella; s__Gilliamella bombicola	d__Bacteria; p__Proteobacteria; c__Gammaproteobacteria; o__Enterobacterales; f__Enterobacteriaceae; g__Gilliamella; s__Gilliamella bombicola
GCF_900095885.1	Dickeya aquatica	d__Bacteria; p__Proteobacteria; c__Gammaproteobacteria; o__Enterobacterales; f__Pectobacteriaceae; g__Dickeya; s__Dickeya aquatica	d__Bacteria; p__Proteobacteria; c__Gammaproteobacteria; o__Enterobacterales; f__Enterobacteriaceae; g__Dickeya; s__Dickeya aquatica
GCF_900100995.1	Kosakonia sacchari	d__Bacteria; p__Proteobacteria; c__Gammaproteobacteria; o__Enterobacterales; f__Enterobacteriaceae; g__Kosakonia; s__Kosakonia sacchari	d__Bacteria; p__Proteobacteria; c__Gammaproteobacteria; o__Enterobacterales; f__Enterobacteriaceae; g__Kosakonia; s__Kosakonia sacchari
GCF_900101535.1	Serratia nematodiphila	d__Bacteria; p__Proteobacteria; c__Gammaproteobacteria; o__Enterobacterales; f__Yersiniaceae; g__Serratia; s__Serratia nematodiphila	d__Bacteria; p__Proteobacteria; c__Gammaproteobacteria; o__Enterobacterales; f__Enterobacteriaceae; g__Serratia; s__Serratia nematodiphila
GCF_900102985.1	Photorhabdus luminescens	d__Bacteria; p__Proteobacteria; c__Gammaproteobacteria; o__Enterobacterales; f__Morganellaceae; g__Photorhabdus; s__Photorhabdus luminescens	d__Bacteria; p__Proteobacteria; c__Gammaproteobacteria; o__Enterobacterales; f__Enterobacteriaceae; g__Photorhabdus; s__Photorhabdus luminescens
GCF_900107885.1	Lonsdalea quercina	d__Bacteria; p__Proteobacteria; c__Gammaproteobacteria; o__Enterobacterales; f__Pectobacteriaceae; g__Lonsdalea; s__Lonsdalea quercina	d__Bacteria; p__Proteobacteria; c__Gammaproteobacteria; o__Enterobacterales; f__Enterobacteriaceae; g__Lonsdalea; s__Lonsdalea quercina
GCF_900111105.1	Rosenbergiella nectarea	d__Bacteria; p__Proteobacteria; c__Gammaproteobacteria; o__Enterobacterales; f__Enterobacteriaceae; g__Rosenbergiella; s__Rosenbergiella nectarea	d__Bacteria; p__Proteobacteria; c__Gammaproteobacteria; o__Enterobacterales; f__Enterobacteriaceae; g__Rosenbergiella; s__Rosenbergiella nectarea
GCF_900111395.1	Thorsellia anophelis DSM 18579	d__Bacteria; p__Proteobacteria; c__Gammaproteobacteria; o__Enterobacterales; f__Thorselliaceae; g__Thorsellia; s__Thorsellia anophelis	d__Bacteria; p__Proteobacteria; c__Gammaproteobacteria; o__Enterobacterales; f__Enterobacteriaceae; g__Thorsellia; s__Thorsellia anophelis
GCF_900112145.1	Kosakonia oryzae	d__Bacteria; p__Proteobacteria; c__Gammaproteobacteria; o__Enterobacterales; f__Enterobacteriaceae; g__Kosakonia; s__Kosakonia oryzae	d__Bacteria; p__Proteobacteria; c__Gammaproteobacteria; o__Enterobacterales; f__Enterobacteriaceae; g__Kosakonia; s__Kosakonia oryzae
GCF_900112475.1	Pragia fontium DSM 5563 = ATCC 49100	d__Bacteria; p__Proteobacteria; c__Gammaproteobacteria; o__Enterobacterales; f__Budviciaceae; g__Pragia; s__Pragia fontium	d__Bacteria; p__Proteobacteria; c__Gammaproteobacteria; o__Enterobacterales; f__Enterobacteriaceae; g__Pragia; s__Pragia fontium
GCF_900113945.1	Xenorhabdus mauleonii	d__Bacteria; p__Proteobacteria; c__Gammaproteobacteria; o__Enterobacterales; f__Morganellaceae; g__Xenorhabdus; s__Xenorhabdus mauleonii	d__Bacteria; p__Proteobacteria; c__Gammaproteobacteria; o__Enterobacterales; f__Enterobacteriaceae; g__Xenorhabdus; s__Xenorhabdus mauleonii
GCF_900115045.1	Izhakiella capsodis	d__Bacteria; p__Proteobacteria; c__Gammaproteobacteria; o__Enterobacterales; f__Enterobacteriaceae; g__Izhakiella; s__Izhakiella capsodis	d__Bacteria; p__Proteobacteria; c__Gammaproteobacteria; o__Enterobacterales; f__Enterobacteriaceae; g__Izhakiella; s__Izhakiella capsodis
GCF_900115195.1	Xenorhabdus japonica	d__Bacteria; p__Proteobacteria; c__Gammaproteobacteria; o__Enterobacterales; f__Morganellaceae; g__Xenorhabdus; s__Xenorhabdus japonica	d__Bacteria; p__Proteobacteria; c__Gammaproteobacteria; o__Enterobacterales; f__Enterobacteriaceae; g__Xenorhabdus; s__Xenorhabdus japonica
GCF_900116535.1	Kosakonia arachidis	d__Bacteria; p__Proteobacteria; c__Gammaproteobacteria; o__Enterobacterales; f__Enterobacteriaceae; g__Kosakonia; s__Kosakonia arachidis	d__Bacteria; p__Proteobacteria; c__Gammaproteobacteria; o__Enterobacterales; f__Enterobacteriaceae; g__Kosakonia; s__Kosakonia arachidis
GCF_900116635.1	Xenorhabdus koppenhoeferi	d__Bacteria; p__Proteobacteria; c__Gammaproteobacteria; o__Enterobacterales; f__Morganellaceae; g__Xenorhabdus; s__Xenorhabdus koppenhoeferi	d__Bacteria; p__Proteobacteria; c__Gammaproteobacteria; o__Enterobacterales; f__Enterobacteriaceae; g__Xenorhabdus; s__Xenorhabdus koppenhoeferi
GCF_900129615.1	Pectobacterium carotovorum	d__Bacteria; p__Proteobacteria; c__Gammaproteobacteria; o__Enterobacterales; f__Pectobacteriaceae; g__Pectobacterium; s__Pectobacterium carotovorum	d__Bacteria; p__Proteobacteria; c__Gammaproteobacteria; o__Enterobacterales; f__Enterobacteriaceae; g__Pectobacterium; s__Pectobacterium carotovorum
GCF_900130115.1	Nissabacter archeti	d__Bacteria; p__Proteobacteria; c__Gammaproteobacteria; o__Enterobacterales; f__Yersiniaceae; g__Nissabacter; s__Nissabacter archeti	d__Bacteria; p__Proteobacteria; c__Gammaproteobacteria; o__Enterobacterales; f__Enterobacteriaceae; g__Chimaeribacter; s__Chimaeribacter arupi
GCF_900180435.1	Enterobacter asburiae	d__Bacteria; p__Proteobacteria; c__Gammaproteobacteria; o__Enterobacterales; f__Enterobacteriaceae; g__Enterobacter; s__Enterobacter asburiae	d__Bacteria; p__Proteobacteria; c__Gammaproteobacteria; o__Enterobacterales; f__Enterobacteriaceae; g__Enterobacter; s__Enterobacter cloacae_M
GCF_900184035.1	Kosakonia pseudosacchari	d__Bacteria; p__Proteobacteria; c__Gammaproteobacteria; o__Enterobacterales; f__Enterobacteriaceae; g__Kosakonia; s__Kosakonia pseudosacchari	d__Bacteria; p__Proteobacteria; c__Gammaproteobacteria; o__Enterobacterales; f__Enterobacteriaceae; g__Kosakonia; s__Kosakonia pseudosacchari
GCF_900185905.1	Enterobacter cancerogenus	d__Bacteria; p__Proteobacteria; c__Gammaproteobacteria; o__Enterobacterales; f__Enterobacteriaceae; g__Enterobacter; s__Enterobacter cancerogenus	d__Bacteria; p__Proteobacteria; c__Gammaproteobacteria; o__Enterobacterales; f__Enterobacteriaceae; g__Enterobacter; s__Enterobacter cancerogenus
GCF_900185935.1	Enterobacter soli	d__Bacteria; p__Proteobacteria; c__Gammaproteobacteria; o__Enterobacterales; f__Enterobacteriaceae; g__Enterobacter; s__Enterobacter soli	d__Bacteria; p__Proteobacteria; c__Gammaproteobacteria; o__Enterobacterales; f__Enterobacteriaceae; g__Enterobacter; s__Enterobacter soli
GCF_900187015.1	Serratia ficaria	d__Bacteria; p__Proteobacteria; c__Gammaproteobacteria; o__Enterobacterales; f__Yersiniaceae; g__Serratia; s__Serratia ficaria	d__Bacteria; p__Proteobacteria; c__Gammaproteobacteria; o__Enterobacterales; f__Enterobacteriaceae; g__Serratia; s__Serratia ficaria
GCF_900200035.1	Klebsiella grimontii	d__Bacteria; p__Proteobacteria; c__Gammaproteobacteria; o__Enterobacterales; f__Enterobacteriaceae; g__Klebsiella; s__Klebsiella grimontii	d__Bacteria; p__Proteobacteria; c__Gammaproteobacteria; o__Enterobacterales; f__Enterobacteriaceae; g__Klebsiella_A; s__Klebsiella_A grimontii
GCF_900324475.1	Enterobacter bugandensis	d__Bacteria; p__Proteobacteria; c__Gammaproteobacteria; o__Enterobacterales; f__Enterobacteriaceae; g__Enterobacter; s__Enterobacter bugandensis	d__Bacteria; p__Proteobacteria; c__Gammaproteobacteria; o__Enterobacterales; f__Enterobacteriaceae; g__Enterobacter; s__Enterobacter bugandensis
GCF_900446255.1	Buttiauxella agrestis	d__Bacteria; p__Proteobacteria; c__Gammaproteobacteria; o__Enterobacterales; f__Enterobacteriaceae; g__Buttiauxella; s__Buttiauxella agrestis	d__Bacteria; p__Proteobacteria; c__Gammaproteobacteria; o__Enterobacterales; f__Enterobacteriaceae; g__Buttiauxella; s__Buttiauxella agrestis
GCF_900446735.1	Cedecea davisae	d__Bacteria; p__Proteobacteria; c__Gammaproteobacteria; o__Enterobacterales; f__Enterobacteriaceae; g__Cedecea; s__Cedecea davisae	d__Bacteria; p__Proteobacteria; c__Gammaproteobacteria; o__Enterobacterales; f__Enterobacteriaceae; g__Cedecea; s__Cedecea davisae
GCF_900446925.1	Citrobacter koseri	d__Bacteria; p__Proteobacteria; c__Gammaproteobacteria; o__Enterobacterales; f__Enterobacteriaceae; g__Citrobacter; s__Citrobacter koseri	d__Bacteria; p__Proteobacteria; c__Gammaproteobacteria; o__Enterobacterales; f__Enterobacteriaceae; g__Citrobacter_B; s__Citrobacter_B koseri
GCF_900447225.1	Edwardsiella ictaluri	d__Bacteria; p__Proteobacteria; c__Gammaproteobacteria; o__Enterobacterales; f__Hafniaceae; g__Edwardsiella; s__Edwardsiella ictaluri	d__Bacteria; p__Proteobacteria; c__Gammaproteobacteria; o__Enterobacterales; f__Enterobacteriaceae; g__Edwardsiella; s__Edwardsiella ictaluri
GCF_900447315.1	Edwardsiella hoshinae	d__Bacteria; p__Proteobacteria; c__Gammaproteobacteria; o__Enterobacterales; f__Hafniaceae; g__Edwardsiella; s__Edwardsiella hoshinae	d__Bacteria; p__Proteobacteria; c__Gammaproteobacteria; o__Enterobacterales; f__Enterobacteriaceae; g__Edwardsiella; s__Edwardsiella hoshinae
GCF_900447325.1	Cronobacter universalis NCTC 9529	d__Bacteria; p__Proteobacteria; c__Gammaproteobacteria; o__Enterobacterales; f__Enterobacteriaceae; g__Cronobacter; s__Cronobacter universalis	d__Bacteria; p__Proteobacteria; c__Gammaproteobacteria; o__Enterobacterales; f__Enterobacteriaceae; g__Cronobacter; s__Cronobacter universalis
GCF_900447455.1	Edwardsiella tarda	d__Bacteria; p__Proteobacteria; c__Gammaproteobacteria; o__Enterobacterales; f__Hafniaceae; g__Edwardsiella; s__Edwardsiella tarda	d__Bacteria; p__Proteobacteria; c__Gammaproteobacteria; o__Enterobacterales; f__Enterobacteriaceae; g__Edwardsiella; s__Edwardsiella tarda
GCF_900450565.1	Escherichia fergusonii	d__Bacteria; p__Proteobacteria; c__Gammaproteobacteria; o__Enterobacterales; f__Enterobacteriaceae; g__Escherichia; s__Escherichia fergusonii	d__Bacteria; p__Proteobacteria; c__Gammaproteobacteria; o__Enterobacterales; f__Enterobacteriaceae; g__Escherichia; s__Escherichia fergusonii
GCF_900450975.1	Pseudescherichia vulneris	d__Bacteria; p__Proteobacteria; c__Gammaproteobacteria; o__Enterobacterales; f__Enterobacteriaceae; g__Pseudescherichia; s__Pseudescherichia vulneris	d__Bacteria; p__Proteobacteria; c__Gammaproteobacteria; o__Enterobacterales; f__Enterobacteriaceae; g__Pseudescherichia; s__Pseudescherichia vulneris
GCF_900451015.1	Ewingella americana	d__Bacteria; p__Proteobacteria; c__Gammaproteobacteria; o__Enterobacterales; f__Yersiniaceae; g__Ewingella; s__Ewingella americana	d__Bacteria; p__Proteobacteria; c__Gammaproteobacteria; o__Enterobacterales; f__Enterobacteriaceae; g__Ewingella; s__Ewingella americana
GCF_900451105.1	Hafnia alvei	d__Bacteria; p__Proteobacteria; c__Gammaproteobacteria; o__Enterobacterales; f__Hafniaceae; g__Hafnia; s__Hafnia alvei	d__Bacteria; p__Proteobacteria; c__Gammaproteobacteria; o__Enterobacterales; f__Enterobacteriaceae; g__Hafnia; s__Hafnia alvei
GCF_900452045.1	Klebsiella pneumoniae subsp. pneumoniae	d__Bacteria; p__Proteobacteria; c__Gammaproteobacteria; o__Enterobacterales; f__Enterobacteriaceae; g__Klebsiella; s__Klebsiella pneumoniae	d__Bacteria; p__Proteobacteria; c__Gammaproteobacteria; o__Enterobacterales; f__Enterobacteriaceae; g__Klebsiella; s__Klebsiella pneumoniae
GCF_900454925.1	Pluralibacter gergoviae	d__Bacteria; p__Proteobacteria; c__Gammaproteobacteria; o__Enterobacterales; f__Enterobacteriaceae; g__Pluralibacter; s__Pluralibacter gergoviae	d__Bacteria; p__Proteobacteria; c__Gammaproteobacteria; o__Enterobacterales; f__Enterobacteriaceae; g__Pluralibacter; s__Pluralibacter gergoviae
GCF_900455015.1	Proteus penneri	d__Bacteria; p__Proteobacteria; c__Gammaproteobacteria; o__Enterobacterales; f__Morganellaceae; g__Proteus; s__Proteus penneri	d__Bacteria; p__Proteobacteria; c__Gammaproteobacteria; o__Enterobacterales; f__Enterobacteriaceae; g__Proteus; s__Proteus penneri
GCF_900455075.1	Providencia rustigianii	d__Bacteria; p__Proteobacteria; c__Gammaproteobacteria; o__Enterobacterales; f__Morganellaceae; g__Providencia; s__Providencia rustigianii	d__Bacteria; p__Proteobacteria; c__Gammaproteobacteria; o__Enterobacterales; f__Enterobacteriaceae; g__Providencia; s__Providencia rustigianii
GCF_900455085.1	Providencia rettgeri	d__Bacteria; p__Proteobacteria; c__Gammaproteobacteria; o__Enterobacterales; f__Morganellaceae; g__Providencia; s__Providencia rettgeri	d__Bacteria; p__Proteobacteria; c__Gammaproteobacteria; o__Enterobacterales; f__Enterobacteriaceae; g__Providencia; s__Providencia rettgeri
GCF_900455155.1	Providencia stuartii	d__Bacteria; p__Proteobacteria; c__Gammaproteobacteria; o__Enterobacterales; f__Morganellaceae; g__Providencia; s__Providencia stuartii	d__Bacteria; p__Proteobacteria; c__Gammaproteobacteria; o__Enterobacterales; f__Enterobacteriaceae; g__Providencia; s__Providencia stuartii
GCF_900455235.1	Providencia rustigianii	d__Bacteria; p__Proteobacteria; c__Gammaproteobacteria; o__Enterobacterales; f__Morganellaceae; g__Providencia; s__Providencia rustigianii	d__Bacteria; p__Proteobacteria; c__Gammaproteobacteria; o__Enterobacterales; f__Enterobacteriaceae; g__Providencia; s__Providencia rustigianii
GCF_900456705.1	Salmonella enterica subsp. enterica serovar Choleraesuis	d__Bacteria; p__Proteobacteria; c__Gammaproteobacteria; o__Enterobacterales; f__Enterobacteriaceae; g__Salmonella; s__Salmonella enterica	d__Bacteria; p__Proteobacteria; c__Gammaproteobacteria; o__Enterobacterales; f__Enterobacteriaceae; g__Salmonella; s__Salmonella enterica
GCF_900456745.1	Salmonella enterica subsp. enterica serovar Typhi	d__Bacteria; p__Proteobacteria; c__Gammaproteobacteria; o__Enterobacterales; f__Enterobacteriaceae; g__Salmonella; s__Salmonella enterica	d__Bacteria; p__Proteobacteria; c__Gammaproteobacteria; o__Enterobacterales; f__Enterobacteriaceae; g__Salmonella; s__Salmonella enterica
GCF_900456935.1	Serratia grimesii	d__Bacteria; p__Proteobacteria; c__Gammaproteobacteria; o__Enterobacterales; f__Yersiniaceae; g__Serratia; s__Serratia grimesii	d__Bacteria; p__Proteobacteria; c__Gammaproteobacteria; o__Enterobacterales; f__Enterobacteriaceae; g__Serratia; s__Serratia grimesii
GCF_900457075.1	Serratia quinivorans	d__Bacteria; p__Proteobacteria; c__Gammaproteobacteria; o__Enterobacterales; f__Yersiniaceae; g__Serratia; s__Serratia quinivorans	d__Bacteria; p__Proteobacteria; c__Gammaproteobacteria; o__Enterobacterales; f__Enterobacteriaceae; g__Serratia; s__Serratia quinivorans
GCF_900457215.1	Shigella dysenteriae	d__Bacteria; p__Proteobacteria; c__Gammaproteobacteria; o__Enterobacterales; f__Enterobacteriaceae; g__Shigella; s__Shigella dysenteriae	d__Bacteria; p__Proteobacteria; c__Gammaproteobacteria; o__Enterobacterales; f__Enterobacteriaceae; g__Escherichia; s__Escherichia dysenteriae
GCF_900460425.1	Yersinia frederiksenii	d__Bacteria; p__Proteobacteria; c__Gammaproteobacteria; o__Enterobacterales; f__Yersiniaceae; g__Yersinia; s__Yersinia frederiksenii	d__Bacteria; p__Proteobacteria; c__Gammaproteobacteria; o__Enterobacterales; f__Enterobacteriaceae; g__Yersinia; s__Yersinia frederiksenii
GCF_900460465.1	Yersinia pestis	d__Bacteria; p__Proteobacteria; c__Gammaproteobacteria; o__Enterobacterales; f__Yersiniaceae; g__Yersinia; s__Yersinia pestis	d__Bacteria; p__Proteobacteria; c__Gammaproteobacteria; o__Enterobacterales; f__Enterobacteriaceae; g__Yersinia; s__Yersinia pestis
GCF_900460525.1	Yersinia kristensenii	d__Bacteria; p__Proteobacteria; c__Gammaproteobacteria; o__Enterobacterales; f__Yersiniaceae; g__Yersinia; s__Yersinia kristensenii	d__Bacteria; p__Proteobacteria; c__Gammaproteobacteria; o__Enterobacterales; f__Enterobacteriaceae; g__Yersinia; s__Yersinia kristensenii
GCF_900460715.1	Yersinia ruckeri	d__Bacteria; p__Proteobacteria; c__Gammaproteobacteria; o__Enterobacterales; f__Yersiniaceae; g__Yersinia; s__Yersinia ruckeri	d__Bacteria; p__Proteobacteria; c__Gammaproteobacteria; o__Enterobacterales; f__Enterobacteriaceae; g__Yersinia; s__Yersinia ruckeri
GCF_900460805.1	Yokenella regensburgei	d__Bacteria; p__Proteobacteria; c__Gammaproteobacteria; o__Enterobacterales; f__Enterobacteriaceae; g__Yokenella; s__Yokenella regensburgei	d__Bacteria; p__Proteobacteria; c__Gammaproteobacteria; o__Enterobacterales; f__Enterobacteriaceae; g__Yokenella; s__Yokenella regensburgei
GCF_900460855.1	Citrobacter amalonaticus	d__Bacteria; p__Proteobacteria; c__Gammaproteobacteria; o__Enterobacterales; f__Enterobacteriaceae; g__Citrobacter; s__Citrobacter amalonaticus	d__Bacteria; p__Proteobacteria; c__Gammaproteobacteria; o__Enterobacterales; f__Enterobacteriaceae; g__Citrobacter_A; s__Citrobacter_A amalonaticus
GCF_900461075.1	Citrobacter koseri	d__Bacteria; p__Proteobacteria; c__Gammaproteobacteria; o__Enterobacterales; f__Enterobacteriaceae; g__Citrobacter; s__Citrobacter koseri	d__Bacteria; p__Proteobacteria; c__Gammaproteobacteria; o__Enterobacterales; f__Enterobacteriaceae; g__Citrobacter_B; s__Citrobacter_B koseri
GCF_900475855.1	Providencia heimbachae	d__Bacteria; p__Proteobacteria; c__Gammaproteobacteria; o__Enterobacterales; f__Morganellaceae; g__Providencia; s__Providencia heimbachae	d__Bacteria; p__Proteobacteria; c__Gammaproteobacteria; o__Enterobacterales; f__Enterobacteriaceae; g__Providencia; s__Providencia heimbachae
GCF_900478095.1	Providencia alcalifaciens	d__Bacteria; p__Proteobacteria; c__Gammaproteobacteria; o__Enterobacterales; f__Morganellaceae; g__Providencia; s__Providencia alcalifaciens	d__Bacteria; p__Proteobacteria; c__Gammaproteobacteria; o__Enterobacterales; f__Enterobacteriaceae; g__Providencia; s__Providencia alcalifaciens
GCF_900478125.1	Serratia plymuthica	d__Bacteria; p__Proteobacteria; c__Gammaproteobacteria; o__Enterobacterales; f__Yersiniaceae; g__Serratia; s__Serratia plymuthica	d__Bacteria; p__Proteobacteria; c__Gammaproteobacteria; o__Enterobacterales; f__Enterobacteriaceae; g__Serratia; s__Serratia plymuthica
GCF_900478135.1	Leminorella richardii	d__Bacteria; p__Proteobacteria; c__Gammaproteobacteria; o__Enterobacterales; f__Budviciaceae; g__Leminorella; s__Leminorella richardii	d__Bacteria; p__Proteobacteria; c__Gammaproteobacteria; o__Enterobacterales; f__Enterobacteriaceae; g__Leminorella; s__Leminorella richardii
GCF_900478715.1	Tatumella ptyseos	d__Bacteria; p__Proteobacteria; c__Gammaproteobacteria; o__Enterobacterales; f__Erwiniaceae; g__Tatumella; s__Tatumella ptyseos	d__Bacteria; p__Proteobacteria; c__Gammaproteobacteria; o__Enterobacterales; f__Enterobacteriaceae; g__Tatumella; s__Tatumella ptyseos
GCF_900604315.1	Erwinia mediterraneensis	d__Bacteria; p__Proteobacteria; c__Gammaproteobacteria; o__Enterobacterales; f__Erwiniaceae; g__Erwinia; s__Erwinia mediterraneensis	d__Bacteria; p__Proteobacteria; c__Gammaproteobacteria; o__Enterobacterales; f__Enterobacteriaceae; g__Pantoea; s__Pantoea mediterraneensis
GCF_900635445.1	Serratia odorifera	d__Bacteria; p__Proteobacteria; c__Gammaproteobacteria; o__Enterobacterales; f__Yersiniaceae; g__Serratia; s__Serratia odorifera	d__Bacteria; p__Proteobacteria; c__Gammaproteobacteria; o__Enterobacterales; f__Enterobacteriaceae; g__Serratia_F; s__Serratia_F odorifera
GCF_900635455.1	Yersinia intermedia	d__Bacteria; p__Proteobacteria; c__Gammaproteobacteria; o__Enterobacterales; f__Yersiniaceae; g__Yersinia; s__Yersinia intermedia	d__Bacteria; p__Proteobacteria; c__Gammaproteobacteria; o__Enterobacterales; f__Enterobacteriaceae; g__Yersinia; s__Yersinia intermedia
GCF_900635465.1	Lelliottia amnigena	d__Bacteria; p__Proteobacteria; c__Gammaproteobacteria; o__Enterobacterales; f__Enterobacteriaceae; g__Lelliottia; s__Lelliottia amnigena	d__Bacteria; p__Proteobacteria; c__Gammaproteobacteria; o__Enterobacterales; f__Enterobacteriaceae; g__Lelliottia; s__Lelliottia amnigena
GCF_900635475.1	Kluyvera intermedia	d__Bacteria; p__Proteobacteria; c__Gammaproteobacteria; o__Enterobacterales; f__Enterobacteriaceae; g__Kluyvera; s__Kluyvera intermedia	d__Bacteria; p__Proteobacteria; c__Gammaproteobacteria; o__Enterobacterales; f__Enterobacteriaceae; g__Kluyvera; s__Kluyvera intermedia
GCF_900635485.1	Salmonella bongori	d__Bacteria; p__Proteobacteria; c__Gammaproteobacteria; o__Enterobacterales; f__Enterobacteriaceae; g__Salmonella; s__Salmonella bongori	d__Bacteria; p__Proteobacteria; c__Gammaproteobacteria; o__Enterobacterales; f__Enterobacteriaceae; g__Salmonella; s__Salmonella bongori
GCF_900635495.1	Atlantibacter hermannii	d__Bacteria; p__Proteobacteria; c__Gammaproteobacteria; o__Enterobacterales; f__Enterobacteriaceae; g__Atlantibacter; s__Atlantibacter hermannii	d__Bacteria; p__Proteobacteria; c__Gammaproteobacteria; o__Enterobacterales; f__Enterobacteriaceae; g__Atlantibacter; s__Atlantibacter hermannii
GCF_900635955.1	Cedecea lapagei	d__Bacteria; p__Proteobacteria; c__Gammaproteobacteria; o__Enterobacterales; f__Enterobacteriaceae; g__Cedecea; s__Cedecea lapagei	d__Bacteria; p__Proteobacteria; c__Gammaproteobacteria; o__Enterobacterales; f__Enterobacteriaceae; g__Cedecea; s__Cedecea lapagei
GCF_900636035.1	Shimwellia blattae	d__Bacteria; p__Proteobacteria; c__Gammaproteobacteria; o__Enterobacterales; f__Enterobacteriaceae; g__Shimwellia; s__Shimwellia blattae	d__Bacteria; p__Proteobacteria; c__Gammaproteobacteria; o__Enterobacterales; f__Enterobacteriaceae; g__Shimwellia; s__Shimwellia blattae
GCF_900636985.1	Klebsiella oxytoca	d__Bacteria; p__Proteobacteria; c__Gammaproteobacteria; o__Enterobacterales; f__Enterobacteriaceae; g__Klebsiella; s__Klebsiella oxytoca	d__Bacteria; p__Proteobacteria; c__Gammaproteobacteria; o__Enterobacterales; f__Enterobacteriaceae; g__Klebsiella_A; s__Klebsiella_A oxytoca
GCF_900637005.1	Yersinia enterocolitica subsp. palearctica	d__Bacteria; p__Proteobacteria; c__Gammaproteobacteria; o__Enterobacterales; f__Yersiniaceae; g__Yersinia; s__Yersinia enterocolitica	d__Bacteria; p__Proteobacteria; c__Gammaproteobacteria; o__Enterobacterales; f__Enterobacteriaceae; g__Yersinia; s__Yersinia enterocolitica
GCF_900637475.1	Yersinia pseudotuberculosis	d__Bacteria; p__Proteobacteria; c__Gammaproteobacteria; o__Enterobacterales; f__Yersiniaceae; g__Yersinia; s__Yersinia pseudotuberculosis	d__Bacteria; p__Proteobacteria; c__Gammaproteobacteria; o__Enterobacterales; f__Enterobacteriaceae; g__Yersinia; s__Yersinia pestis
GCF_900638065.1	Citrobacter youngae	d__Bacteria; p__Proteobacteria; c__Gammaproteobacteria; o__Enterobacterales; f__Enterobacteriaceae; g__Citrobacter; s__Citrobacter youngae	d__Bacteria; p__Proteobacteria; c__Gammaproteobacteria; o__Enterobacterales; f__Enterobacteriaceae; g__Citrobacter; s__Citrobacter youngae
GCF_900706715.1	Budvicia aquatica	d__Bacteria; p__Proteobacteria; c__Gammaproteobacteria; o__Enterobacterales; f__Budviciaceae; g__Budvicia; s__Budvicia aquatica	d__Bacteria; p__Proteobacteria; c__Gammaproteobacteria; o__Enterobacterales; f__Enterobacteriaceae; g__Budvicia; s__Budvicia aquatica
GCF_900706785.1	Enterobacter cancerogenus	d__Bacteria; p__Proteobacteria; c__Gammaproteobacteria; o__Enterobacterales; f__Enterobacteriaceae; g__Enterobacter; s__Enterobacter cancerogenus	d__Bacteria; p__Proteobacteria; c__Gammaproteobacteria; o__Enterobacterales; f__Enterobacteriaceae; g__Enterobacter; s__Enterobacter cancerogenus
GCF_900706815.1	Moellerella wisconsensis	d__Bacteria; p__Proteobacteria; c__Gammaproteobacteria; o__Enterobacterales; f__Morganellaceae; g__Moellerella; s__Moellerella wisconsensis	d__Bacteria; p__Proteobacteria; c__Gammaproteobacteria; o__Enterobacterales; f__Enterobacteriaceae; g__Moellerella; s__Moellerella wisconsensis
GCF_900706845.1	Leminorella grimontii	d__Bacteria; p__Proteobacteria; c__Gammaproteobacteria; o__Enterobacterales; f__Budviciaceae; g__Leminorella; s__Leminorella grimontii	d__Bacteria; p__Proteobacteria; c__Gammaproteobacteria; o__Enterobacterales; f__Enterobacteriaceae; g__Leminorella; s__Leminorella grimontii
GCF_900706855.1	Raoultella terrigena	d__Bacteria; p__Proteobacteria; c__Gammaproteobacteria; o__Enterobacterales; f__Enterobacteriaceae; g__Raoultella; s__Raoultella terrigena	d__Bacteria; p__Proteobacteria; c__Gammaproteobacteria; o__Enterobacterales; f__Enterobacteriaceae; g__Raoultella; s__Raoultella terrigena
GCF_900706865.1	Raoultella planticola	d__Bacteria; p__Proteobacteria; c__Gammaproteobacteria; o__Enterobacterales; f__Enterobacteriaceae; g__Raoultella; s__Raoultella planticola	d__Bacteria; p__Proteobacteria; c__Gammaproteobacteria; o__Enterobacterales; f__Enterobacteriaceae; g__Raoultella; s__Raoultella planticola
GCF_900978195.1	Klebsiella variicola	d__Bacteria; p__Proteobacteria; c__Gammaproteobacteria; o__Enterobacterales; f__Enterobacteriaceae; g__Klebsiella; s__Klebsiella variicola	d__Bacteria; p__Proteobacteria; c__Gammaproteobacteria; o__Enterobacterales; f__Enterobacteriaceae; g__Klebsiella; s__Klebsiella variicola
GCF_901472405.1	Serratia rubidaea	d__Bacteria; p__Proteobacteria; c__Gammaproteobacteria; o__Enterobacterales; f__Yersiniaceae; g__Serratia; s__Serratia rubidaea	d__Bacteria; p__Proteobacteria; c__Gammaproteobacteria; o__Enterobacterales; f__Enterobacteriaceae; g__Serratia_B; s__Serratia_B rubidaea
GCF_901472455.1	Leclercia adecarboxylata	d__Bacteria; p__Proteobacteria; c__Gammaproteobacteria; o__Enterobacterales; f__Enterobacteriaceae; g__Leclercia; s__Leclercia adecarboxylata	d__Bacteria; p__Proteobacteria; c__Gammaproteobacteria; o__Enterobacterales; f__Enterobacteriaceae; g__Leclercia; s__Leclercia adecarboxylata
GCF_901472495.1	Yersinia enterocolitica subsp. enterocolitica	d__Bacteria; p__Proteobacteria; c__Gammaproteobacteria; o__Enterobacterales; f__Yersiniaceae; g__Yersinia; s__Yersinia enterocolitica	d__Bacteria; p__Proteobacteria; c__Gammaproteobacteria; o__Enterobacterales; f__Enterobacteriaceae; g__Yersinia; s__Yersinia enterocolitica
GCF_901472505.1	Proteus vulgaris	d__Bacteria; p__Proteobacteria; c__Gammaproteobacteria; o__Enterobacterales; f__Morganellaceae; g__Proteus; s__Proteus vulgaris	d__Bacteria; p__Proteobacteria; c__Gammaproteobacteria; o__Enterobacterales; f__Enterobacteriaceae; g__Proteus; s__Proteus vulgaris
GCF_901482655.1	Serratia fonticola	d__Bacteria; p__Proteobacteria; c__Gammaproteobacteria; o__Enterobacterales; f__Yersiniaceae; g__Serratia; s__Serratia fonticola	d__Bacteria; p__Proteobacteria; c__Gammaproteobacteria; o__Enterobacterales; f__Enterobacteriaceae; g__Serratia_A; s__Serratia_A fonticola
GCF_902170765.1	Yersinia massiliensis	d__Bacteria; p__Proteobacteria; c__Gammaproteobacteria; o__Enterobacterales; f__Yersiniaceae; g__Yersinia; s__Yersinia massiliensis	d__Bacteria; p__Proteobacteria; c__Gammaproteobacteria; o__Enterobacterales; f__Enterobacteriaceae; g__Yersinia; s__Yersinia massiliensis

## Sheet: 16S leader-trailer sequences
Accession	Species	16S Index	Group Index	Group Name	Sequence (leader-NNNNNN-trailer)
GCF_900635495.1	Atlantibacter hermannii	1	1	Escherichia	CTCTTTAACAATTTATCAGACAATCTGTGTGGGCACTCGCAGGATTGATATCTCAGTACCTCCGGGTACAAAAAGAATTATCAAGTCTCTGAGTGAACACGTAATTCATTACGAAGTTTAATTCACGAGCATCAAACTTTTAAATTGAAGAGTTTGATCNNNNNNCCTTAAAGATACAGCCCGCGCAGTGCTCACACAGATTGTCTGATAGAAAACGAGCAG
GCF_900635495.1	Atlantibacter hermannii	2	1	Escherichia	CTCTTTAACAATTTATCAGACAATCTGTGTGGGCACTCGCAGGATTGATATCTCAGTACCTCCGGGTACAAATAGAATTATCAAGTCTCTGAGTGAACACGTAATTCATTACGAAGTTTAATTCACGAGCATCAAACTTTAAATTGAAGAGTTTGATCNNNNNNCCTTAAAGATACAGCCCGCGCAGTGCTCACACAGATTGTCTGATAGATGTAAGAAGC
GCF_900635495.1	Atlantibacter hermannii	3	1	Escherichia	CTCTTTAACAATTTATCAGACAATCTGTGTGGGCACTCGCAGGATTGATATCTCAGTACCTCCGGGTACAAAAAGAATTATCAAGTCTCTGAGTGAACACGTAATTCATTACGAAGTTTAATTCACGAGCATCAAACTTTTAAATTGAAGAGTTTGATCNNNNNNCCTTAAAGATACAGCCCGCGCAGTGCTCACACAGATTGTCTGATAGAAAACGAGCAG
GCF_900635495.1	Atlantibacter hermannii	4	1	Escherichia	CTCTTTAACAATTTATCAGACAATCTGTGTGGGCACTCGCAGGATTGATATCTCAGTACCTCCGGGTACAAATAGAATTATCAAGTCTCTGAGTGAACACGTAATTCATTACGAAGTTTAATTCACGAGCATCAAACTTTAAATTGAAGAGTTTGATCNNNNNNCCTTAAAGATACAGCCCGCGCAGTGCTCACACAGATTGTCTGATAGATGTAAGAAGC
GCF_900635495.1	Atlantibacter hermannii	5	1	Escherichia	CTCTTTAACAATTTATCAGACAATCTGTGTGGGCACTCGCAGGATTGATATCTCAGTACCTTCGGGTACAAATAGAATTATCAAGTCTCTGAGTGAACACGTAATTCATTACGAAGTTTAATTCACGAGCATCAAACTTTTAAATTGAAGAGTTTGATCNNNNNNTACCTTAAAGATACAGCCCGCGCAGTGCTCACACAGATTGTCTGATAGATGTAAGAA
GCF_900635495.1	Atlantibacter hermannii	6	1	Escherichia	CTCTTTAACAATTTATCAGACAATCTGTGTGGGCACTCGCAGGATTGATATCTCAGTACCTCCGGGTACAAAAAGAATTATCAAGTCTCTGAGTGAACACGTAATTCATTACGAAGTTTAATTCACGAGCATCAAACTTTTAAATTGAAGAGTTTGATCNNNNNNCCTTAAAGATACAGCCCGCGCAGTGCTCACACAGATTGTCTGATAGAAAACGAGCAG
GCF_900635495.1	Atlantibacter hermannii	7	1	Escherichia	CTCTTTAACAATTTATCAGACAATCTGTGTGGGCACTCGCAGGATTGATATCTCAGTACCTCCGGGTACAAATAGAATTATCAAGTCTCTGAGTGAACACGTAATTCATTACGAAGTTTAATTCACGAGCATCAAACTTTAAATTGAAGAGTTTGATCNNNNNNCCTTAAAGATACAGCCCGCGCAGTGCTCACACAGATTGTCTGATAGATGTAAGAAGC
GCF_003666245.1	Brenneria alni	1	13	Pectobacterium	TCTTTAACAATTTAATCAGACAATCTGTGTGGGCACTCACAAGACGGTATCGGCAAGCGATATAAAAAGTCTTGAAGAGTGACTGACAGTAAATTCATTACGAATAAACAGTTGATAATTCTTTGAGCACAGCTATTAAGTTAGCGAATCAAACAAATCTTAAATTGAAGAGTTTGATCNNNNNNGTAAAAGCCTGATACAGGCTGTGCAGTGTCCACAACAGATTGTCTGATGAAAATAAC
GCF_002291445.1	Brenneria goodwinii	1	13	Pectobacterium	TCTTTAACAATTTAATCAGACAATCTGTGTGGGCACTCACAAGACCGTATCGGCAACGATATAAAAAAGTCTTGAAGAGTGACTAGCAGTAAATTCATTACGAATAAACAGTTACTAATTCTTTGAGCACAGCTATTAACTTAGCGAATCAAACAAATCTTAAATTGAAGAGTTTGATCNNNNNNCCAAAAGCCTGATGTAGGTAATGTGCAGTGTCCACAACAGATTGTCTGATGAAAGTC
GCF_002291445.1	Brenneria goodwinii	2	13	Pectobacterium	TCTTTAACAATTTAATCAGACAATCTGTGTGGGCACTCACAAGACCGTATCGGCAACGATATAAAAAAGTCTTGAAGAGTGACTGACAGTAAATTCATTACGAATAAACAGTTACTAATTCTTTGAGCACAGCTATTAACTTAGCGAATCAAACAAATCTTAAATTGAAGAGTTTGATCNNNNNNCCAAAAGCCTGATGTAGGTAATGTGCAGTGTCCACAACAGATTGTCTGATGAAAATA
GCF_002291445.1	Brenneria goodwinii	3	13	Pectobacterium	TCTTTAACAATTTAATCAGACAATCTGTGTGGGCACTCACAAGACCGTATCGGCAACGATATAAAAAAGTCTTGAAGAGTGACTGACAGTAAATTCATTACGAATAAACAGTTACTAATTCTTTGAGCACAGCTATTAACTTAGCGAATCAAACAAATCTTAAATTGAAGAGTTTGATCNNNNNNCCAAAAGCCTGATGTAGGTAATGTGCAGTGTCCACACAGATTGTCTGATGAAAGTCA
GCF_002291445.1	Brenneria goodwinii	4	13	Pectobacterium	TCTTTAACAATTTAATCAGACAATCTGTGTGGGCACTCACAAGACCGTATCGGCTAACGATATAAAAAAGTCTTGAAGAGTGACTAGCAGTAAATTCATTACGAATAAACAGTTACTAATTCTTTGAGCACAGCTATTAACTTAGCGAATCAAACAAATCTTAAATTGAAGAGTTTGATCNNNNNNCCAAAAGCCTGATATAGGTAATGTGCAGTGTCCACACAGATTGTCTGATGAAAAATA
GCF_002291445.1	Brenneria goodwinii	5	13	Pectobacterium	TCTTTAACAATTTAATCAGACAATCTGTGTGGGCACTCACAAGACCGTATCGGCAACGATATAAAAAGTCTTGAAGAGTGACTAGCAGTAAATTCATTACGAATAAACAGTTACTAATTCTTTGAGCACAGCTATTAACTTAGCGAATCAAACAAATCTTAAATTGAAGAGTTTGATCNNNNNNCCAAAAGCCTGATGTAGGTAATGTGCAGTGTCCACAACAGATTGTCTGATGAAAAAT
GCF_002291445.1	Brenneria goodwinii	6	13	Pectobacterium	TCTTTAACAATTTAATCAGACAATCTGTGTGGGCACTCACAAGACCGTATCGGCAACGATATAAAAAGTCTTGAAGAGTGACTGACAGTAAATTCATTACGAATAAACAGTTACTAATTCTTTGAGCACAGCTATTAACTTAGCGAATCAAACAAATCTTAAATTGAAGAGTTTGATCNNNNNNCCAAAAGCCTGATATAGGTAATGTGCAGTGTCCACAACAGATTGTCTGATGAAAATA
GCF_002291445.1	Brenneria goodwinii	7	13	Pectobacterium	TCTTTAACAATTTAATCAGACAATCTGTGTGGGCACTCACAAGACCGTATCGGCAACGATATAAAAAAGTCTTGAAGAGTGACTAGCAGTAAATTCATTACGAATAAACAGTTACTAATTCTTTGAGCACAGCTATTAACTTAGCGAATCAAACAAATCTTAAATTGAAGAGTTTGATCNNNNNNCCAAAAGCCTGATGTAGGTAATGTGCAGTGTCCACAACAGATTGTCTGATGAAAATA
GCF_003666235.1	Brenneria goodwinii	1	13	Pectobacterium	TCTTTAACAATTTAATCAGACAATCTGTGTGGGCACTCACAAGACCGTATCGGCAACGATATAAAAAAGTCTTGAAGAGTGACTAGCAGTAAATTCATTACGAATAAACAGTTACTAATTCTTTGAGCACAGCTATTAACTTAGCGAATCAAACAAATCTTAAATTGAAGAGTTTGATCNNNNNNCCAAAAGCCTGATGTAGGTAATGTGCAGTGTCCACAACAGATTGTCTGATGAAAAAT
GCF_005484965.1	Brenneria nigrifluens	1	13	Pectobacterium	TCTTTAACAATTTAATCAGACAATCTGTGTGGGCACTCACAAGACGATATCCGCAAACGATATACAAAGTCTTGAAGAGTGACTGACAGTAAATTCATTACGAATAAACAGTTATAAATTCTTTGAGCATGCTATTAACGTAGCGAATCAAACAAATCTTAAATTGAAGAGTTTGATCNNNNNNAACTGAAGTGAGATATTGGAAGGTGCAGTGTCCACAACAGATTGTCTGATGAAAATA
GCF_005484965.1	Brenneria nigrifluens	2	13	Pectobacterium	TCTTTAACAATTTAATCAGACAATCTGTGTGGGCACTCACAAGACGATATCCGCAAACGATATACAAAGTCTTGAAGAGTGACTGACAGTAAATTCATTACGAATAAACAGTTATAAATTCTTTGAGCATGCTATTAACGTAGCGAATCAAACAAATCTTAAATTGAAGAGTTTGATCNNNNNNAACTGAAGTGAGATATTGGAAGGTGCAGTGTCCACAACAGATTGTCTGATGAAAACA
GCF_005484965.1	Brenneria nigrifluens	3	13	Pectobacterium	TCTTTAACAATTTAATCAGACAATCTGTGTGGGCACTCACAAGACGATATCCGCAAACGATATACAAAGTCTTGAAGAGTGACTGACAGTAAATTCATTACGAATAAACAGTTATAAATTCTTTGAGCATGCTATTAACGTAGCGAATCAAACAAATCTTAAATTGAAGAGTTTGATCNNNNNNAACTGAAGTGAGATATTGGAAGGTGCAGTGTCCACAACAGATTGTCTGATGAAAATA
GCF_005484965.1	Brenneria nigrifluens	4	13	Pectobacterium	TCTTTAACAATTTAATCAGACAATCTGTGTGGGCACTCACAAGACGATATCCGCAAACGATATAAAAAGTCTTGAAGAGTGACTGACAGTAAATTCATTACGAATAAACAGTTATAAATTCTTTGAGCATGCTATTAACTTAGCGAATCAAACAAATCTTAAATTGAAGAGTTTGATCNNNNNNAACTGAAGTGAGATATTGGAAGGTGCAGTGTCCACAACAGATTGTCTGATGAAAATA
GCF_005484965.1	Brenneria nigrifluens	5	13	Pectobacterium	TCTTTAACAATTTAATCAGACAATCTGTGTGGGCACTCACAAGACGATATCCGCAAACGATATAAAAAGTCTTGAAGAGTGACTGACAGTAAATTCATTACGAATAAACAGTTATAAATTCTTTGAGCATGCTATTAACTTAGCGAATCAAACAAATCTTAAATTGAAGAGTTTGATCNNNNNNAACTGAAGTGAGATATTGGAAGGTGCAGTGTCCACAACAGATTGTCTGATGAAAACA
GCF_005484965.1	Brenneria nigrifluens	6	13	Pectobacterium	TCTTTAACAATTTAATCAGACAATCTGTGTGGGCACTCACAAGACGATATCCGCAAACGATATAAAAAGTCTTGAAGAGTGACTGACAGTAAATTCATTACGAATAAACAGTTATAAATTCTTTGAGCATGCTATTAACTTAGCGAATCAAACAAATCTTAAATTGAAGAGTTTGATCNNNNNNAACTGAAGTGAGATATTGGAAGGTGCAGTGTCCACAACAGATTGTCTGATGAAAATA
GCF_005484965.1	Brenneria nigrifluens	7	13	Pectobacterium	TCTTTAACAATTTAATCAGACAATCTGTGTGGGCACTCACAAGACGATATCCGCAAACGATATACAAAGTCTTGAAGAGTGACTGACAGTAAATTCATTACGAATAAACAGTTATAAATTCTTTGAGCATGCTATTAACGTAGCGAATCAAACAAATCTTAAATTGAAGAGTTTGATCNNNNNNAACTGAAGTGAGATATTGGAAGGTGCAGTGTCCACAACAGATTGTCTGATGAAAACA
GCF_012932875.1	Brenneria salicis	1	13	Pectobacterium	TCTTTAACAATTGAATCAGACAATCTGTGTGGGCACTCACAAGACCGTATCTTACGATATAAAAAAGTCTTGAAGAGTGACTGACAGTAAATTCATTACGAATAAACAGTTATTAATTCTTTGAGCATGGCTTCCCGAGTGGAAGCAAATCAAACAAATCTTAAATTGAAGAGTTTGATCNNNNNNACACAGAGATGTGAGTTGAGTGACGTGTCCACACAGATTGTCTGATGAAAATACTGA
GCF_012932875.1	Brenneria salicis	2	13	Pectobacterium	TCTTTAACAATTGAATCAGACAATCTGTGTGGGCACTCACAAGACCGTATCTTACGATATAAAAAGTCTTGAAGAGTGACTGACAGTAAATTCATTACGAATAAACAGTTATTAATTCTTTGAGCATGGCTTCCCGAGTGGAAGCAAATCAAACAAATCTTAAATTGAAGAGTTTGATCNNNNNNACACAGAGATGTGAGTTGAGTGACGTGTCCACACAGATTGTCTGATGAAAATACTGA
GCF_012932875.1	Brenneria salicis	3	13	Pectobacterium	TCTTTAACAATTGAATCAGACAATCTGTGTGGGCACTCACAAGACCGTATCTTACGATATAAAAAAGTCTTGAAGAGTGACTGACAGTAAATTCATTACGAATAAACAGTTATTAATTCTTTGAGCATGGCTTCCCGAGTGGAAGCAAATCAAACAAATCTTAAATTGAAGAGTTTGATCNNNNNNACACAGAGATGTGAGTTGAGTGACGTGTCCACACAGATTGTCTGATGAAAATACTGA
GCF_012932875.1	Brenneria salicis	4	13	Pectobacterium	TCTTTAACAATTGAATCAGACAATCTGTGTGGGCACTCACAAGACCGTATCTTACGATATAAAAAAGTCTTGAAGAGTGACTGACAGTAAATTCATTACGAATAAACAGTTATTAATTCTTTGAGCATGGCTTCCCGAGTGGAAGCAAATCAAACAAATCTTAAATTGAAGAGTTTGATCNNNNNNACACAGAGATGTGAGTTGAGTGACGTGTCCACACAGATTGTCTGATGAAAATACTGA
GCF_012932875.1	Brenneria salicis	5	13	Pectobacterium	TCTTTAACAATTGAATCAGACAATCTGTGTGGGCACTCACAAGACCGTATCTTACGATATAAAAAAGTCTTGAAGAGTGACTGACAGTAAATTCATTACGAATAAACAGTTATTAATTCTTTGAGCATGGCTTCCCGAGTGGAAGCAAATCAAACAAATCTTAAATTGAAGAGTTTGATCNNNNNNACACAGAGATGTGAGTTGAGTGACGTGTCCACACAGATTGTCTGATGAAAATAACGA
GCF_012932875.1	Brenneria salicis	6	13	Pectobacterium	TCTTTAACAATTGAATCAGACAATCTGTGTGGGCACTCACAAGACCGTATCTTACGATATAAAAAAGTCTTGAAGAGTGACTGACAGTAAATTCATTACGAATAAACAGTTATTAATTCTTTGAGCATGGCTTCCCGAGTGGAAGCAAATCAAACAAATCTTAAATTGAAGAGTTTGATCNNNNNNACACAGAGATGTGAGTTGAGTGACGTGTCCACACAGATTGTCTGATGAAAATAACGA
GCF_012932875.1	Brenneria salicis	7	13	Pectobacterium	TCTTTAACAATTGAATCAGACAATCTGTGTGGGCACTCACAAGACCGTATCTTACGATATAAAAAAGTCTTGAAGAGTGACTGACAGTAAATTCATTACGAATAAACAGTTATTAATTCTTTGAGCATGGCTTCCCGAGTGGAAGCAAATCAAACAAATCTTAAATTGAAGAGTTTGATCNNNNNNACACAGAGATGTGAGTTGAGTGACGTGTCCACACAGATTGTCTGATGAAAATACTGA
GCF_900706715.1	Budvicia aquatica	1	12	Budvicia	CTCTTTAACAATTTATCAGACAATCTGTGTGGGCACTCACAAGACGGTATCATAGCCACCTCGGTGGCAAAAAATATACTAAGTCTTAAAGAGTGACCAAGCAGTAATTCATTTGTAATTTATTACAATAGTTTTATTACAAAAGTAATCTTTGAGCATCAAGCTTTTAATTGAAGAGTTTGATCNNNNNNCCTAAAGATACGCAGTTGAGTGCAGTGTCCCACACAGATTGTCTGATGAAAATAAAG
GCF_900706715.1	Budvicia aquatica	2	12	Budvicia	CTCTTTAACAATTTATCAGACAATCTGTGTGGGCACTCACAAGACGGTATCAAAGCTGCTATTTATTCACGTAAATGGTGGCAAAAAATATACTAAGTCTTAAAGAGTGACCAAGCAGTAATTCATTTGTAATTTATTACAATAGTTTTATTACGAAAGTAATCTTTGAGCATCAAGCTTTTAATTGAAGAGTTTGATCNNNNNNCCTAAAGATACGCAGTTAAGTGCAGTGTCCACACAGATTGTCTGATGAAAATAAAGA
GCF_900706715.1	Budvicia aquatica	3	12	Budvicia	CTCTTTAACAATTTATCAGACAATCTGTGTGGGCACTCACAAGACGGTATCATAGCCACCTCTGTGGCGAAAAATATACTAAGTCTTAAAGAGTGACCAAGCAGTAATTCATTTGTAATTTATTACAAAGTTTTATTACGAAAGTAATCTTTGAGCATCAAGCTTTTAATTGAAGAGTTTGATCNNNNNNCCTAAAGATACGCAGTTAAGTGCAGTGTCCACACAGATTGTCTGATAAAGCAGTATC
GCF_900706715.1	Budvicia aquatica	4	12	Budvicia	CTCTTTAACAATTTATCAGACAATCTGTGTGGGCACTCACAAGACGGTATCATAGCCACCTCGGTGGCAAAAAATATACTAAGTCTTAAAGAGTGACCAAGCAGTAATTCATTTGTAATTTATTACAATAGTTTTATTACAAAAGTAATCTTTGAGCATCAAGCTTTTAATTGAAGAGTTTGATCNNNNNNCCTAAAGATACGCAGTTGAGTGCAGTGTCCACACAGATTGTCTGATGAAAATAAAGA
GCF_900706715.1	Budvicia aquatica	5	12	Budvicia	CTCTTTAACAATTTATCAGACAATCTGTGTGGGCACTCACAAGACGGTATCAAAGCTGCTATTTATTCACGTAAATGGTGGCAAAAAATATACTAAGTCTTAAAGAGTGACCAAGCAGTAATTCATTTGTAATTATTACGTAAGTTTTATTACGAAAGCTTTATTTGTAATGGCAGCTTTGAGCATCAAGCTTTTAATTGAAGAGTTTGATCNNNNNNCCTAAAGATACGCAGTTAAGTGCAGTGTCCACACAGATTGTCTGATGAAATGAAAAG
GCF_900706715.1	Budvicia aquatica	6	12	Budvicia	CTCTTTAACAATTTATCAGACAATCTGTGTGGGCACTCACAAGACGGTATCAAAGCTGCTATTTATTCACGTAAATGGTGGCAAAAAATATACTAAGTCTTAAAGAGTGACCAAGCAGTAATTCATTTGTAATTTATTACAATAGTTTTATTACGAAAGTAATCTTTGAGCATCAAGCTTTTAATTGAAGAGTTTGATCNNNNNNCCTAAAGATACGCAGTTGAGTGCAGTGTCCACACAGATTGTCTGATGAAATGAAAAG
GCF_900706715.1	Budvicia aquatica	7	12	Budvicia	CTCTTTAACAATTTATCAGACAATCTGTGTGGGCACTCACAAGACGGTATCAAAGCTGCTATTTATTCACGTAAATGGTGGCAAAAAAATATACTAAGTCTTAAAGAGTGACCAAGCAGTAATTCATTTGTAATTTATTACAATAGTTTTATTACGAAAGTAATCTTTGAGCATCAAGCTTTTAATTGAAGAGTTTGATCNNNNNNCCTAAAGATACGCAGTTAAGTGCAGTGTCCACACAGATTGTCTGATGAAATGAAAAG
GCF_900706715.1	Budvicia aquatica	8	12	Budvicia	CTCTTTAACAATTTATCAGACAATCTGTGTGGGCACTCACAAGACGGTATCATAGCCACCTCGGTGGCAAAAAATATACTAAGTCTTAAAAGAGTGACCAAGCAGTAATTCATTTGTAATTTATTACAGAAGTGTTATTACGAAAGTAATCTTTGAGCATCAAGCTTTTAATTGAAGAGTTTGATCNNNNNNCCTAAAGATACGCAGTTGAGTGCAGTGTCCACACAGATTGTCTGATGAAAATAAAGA
GCF_900446255.1	Buttiauxella agrestis	1	9	Yersinia	CTCTTTAACAATTTATCAGACAATCTGTGTGGGCACTCGCAGGATTGATATCTCAGATACCTTCGGGTATCAAAAAAATATCAAGTCTTGAAGAGTGACCAAGCAGTAATTCATTTAGTTGAATTATTACGAAAGTTAATTTTTGAGCACCGCTTCACGAGTTGAAGCAAATCAAGCTTTTAATTGAAGAGTTTGATCNNNNNNCCTAATAGATACGAACTTGCGTAGTGCTCACACAGATTGTCTGATAGAAAACGAGCA
GCF_900446255.1	Buttiauxella agrestis	2	9	Yersinia	CTCTTTAACAATTTATCAGACAATCTGTGTGGGCACTCGCAGGATTGATATCTCAGATACCTTCGGGTATCAAAAAAATATCAAGTCTTGAAGAGTGACCAAGCAGTAATTCATTTAGTTGAATTATTACGAAAGTTAATTTTTGAGCACCGCTTCACGAGTTGAAGCAAATCAAGCTTTTAATTGAAGAGTTTGATCNNNNNNCCTAATAGATACGAACTTGCGTAGTGCTCACACAGATTGTCTGATAGAAAACGAGCA
GCF_900446255.1	Buttiauxella agrestis	3	9	Yersinia	CTCTTTAACAATTTATCAGACAATCTGTGTGGGCACTCGCAGGATTGATATCTCAGATACCTTCGGGTATCAAAAAAATATCAAGTCTTGAAGAGTGACCAAGCAGTAATTCATTTAGTTGAATTATTACGAAAGTTAATTTTTGAGCACCGCTTCACGAGTTGAAGCAAATCAAGCTTTTAATTGAAGAGTTTGATCNNNNNNCCTAATAGATACAAACCCGCGTAGTGCTCACACAGATTGTCTGATAGAAGTAAATGA
GCF_900446255.1	Buttiauxella agrestis	4	9	Yersinia	CTCTTTAACAATTTATCAGACAATCTGTGTGGGCACTCGCAGGATTGATATCTCAGATACCTTCGGGTATCAAAAAAATATCAAGTCTTGAAGAGTGACCAAGCAGTAATTCATTTAGTTGAATTATTACGAAAGTTAATTTTTGAGCACCGCTTCACGAGTTGAAGCAAATCAAGCTTTTAATTGAAGAGTTTGATCNNNNNNCCTAATAGATACGAACTTGCGTAGTGCTCACACAGATTGTCTGATAGAAGTAAATGA
GCF_900446255.1	Buttiauxella agrestis	5	9	Yersinia	CTCTTTAACAATTTATCAGACAATCTGTGTGGGCACTCGCAGGATTGATATCTCAGATACCTTCGGGTATCAAAAAAATATCAAGTCTTGAAGAGTGACCAAGCAGTAATTCATTTAGTTGAATTATTACGAAAGTTAATTTTTGAGCACCGCTTCACGAGTTGAAGTAAATCAAGCTTTTAATTGAAGAGTTTGATCNNNNNNCCTAATAGATACAAACCCGCGTAGTGCTCACACAGATTGTCTGATAGAAGTAAATGA
GCF_900446255.1	Buttiauxella agrestis	6	9	Yersinia	CTCTTTAACAATTTATCAGACAATCTGTGTGGGCACTCGCAGGATTGATATCTCAGATACCTTCGGGTATCAAAAAAATATCAAGTCTTGAAGAGTGACCAAGCAGTAATTCATTTAGTTGAATTATTACGAAAGTTAATTTTTGAGCACCGCTTCACGAGTTGAAGCAAATCAAGCTTTTAATTGAAGAGTTTGATCNNNNNNCCTAATAGATACAAACCCGCGTAGTGCTCACACAGATTGTCTGATAGAAGTAAATGA
GCF_900446255.1	Buttiauxella agrestis	7	9	Yersinia	CTCTTTAACAATTTATCAGACAATCTGTGTGGGCACTCGCAGGATTGATATCTCAGATACCTTCGGGTATCAAAAAAATATCAAGTCTTGAAGAGTGACCAAGCAGTAATTCATTTAGTTGAATTATTACGAAAGTTAATTTTTGAGCACCGCTTCACGAGTTGAAGCAAATCAAGCTTTTAATTGAAGAGTTTGATCNNNNNNCCTAATAGATACAAACCCGCGTAGTGCTCACACAGATTGTCTGATGAAGAATAACGA
GCF_900446255.1	Buttiauxella agrestis	8	9	Yersinia	CTCTTTAACAATTTATCAGACAATCTGTGTGGGCACTCGCAGGATTGATATCTCAGATACCTTCGGGTATAAAAAAATATCAAGTCTTGAAGAGTGACCAAGCAGTAATTCATTTAGTTGAATTATTACGAAAGTTAATTTTTGAGCACCGCTTCACGAGTTGAAGCAAATCAAGCTTTTAATTGAAGAGTTTGATCNNNNNNCCTAATAGATACGAACTTGCGTAGTGCTCACACAGATTGTCTGATAGAAGTAAATGA
GCF_003601925.1	Buttiauxella izardii	1	9	Yersinia	CTCTTTAACAATTTATCAGACAATCTGTGTGGGCACTCGCAGGATTGATATCTCAGATACCTTCGGGTATCAAAAAAATATCAAGTCTTGAAGAGTGACCAAGCAGTAATTCATTTAGTTGAATTATTACGAAAGTTAATTTTTGAGCACCGCTTCACGAGTTGAAGCAAATCAAGCTTTTAATTGAAGAGTTTGATCNNNNNNCCTGAAAGATACGAACTTGCGTAGTGCTCACACAGATTGTCTGATGATAGTAAATGA
GCF_003818135.1	Buttiauxella warmboldiae	1	9	Yersinia	CTCTTTAACAATTTATCAGACAATCTGTGTGGGCACTCGCAGGATTGATATCTCAGATACCTTCGGGTATCACAAAAAATATCAAGTCTTGAAGAGTGACCAAGCAGTAATTCATTTAGTTGAATTATTACGAAAGTTAATTTTTGAGCACCGCTTCACAAGTTGAAGCAAATCAAGCTTTTAATTGAAGAGTTTGATCNNNNNNCCTGAAAGAGTCGAACTTGCGTAGTGCTCACACAGATTGTCTGATAGAAAACGAGCA
GCF_900446735.1	Cedecea davisae	1	1	Escherichia	CTCTTTAACAATTTATCAGACAATCTGTGTGGGCACTCGCAGGATTGATATCTCAAGCATCTTCGGATGCAAAAAAATATCAAGTCTTGAAGAGTGACTACTGATTTTATAAACAGTTTTAATTCTTTGAGCATCAAACACTTTTAAATTGAAGAGTTTGATCNNNNNNCCTAAAAGATACAAACCCGCGTAGTGCTCACACAGATTGTCTGATAGAAAACGAGCA
GCF_900446735.1	Cedecea davisae	2	1	Escherichia	CTCTTTAACAATTTATCAGACAATCTGTGTGGGCACTCGCAGGATTGATATCTCAAGCATCTTCGGATGCAAAAAAATATCAAGTCTTGAAGAGTGACTACTGATTTTATAAACAGTTTTAATTCTTTGAGCATCAAACACTTTTAAATTGAAGAGTTTGATCNNNNNNCCTAAAAGATACAACCCGCGTAGTGCTCACACAGATTGTCTGATAGATGTAGAGAAG
GCF_900446735.1	Cedecea davisae	3	1	Escherichia	CTCTTTAACAATTTATCAGACAATCTGTGTGGGCACTCGCAGGATTGATATCTCAAGCATCTTCGGATGCAAAAAATATCAAGTCTTGAAGAGTGACTACTGATTTTATAAACAGTTTTAATTCTTTGAGCATCAAACACTTTTAAATTGAAGAGTTTGATCNNNNNNCCTAAAAGATACAACCCGCGTAGTGCTCACACAGATTGTCTGATAGAAAACGAGCAG
GCF_900446735.1	Cedecea davisae	4	1	Escherichia	CTCTTTAACAATTTATCAGACAATCTGTGTGGGCACTCGCAGGATTGATATCTCAGCATCTTCGGATGCAAAAAAAATATCAAGTCTTGAAGAGTGACTACTGATTTTATAAACAGTTTTAATTCTTTGAGCATCAAACACTTTTAAATTGAAGAGTTTGATCNNNNNNCCTAAAAGATACAAACCCGCGTAGTGCTCACACAGATTGTCTGATAGAAATTAACGA
GCF_900446735.1	Cedecea davisae	5	1	Escherichia	CTCTTTAACAATTTATCAGACAATCTGTGTGGGCACTCGCAGGATTGATATCTCAGCATCTTCGGATGCAAAAAAATATCAAGTCTTGAAGAGTGACTACTGATTTTATAAACAGTTTTAATTCTTTGAGCATCAAACACTTTTAAATTGAAGAGTTTGATCNNNNNNCCTAAAAGATACAACCCGCGTAGTGCTCACACAGATTGTCTGATAGATGTAGAGAAG
GCF_900446735.1	Cedecea davisae	6	1	Escherichia	CTCTTTAACAATTTATCAGACAATCTGTGTGGGCACTCGCAGGATTGATATCTCAAGCATCTTCGGATGCAAAAAAATATCAAGTCTTGAAGAGTGACTACTGATTTTATAAACAGTTTTAATTCTTTGAGCATCAAACACTTTTAAATTGAAGAGTTTGATCNNNNNNCCTAAAAGATACAACCCGCGTAGTGCTCACACAGATTGTCTGATAGAAAACGAGCAG
GCF_900446735.1	Cedecea davisae	7	1	Escherichia	CTCTTTAACAATTTATCAGACAATCTGTGTGGGCACTCGCAGGATTGATATCTCAAGCATCTTCGGATGCAAAAAAAATATCAAGTCTTGAAGAGTGACTACTGATTTTATAAACAGTTTTAATTCTTTGAGCATCAAACACTTTTAAATTGAAGAGTTTGATCNNNNNNCCTAAAAGATACAAACCCGCGTAGTGCTCACACAGATTGTCTGATAGAAATTAACGA
GCF_900635955.1	Cedecea lapagei	1	1	Escherichia	CTCTTTAACAATTTATCAGACAATCTGTGTGGGCACTCGCAGGATTGATATCTCAGCATCTTCGGATGCAACAAAATATCAAGTCTTGAAGAGTGACTACTGATTTTATAAACAGTTTTAATTCTTTGAGCATCAGACACTTTTAAATTGAAGAGTTTGATCNNNNNNCCTAAAAGATACAAACCCGCGTAGTGCTCACACAGATTGTCTGATAGAAAACGAGCA
GCF_900635955.1	Cedecea lapagei	2	1	Escherichia	CTCTTTAACAATTTATCAGACAATCTGTGTGGGCACTCGCAGGATTGATATCTCAGCATCTTCGGATGCAACAAAATATCAAGTCTTGAAGAGTGACTACTGATTTTATAAACAGTTTTAATTCTTTGAGCATCAAACACTTTTAAATTGAAGAGTTTGATCNNNNNNCCTAATAGATACAACCCGCGTAGTGCTCACACAGATTGTCTGATAGATGTAGAGAAG
GCF_900635955.1	Cedecea lapagei	3	1	Escherichia	CTCTTTAACAATTTATCAGGCAATCTGTGTGGGCACTCGCAGGATTGATATCTCAGCATCTCCGGATGCAACAAAATATCAAGTCTTGAAGAGTGACTACTGATTTTATAAACAGTTTTAATTCTTTGAGCATCAGACACTTTTAAATTGAAGAGTTTGATCNNNNNNCCTAAAAGATACAACCCGCGTAGTGCTCACACAGATTGTCTGATAGAAAACGAGCAG
GCF_900635955.1	Cedecea lapagei	4	1	Escherichia	CTCTTTAACAATTTATCAGACAATCTGTGTGGGCACTCGCAGGATTGATATCTCAGCATCTTCGGATGCAAACAAATATCAAGTCTTGAAGAGTGACTACTGATTTTATAAACAGTTTTAATTCTTTGAGCATCAAACACTTTTAAATTGAAGAGTTTGATCNNNNNNCCTAATAGATACAACCCGCGTAGTGCTCACACAGATTGTCTGATAGATGTAGAGAAG
GCF_900635955.1	Cedecea lapagei	5	1	Escherichia	CTCTTTAACAATTTATCAGACAATCTGTGTGGGCACTCGCAGGATTGATATCTCAGCATCTCCGGATGCAACAAAATATCAAGTCTTGAAGAGTGACTACTGATTTTATAAACAGTTTTAATTCTTTGAGCATCAGACACTTTTAAATTGAAGAGTTTGATCNNNNNNCCTAAAAGATACAACCCGCGTAGTGCTCACACAGATTGTCTGATAGAAAACGAGCAG
GCF_900635955.1	Cedecea lapagei	6	1	Escherichia	CTCTTTAACAATTTATCAGACAATCTGTGTGGGCACTCGCAGGATTGATATCTCAGCATCTTCGGATGCAACAAAATATCAAGTCTTGAAGAGTGACTACTGATTTTATAAACAGTTTTAATTCTTTGAGCATCAGACACTTTTAAATTGAAGAGTTTGATCNNNNNNCCTGAAAGATACAACCCGCGTAGTGCTCACACAGATTGTCTGATAGATGTAGAGAAG
GCF_900635955.1	Cedecea lapagei	7	1	Escherichia	CTCTTTAACAATTTATCAGACAATCTGTGTGGGCACTCGCAGGATTGATATCTCAGCATCTTCGGATGCAACAAAATATCAAGTCTTGAAGAGTGACTACTGATTTTATAAACAGTTTTAATTCTTTGAGCATCAGACACTTTTAAATTGAAGAGTTTGATCNNNNNNCCTAATAGATACAACCCGCGTAGTGCTCACACAGATTGTCTGATAGATGTAGAGAAG
GCF_000520015.2	Chania multitudinisentens	1	9	Yersinia	CTCTTTAACAATTTATCAGACAATCTGTGTGGGCACTCACAAGACGATATCCAGCCACTTCGGTGGCAAAAAAATATCAAGTCTTGAAGAGTGACCAAGCAGTAATTCATTGAAGTGAATTATTACAAACGTTGATTTTCGAGCATCGCTGCACACGTTGCAGCACATCAAGCTTTTAATTGAAGAGTTTGATCNNNNNNCCGAATGATATTGATTGCGTGAGTGTTCACAACAGATTGTCTGATAGAAGTAATGAG
GCF_000520015.2	Chania multitudinisentens	2	9	Yersinia	CTCTTTAACAATTTATCAGACAATCTGTGTGGGCACTCACAAGACGATATCCAGCCACTTCGGTGGCAAAAAATATCAAGTCTTGAAGAGTGACCAAGCAGTAATTCATTGAAGTGAATTATTACAAACGTTGATTTTCGAGCATCGCTGCACGTGTTGCAGCACATCAAGCTTTTAATTGAAGAGTTTGATCNNNNNNCCGAACGATATTGGTTGCGTGAGTGTTCACAACAGATTGTCTGATGAAAGTAACGAG
GCF_000520015.2	Chania multitudinisentens	3	9	Yersinia	CTCTTTAACAATTTATCAGACAATCTGTGTGGGCACTCACAAGACGATATCCAGCCACTTCGGTGGCAAAAAATATCAAGTCTTGAAGAGTGACCAAGCAGTAATTCATTGAAGTGAATTATTACAAACGTTAGTTTTCGAGCATCGCTGCACGTGTTACAGCACATCAAGCTTTTAATTGAAGAGTTTGATCNNNNNNCCGAATGATATTGATTGCGTGAGTGTTCACAACAGATTGTCTGATAGAAGTAATGAG
GCF_000520015.2	Chania multitudinisentens	4	9	Yersinia	CTCTTTAACAATTTATCAGACAATCTGTGTGGGCACTCACAAGACGATATCCAGCCACTTCGGTGGCAAAAAAATATCAAGTCTTGAAGAGTGACCAAGCAGTAATTCATTGAAGTGAATTATTACAAACGTTGATTTTCGAGCATCGCTGCACACGTTGCAGCACATCAAGCTTTTAATTGAAGAGTTTGATCNNNNNNCCGAATGATATTGATTGCGTGAGTGTTCACAACAGATTGTCTGATAGAAGTAATGAG
GCF_000520015.2	Chania multitudinisentens	5	9	Yersinia	CTCTTTAACAATTTATCAGACAATCTGTGTGGGCACTCACAAGACGATATCCAGCCACTACGGTGGCGAAAAATATCTAAGTCTTGAAGAGTGACCAAGCAGTAATTCATTTAAGTGAATTATTACAAACGTTAGTTTTCGAGCATCGCTGCACACGTTGCAGCACATCAAGCTTTTAATTGAAGAGTTTGATCNNNNNNCCGAATGATATTGATTGCGTGAGTGTTCACAACAGATTGTCTGATGAAAAGTAACGA
GCF_000520015.2	Chania multitudinisentens	6	9	Yersinia	CTCTTTAACAATTTATCAGACAATCTGTGTGGGCACTCACAAGACGATATCCAGCCACTTCGGTGGCAAAAAATATCAAGTCTTGAAGAGTGACCAAGCAGTAATTCATTTAAGTGAATTATTACAAACGTTAGTTTTCGAGCATCGCTGCACGTGTTGCAGCACATCAAGCTTTTAATTGAAGAGTTTGATCNNNNNNCCGAATGATATTGATTGCGTGAGTGTTCACAACAGATTGTCTGATGAAAAGTAACGA
GCF_000520015.2	Chania multitudinisentens	7	9	Yersinia	CTCTTTAACAATTTATCAGACAATCTGTGTGGGCACTCACAAGACGATATCCAGCCACTTCGGTGGCAAAAAATATCAAGTCTTGAAGAGTGACCAAGCAGTAATTCATTTAAGTGAATTATTACAAACGTTAGTTTTCGAGCATCGCTGCACGTGTTGCAGCACATCAAGCTTTTAATTGAAGAGTTTGATCNNNNNNCCGAATGATATTGATTGCGTGAGTGTTCACAACAGATTGTCTGATAGAAGTAATGAG
GCF_900460855.1	Citrobacter amalonaticus	1	1	Escherichia	CTCTTTAACAATTTATCAGACAATCTGTGTGGGCACTCAGAGTGACATGGATTCTTAACGTCGCAAGACGAAAAATGAATACCAAGTCTCAAAGAGTGAACACGTAATTCATTACGACGTTTAATTCTAGGAGCATCAAACTTAAATTGAAGAGTTTGATCNNNNNNCCTTAAAGAACCTGCCTTTGTAGTGCCCACACAGATTGTCTGATGAAAAACGAGCAG
GCF_900460855.1	Citrobacter amalonaticus	2	1	Escherichia	CTCTTTAACAATTTATCAGACAATCTGTGTGGGCACTCAGAGTGACATGGATTCTTAACGTCGCAAGACGAAAAATGAATACCAAGTCTCAAAGAGTGAACACGTAATTCATTACGACGTTTAATTCTAAGAGCATCAAACTTAAATTGAAGAGTTTGATCNNNNNNCCTTAAAGAACCTGCCTTTGTAGTGCCCACACAGATTGTCTGATGAAAAGTAAAAGC
GCF_900460855.1	Citrobacter amalonaticus	3	1	Escherichia	CTCTTTAACAATTTATCAGACAATCTGTGTGGGCACTCAGAGTGACATGGATTCTTAACGTCGCAAGACGAAAAATGAATACCAAGTCTCAAAGAGTGAACACGTAATTCATTACGACGTTTAATTCTAAGAGCATCAAACTTAAATTGAAGAGTTTGATCNNNNNNCCTTAAAGAACCTGCCTTTGTAGTGCCCACACAGATTGTCTGATGAAAAGTAAAAAG
GCF_900460855.1	Citrobacter amalonaticus	4	1	Escherichia	CTCTTTAACAATTTATCAGACAATCTGTGTGGGCACTCAGAGTGACATGGATTCTTAACGTCGCAAGACGAAAAATGAATACCAAGTCTCAAAGAGTGAACACGTAATTCATTACGACGTTTAATTCTAAGAGCATCAAACTTAAATTGAAGAGTTTGATCNNNNNNCCTTAAAGAACCTGCCTTTGTAGTGCCCACACAGATTGTCTGATGAAAAGTAAAAAG
GCF_900460855.1	Citrobacter amalonaticus	5	1	Escherichia	CTCTTTAACAATTTATCAGACAATCTGTGTGGGCACTCAGAGTGACATGGATTCTTAACGTCGCAAGACGAAAAATGAATACCAAGTCTCAAAGAGTGAACACGTAATTCATTACGACGTTTAATTCTAAGAGCATCAAACTTAAATTGAAGAGTTTGATCNNNNNNCCTTAAAGAACCTGCCTTTGTAGTGCCCACACAGATTGTCTGATGAAAAACGAGCAG
GCF_900460855.1	Citrobacter amalonaticus	6	1	Escherichia	CTCTTTAACAATTTATCAGACAATCTGTGTGGGCACTCAGAGTGACATGGATTCTTAACGTCGCAAGACGAAAAATGAATACCAAGTCTCAAAGAGTGAACACGTAATTCATTACGACGTTTAATTCTAAGAGCATCAAACTTAAATTGAAGAGTTTGATCNNNNNNCCTTAAAGAACCTGCCTTTGTAGTGCCCACACAGATTGTCTGATGAAAAACGAGCAG
GCF_900460855.1	Citrobacter amalonaticus	7	1	Escherichia	CTCTTTAACAATTTATCAGACAATCTGTGTGGGCACTCAGAGTGACATGGATTCTTAACGTCGCAAGACGAAAAATGAATACCAAGTCTCAAAGAGTGAACACGTAATTCATTACGACGTTTAATTCTAAGAGCATCAAACTTAAATTGAAGAGTTTGATCNNNNNNCCTTAAAGAACCTGCCTTTGTAGTGCCCACACAGATTGTCTGATGAAAAGTAAAAAG
GCA_900635425.1	Citrobacter freundii	1	1	Escherichia	CTCTTTAACAATTTATCAGACAATCTGTGTGGGCACTCGAAGATACGGATTCTTAACGTCGCAAGACGAAAAATGAATACCAAGTCTCTGAGTGAACATGCGTAATTCATTACGAAGTTTAATTCACGAGCATCAAACTTAAATTGAAGAGTTTGATCNNNNNNCCTTAAAGAAACGTTCTTTGTAGTGCTCACACAGATTGTCTGATGAAAAGTAAATAG
GCA_900635425.1	Citrobacter freundii	2	1	Escherichia	CTCTTTAACAATTTATCAGACAATCTGTGTGGGCACTCGAAGATACGGATTCTTAACGTCGCAAGACGAAAAATGAATACCAAGTCTCTGAGTGAACATACGTAATTCATTACGAAGTTTAATTCACGAGCATCAAACTTAAATTGAAGAGTTTGATCNNNNNNCCTTAAAGAACCTGCCTTTGTAGTGCTCACACAGATTGTCTGATGAAAAGTAAATAG
GCA_900635425.1	Citrobacter freundii	3	1	Escherichia	CTCTTTAACAATTCATCAGACAATCTGTGTGGGCACTCGAAGATACGGATTCTTAACGTCGCAAGACGAAAAATGAATACCAAGTCTCTGAGTGAACATACGTAATTCATTACGAAGTTTAATTCACGAGCATCAAACTTAAATTGAAGAGTTTGATCNNNNNNCCTTAAAGAACCGACCTTTGTAGTGCTCACACAGATTGTCTGATGAAAAGTAAATAG
GCA_900635425.1	Citrobacter freundii	4	1	Escherichia	CTCTTTAACAATTTATCAGACAATCTGTGTGGGCACTCGAAGATACGGATTCTTAACGTCGCAAGACGAAAAATGAATACCAAGTCTCTGAGTGAACATACGTAATTCATTACGAAGTTTAATTCACGAGCATCAAACTTAAATTGAAGAGTTTGATCNNNNNNCCTTAAAGAAACGTTCTTTGTAGTGCTCACACAGATTGTCTGATGAAAAATTAGCAG
GCA_900635425.1	Citrobacter freundii	5	1	Escherichia	CTCTTTAACAATTTATCAGACAATCTGTGTGGGCACTCGAAGATACGGATTCTTAACGTCGCAAGACGAAAAATGAATACCAAGTCTCTGAGTGAACATACGTAATTCATTACGAAGTTTAATTCACGAGCATCAAACTTAAATTGAAGAGTTTGATCNNNNNNCCTTAAAGAAACGTTCTTTGTAGTGCTCACACAGATTGTCTGATGAATGATGAACTT
GCA_900635425.1	Citrobacter freundii	6	1	Escherichia	CTCTTTAACAATTTATCAGACAATCTGTGTGGGCACTCGAAGATACGGATTCTTAACGTCGCAAGACGAAAAATGAATACCAAGTCTCTGAGTGAACATACGTAATTCATTACGAAGTTTAATTCACGAGCATCAAACTTAAATTGAAGAGTTTGATCNNNNNNCCTTAAAGAACCGATCTTTGTAGTGCTCACACAGATTGTCTGATGAAAAATTAGCAG
GCA_900635425.1	Citrobacter freundii	7	1	Escherichia	CTCTTTAACAATTTATCAGACAATCTGTGTGGGCACTCGAAGATACGGATTCTTAACGTCGCAAGACGAAAAATGAATACCAAGTCTCTGAGTGAACATGCGTAATTCATTACGAAGTTTAATTCACGAGCATCAAACTTAAATTGAAGAGTTTGATCNNNNNNCCTTAAAGAAACGTTCTTTGTAGTGCTCACACAGATTGTCTGATGAAAAATTAGCAG
GCA_900635425.1	Citrobacter freundii	8	1	Escherichia	CTCTTTAACAATTTATCAGACAATCTGTGTGGGCACTCGAAGATACGGATTCTTAACGTCGCAAGACGAAAAATGAATACCAAGTCTCTGAGTGAACATACGTAATTCATTACGAAGTTTAATTCACGAGCATCAAACTTAAATTGAAGAGTTTGATCNNNNNNCCTTAAAGAACCTGCCTTTGTAGTGCTCACACAGATTGTCTGATGAAAAGTAAATAG
GCF_011064845.1	Citrobacter freundii	1	1	Escherichia	CTCTTTAACAATTTATCAGACAATCTGTGTGGGCACTCGAAGATACGGATTCTTAACGTCGCAAGACGAAAAATGAATACCAAGTCTCTGAGTGAACATGCGTAATTCATTACGAAGTTTAATTCACGAGCATCAAACTTAAATTGAAGAGTTTGATCNNNNNNCCTTAAAGAAACGTTCTTTGTAGTGCTCACACAGATTGTCTGATGAAAAGTAAATAG
GCF_011064845.1	Citrobacter freundii	2	1	Escherichia	CTCTTTAACAATTTATCAGACAATCTGTGTGGGCACTCGAAGATACGGATTCTTAACGTCGCAAGACGAAAAATGAATACCAAGTCTCTGAGTGAACATACGTAATTCATTACGAAGTTTAATTCACGAGCATCAAACTTAAATTGAAGAGTTTGATCNNNNNNCCTTAAAGAACCTGCCTTTGTAGTGCTCACACAGATTGTCTGATGAAAAGTAAATAG
GCF_011064845.1	Citrobacter freundii	3	1	Escherichia	CTCTTTAACAATTCATCAGACAATCTGTGTGGGCACTCGAAGATACGGATTCTTAACGTCGCAAGACGAAAAATGAATACCAAGTCTCTGAGTGAACATACGTAATTCATTACGAAGTTTAATTCACGAGCATCAAACTTAAATTGAAGAGTTTGATCNNNNNNCCTTAAAGAACCGACCTTTGTAGTGCTCACACAGATTGTCTGATGAAAAGTAAATAG
GCF_011064845.1	Citrobacter freundii	4	1	Escherichia	CTCTTTAACAATTTATCAGACAATCTGTGTGGGCACTCGAAGATACGGATTCTTAACGTCGCAAGACGAAAAATGAATACCAAGTCTCTGAGTGAACATACGTAATTCATTACGAAGTTTAATTCACGAGCATCAAACTTAAATTGAAGAGTTTGATCNNNNNNCCTTAAAGAAACGTTCTTTGTAGTGCTCACACAGATTGTCTGATGAAAAATTAGCAG
GCF_011064845.1	Citrobacter freundii	5	1	Escherichia	CTCTTTAACAATTTATCAGACAATCTGTGTGGGCACTCGAAGATACGGATTCTTAACGTCGCAAGACGAAAAATGAATACCAAGTCTCTGAGTGAACATACGTAATTCATTACGAAGTTTAATTCACGAGCATCAAACTTAAATTGAAGAGTTTGATCNNNNNNCCTTAAAGAAACGTTCTTTGTAGTGCTCACACAGATTGTCTGATGAATGATGAACTT
GCF_011064845.1	Citrobacter freundii	6	1	Escherichia	CTCTTTAACAATTTATCAGACAATCTGTGTGGGCACTCGAAGATACGGATTCTTAACGTCGCAAGACGAAAAATGAATACCAAGTCTCTGAGTGAACATACGTAATTCATTACGAAGTTTAATTCACGAGCATCAAACTTAAATTGAAGAGTTTGATCNNNNNNCCTTAAAGAACCGATCTTTGTAGTGCTCACACAGATTGTCTGATGAAAAATTAGCAG
GCF_011064845.1	Citrobacter freundii	7	1	Escherichia	CTCTTTAACAATTTATCAGACAATCTGTGTGGGCACTCGAAGATACGGATTCTTAACGTCGCAAGACGAAAAATGAATACCAAGTCTCTGAGTGAACATGCGTAATTCATTACGAAGTTTAATTCACGAGCATCAAACTTAAATTGAAGAGTTTGATCNNNNNNCCTTAAAGAAACGTTCTTTGTAGTGCTCACACAGATTGTCTGATGAAAAATTAGCAG
GCF_011064845.1	Citrobacter freundii	8	1	Escherichia	CTCTTTAACAATTTATCAGACAATCTGTGTGGGCACTCGAAGATACGGATTCTTAACGTCGCAAGACGAAAAATGAATACCAAGTCTCTGAGTGAACATACGTAATTCATTACGAAGTTTAATTCACGAGCATCAAACTTAAATTGAAGAGTTTGATCNNNNNNCCTTAAAGAACCTGCCTTTGTAGTGCTCACACAGATTGTCTGATGAAAAGTAAATAG
GCF_900446925.1	Citrobacter koseri	1	1	Escherichia	CTCTTTAACAATTTATCAGACAATCTGTGTGGGCACTCAAAGTGACATGGATTCTTAATGTCTTCGGACAATAAATGAATACCAAGTCTCTGAGTGAACACGTAATTCATTACGAAGTTTAATTCACGAGCATCAAACTTAAATTGAAGAGTTTGATCNNNNNNCCTTAAAGAACCTGCCTTTGCAGTGCCCACACAGATTGTCTGATGAAAAACGAGCAG
GCF_900446925.1	Citrobacter koseri	2	1	Escherichia	CTCTTTAACAATTTATCAGACAATCTGTGTGGGCACTCAAAGTGACATGGATTCTTAATGTCTTCGGACAATAAATGAATACCAAGTCTCTGAGTGAACACGTAATTCATTACGAAGTTTAATTCACGAGCATCAAACTTAAATTGAAGAGTTTGATCNNNNNNACCTTAAAGAACCTGCCTTTGCAGTGCCCACACAGATTGTCTGATGAAAAACGAGCA
GCF_900446925.1	Citrobacter koseri	3	1	Escherichia	CTCTTTAACAATTTATCAGACAATCTGTGTGGGCACTCAAAGTGACATGGATTCTTAATGTCTTCGGACAATAAATGAATACCAAGTCTCTGAGTGAACACGTAATTCATTACGAAGTTTAATTCACGAGCATCAAACTTAAATTGAAGAGTTTGATCNNNNNNCCTTAAAGAACCTGCCTTTGCAGTGCCCACACAGATTGTCTGATGAAAAACGAGCAG
GCF_900446925.1	Citrobacter koseri	4	1	Escherichia	CTCTTTAACAATTTATCAGACAATCTGTGTGGGCACTCAAAGTGACATGGATTCTTAATGTCTTCGGACAATAAATGAATACCAAGTCTCTGAGTGAACACGTAATTCATTACGAAGTTTAATTCACGAGCATCAAACTTAAATTGAAGAGTTTGATCNNNNNNCCTTAAAGAACCTGCCTTTGCAGTGCCCACACAGATTGTCTGATGAAAAGAAAGAAG
GCF_900446925.1	Citrobacter koseri	5	1	Escherichia	CTCTTTAACAATTTATCAGACAATCTGTGTGGGCACTCAAAGTGACATGGATTCTTGACGTCGCAAGACGAAAAATGAATACCAAGTCTCTGAGTGAACACGTAATTCATTACGAAGTTTAATTCACGAGCATCAAACTTAAATTGAAGAGTTTGATCNNNNNNCCTTAAAGAACCTGCCTTTGCAGTGTCCACACAGATTGTCTGATGAAAAGAAAGAAG
GCF_900446925.1	Citrobacter koseri	6	1	Escherichia	CTCTTTAACAATTTATCAGACAATCTGTGTGGGCACTCAAAGTGACATGGATTCTTGACGTCGCAAGACGAAAAATGAATACCAAGTCTCTGAGTGAACACGTAATTCATTACGAAGTTTAATTCACGAGCATCAAACTTAAATTGAAGAGTTTGATCNNNNNNCCTTAAAGAACCTGCCTTTGCAGTGCCCACACAGATTGTCTGATGAAAAACGAGCAG
GCF_900446925.1	Citrobacter koseri	7	1	Escherichia	CTCTTTAACAATTTATCAGACAATCTGTGTGGGCACTCAAAGTGACATGGATTCTTAATGTCTTCGGACAATAAATGAATACCAAGTCTCTGAGTGAACACGTAATTCATTACGAAGTTTAATTCACGAGCATCAAACTTAAATTGAAGAGTTTGATCNNNNNNCCTTAAAGAACCTGCCTTTGCAGTGTCCACACAGATTGTCTGATGAAAAGAAAGAAG
GCF_900446925.1	Citrobacter koseri	8	1	Escherichia	CTCTTTAACAATTTATCAGACAATCTGTGTGGGCACTCAAAGTGACATGGATTCTTAATGTCTTCGGACAATAAATGAATACCAAGTCTCTGAGTGAACACGTAATTCATTACGAAGTTTAATTCACGAGCATCAAACTTAAATTGAAGAGTTTGATCNNNNNNCCTTAAAGAACCTGCCTTTGCAGTGCTCACACAGATTGTCTGATGAAAAACGAGCAG
GCF_900461075.1	Citrobacter koseri	1	1	Escherichia	CTCTTTAACAATTTATCAGACAATCTGTGTGGGCACTCAAAGTAACATGGATTCTTGACGTCGCAAGACGAAAAATGAATACCAAGTCTCTGAGTGAACACGTAATTCATTACGAAGTTTAATTCACGAGCATCAAACTTAAATTGAAGAGTTTGATCNNNNNNCCTTAAAGAACCTGCCTTTGCAGTGCTCACACAGATTGTCTGATGAAAAACGAGCAG
GCF_900461075.1	Citrobacter koseri	2	1	Escherichia	CTCTTTAACAATTTATCAGACAATCTGTGTGGGCACTCAAAGTGACATGGATTCTTAATGTCTTCGGACAATAAATGAATACCAAGTCTCTGAGTGAACACGTAATTCATTACGAAGTTTAATTCACGAGCATCAAACTTAAATTGAAGAGTTTGATCNNNNNNCCTTAAAGAACCTGCCTTTGCAGTGCCCACACAGATTGTCTGATGAAAAGAAAGAAG
GCF_900461075.1	Citrobacter koseri	3	1	Escherichia	CTCTTTAACAATTTATCAGACAATCTGTGTGGGCACTCAAAGTGACATGGATTCTTGACGTCGCAAGACGAAAAATGAATACCAAGTCTCTGAGTGAACACGTAATTCATTACGAAGTTTAATTCACGAGCATCAAACTTAAATTGAAGAGTTTGATCNNNNNNCCTTAAAGAACCTGCCTTTGTAGTGTCCACACAGATTGTCTGATGAAAAGAAAGAAG
GCF_900461075.1	Citrobacter koseri	4	1	Escherichia	CTCTTTAACAATTTATCAGACAATCTGTGTGGGCACTCAAAGTGACATGGATTCTTGATGTCTTCGGACAATAAATGAATACCAAGTCTCTGAGTGAACACGTAATTCATTACGAAGTTTAATTCACGAGCATCAAACTTAAATTGAAGAGTTTGATCNNNNNNCCTTAAAGAACCTGCCTTTGCAGTGCCCACACAGATTGTCTGATGAAAAGAAAGAAG
GCF_900461075.1	Citrobacter koseri	5	1	Escherichia	CTCTTTAACAATTTATCAGACAATCTGTGTGGGCACTCAAAGTGACATGGATTCTTGACGTCGCAAGACGAAAAATGAATACCAAGTCTCTGAGTGAACACGTAATTCATTACGAAGTTTAATTCACGAGCATCAAACTTAAATTGAAGAGTTTGATCNNNNNNCCTTAAAGAACCTGCCTTTGCAGTGCTCACACAGATTGTCTGATGAAAAACGAGCAG
GCF_900461075.1	Citrobacter koseri	6	1	Escherichia	CTCTTTAACAATTTATCAGACAATCTGTGTGGGCACTCAAAGTGACATGGATTCTTGACGTCGCAAGACGAAAAATGAATACCAAGTCTCTGAGTGAACACGTAATTCATTACGAAGTTTAATTCACGAGCATCAAACTTAAATTGAAGAGTTTGATCNNNNNNCCTTAAAGAACCTGCCTTTGCAGTGCCCACACAGATTGTCTGATGAAAAGAAAGAAG
GCF_900461075.1	Citrobacter koseri	7	1	Escherichia	CTCTTTAACAATTTATCAGACAATCTGTGTGGGCACTCAAAGTGACATGGATTCTTGACGTCGCAAGACGAAAAATGAATACCAAGTCTCTGAGTGAACACGTAATTCATTACGAAGTTTAATTCACGAGCATCAAACTTAAATTGAAGAGTTTGATCNNNNNNCCTTAAAGAACCTGCCTTTGTAGTGTCCACACAGATTGTCTGATGAAAAACGAGCAG
GCF_900638065.1	Citrobacter youngae	1	1	Escherichia	CTCTTTAACAATTTATCAGACAATCTGTGTGGGCACTCGAAGATACGGATTCTTAACGTCGCAAGACGAAAAATGAATACCAAGTCTCTGAGTGAACATACGTAATTCATTACGAAGTTTAATTCACGAGCATCAAACTTAAATTGAAGAGTTTGATCNNNNNNCCTTAAAGAAGCGTTCTTTGTAGTGCTCACACAGATTGTCTGATGAAAATTAGCAGT
GCF_900638065.1	Citrobacter youngae	2	1	Escherichia	CTCTTTAATAATTTATCAGACAATCTGTGTGGGCACTCGAAGATACGGATTCTTAACGTCGCAAGACGAAAAATGAATACCAAGTCTCTGAGTGAACATACGTAATTCATTACGAAGTTTAATTCACGAGCATCAAACTTAAATTGAAGAGTTTGATCNNNNNNCCTTAAAGAAACGTTCTTTGTAGTGCTCACACAGATTGTCTGATGAAAAGTAAATAG
GCF_900638065.1	Citrobacter youngae	3	1	Escherichia	CTCTTTAACAATTTATCAGACAATCTGTGTGGGCACTCGAAGATACGGATTCTTAACGTCGCAAGACGAAAAATGAATACCAAGTCTCTGAGTGAACACGTAATTCATTACGAAGTTTAATTCACGAGCATCAAACTTAAATTGAAGAGTTTGATCNNNNNNCCTTAAAGAAACGTTCTTTGTAGTGCTCACACAGATTGTCTGATGAATGATGAACTT
GCF_900638065.1	Citrobacter youngae	4	1	Escherichia	CTCTTTAACAATTTATCAGACAATCTGTGTGGGCACTCGAAGATACGGATTCTTAACGTCGCAAGACGAAAAATGAATACCAAGTCTCTGAGTGAACACGTAATTCATTACGAAGTTTAATTCACGAGCATCAAACTTAAATTGAAGAGTTTGATCNNNNNNCCTTAAAGAAACGTTCTTTGTAGTGCTCACACAGATTGTCTGATGAAAAGTAAATAG
GCF_900638065.1	Citrobacter youngae	5	1	Escherichia	CTCTTTAACAATTTATCAGACAATCTGTGTGGGCACTCGAAGATACGGATTCTTAACGTCGCAAGACGAAAATGAATACCAAGTCTCTGAGTGAACATACGTAATTCATTACGAAGTTTAATTCACGAGCATCAAACTTAAATTGAAGAGTTTGATCNNNNNNCCTTAAAGAAGCGTTCTTTGTAGTGCTCACACAGATTGTCTGATGAAAAGTAAATAG
GCF_900638065.1	Citrobacter youngae	6	1	Escherichia	CTCTTTAACAATTTATCAGACAATCTGTGTGGGCACTCGAAGATACGGATTCTTAACGTCGCAAGACGAAAAATGAATACCAAGTCTCTGAGTGAACACGTAATTCATTACGAAGTTTAATTCACGAGCATCAAACTTAAATTGAAGAGTTTGATCNNNNNNCCTTAAAGAAACGTTCTTTGTAGTGCTCACACAGATTGTCTGATGAAAATTAGCAGT
GCF_900638065.1	Citrobacter youngae	7	1	Escherichia	CTCTTTAACAATTTATCAGACAATCTGTGTGGGCACTCGAAGATACGGATTCTTAACGTCGCAAGACGAAAATGAATACCAAGTCTCTGAGTGAACATACGTAATTCATTACGAAGTTTAATTCACGAGCATCAAACTTAAATTGAAGAGTTTGATCNNNNNNCCTTAAAGAAACGTTCTTTGTAGTGCTCACACAGATTGTCTGATGAAAATTAGCAGT
GCF_900638065.1	Citrobacter youngae	8	1	Escherichia	CTCTTTAACAATTTATCAGACAATCTGTGTGGGCACTCGAAGATACGGATTCTTAACGTCGCAAGACGAAAAATGAATACCAAGTCTCTGAGTGAACATACGTAATTCATTACGAAGTTTAATTCACGAGCATCAAACTTAAATTGAAGAGTTTGATCNNNNNNCCTTAAAGAACCTGCCTTTGTAGTGCTCACACAGATTGTCTGATGAAAAGTAAATAG
GCF_001277255.1	Cronobacter condimenti	1	4	Cronobacter	CTCTTTAACAATTTATCAGACAATCTGTGTGGGCACTCGGGGCACTGATATCTTAACGTCTTCGGACGATAAATGAATATCAAGTCTCAAGTGAACAACAGTTAATTCATTACGAACTAACAGTTTAATTCTTTGAGCATCAAACTTTAATTGAAGAGTTTGATCNNNNNNCCTGTAAAGATACAACCTCGTAGTGCTCACACAGATTGTCTGATAGAAAGTAAAGAA
GCF_001277255.1	Cronobacter condimenti	2	4	Cronobacter	CTCTTTAACAATTTATCAGACAATCTGTGTGGGCACTCGGGGCACTGATATCTTAACGTCTTCGGACGATAAATGAATATCAAGTCTCAAGTGAACAACAGTTAATTCATTACGAACTAACAGTTTAATTCTTTGAGCATCAAACTTTAATTGAAGAGTTTGATCNNNNNNCCTGTAAAGATACAACCTCGTAGTGCTCACACAGATTGTCTGATAGAAAGTAAAGAA
GCF_001277255.1	Cronobacter condimenti	3	4	Cronobacter	CTCTTTAACAATTTATCAGACAATCTGTGTGGGCACTCGGGGCACTGATATCTTAACGTCTTCGGACGATAAATGAATATCAAGTCTCAAGTGAACAACAGTTAATTCATTACGAACTAACAGTTTAATTCTTTGAGCATCAAACTTTAATTGAAGAGTTTGATCNNNNNNCCTGTAAAGATACAACCTCGTAGTGCTCACACAGATTGTCTGATAGAAAGTAAAGAA
GCF_001277255.1	Cronobacter condimenti	4	4	Cronobacter	CTCTTTAACAATTTATCAGACAATCTGTGTGGGCACTCGGGGCACTGATATCTTAACGTCTTCGGACGATAAATGAATATCAAGTCTCAAGTGAACAACAGTTAATTCATTACGAACTAACAGTTTAATTCTTTGAGCATCAAACTTTAATTGAAGAGTTTGATCNNNNNNCCTGAAAGATACAACCTCGTAGTGCTCACACAGATTGTCTGATAGAAAGTAAAGAAG
GCF_001277255.1	Cronobacter condimenti	5	4	Cronobacter	CTCTTTAACAATTTATCAGACAATCTGTGTGGGCACTCGGGGCACTGATATCTTAACGTCTTCGGACGATAAATGAATATCAAGTCTCAAGTGAACAACAGTTAATTCATTACGAACTAACAGTTTAATTCTTTGAGCATCAAACTTTAATTGAAGAGTTTGATCNNNNNNCCTGTAAAGATACAACCTCGTAGTGCTCACACAGATTGTCTGATAGAAAGTAAAGAA
GCF_001277255.1	Cronobacter condimenti	6	4	Cronobacter	CTCTTTAACAATTTATCAGACAATCTGTGTGGGCACTCGGGGCACTGATATCTTAACGTCTTCGGACGATAAATGAATATCAAGTCTCAAGTGAACAACAGTTAATTCATTACGAACTAACAGTTTAATTCTTTGAGCATCAAACTTTAATTGAAGAGTTTGATCNNNNNNCCTGTAAAGATACAACCTCGTAGTGCTCACACAGATTGTCTGATAGAAAGTAAAGAA
GCF_001277255.1	Cronobacter condimenti	7	4	Cronobacter	CTCTTTAACAATTTATCAGACAATCTGTGTGGGCACTCGGGGCACTGATATCTTAACGTCTTCGGACGATAAATGAATATCAAGTCTCAAGTGAACAACAGTTAATTCATTACGAACTAACAGTTTAATTGTTTGAGCATCAAACTTTAATTGAAGAGTTTGATCNNNNNNCCTGTAAAGATACAACCTCGTAGTGCTCACACAGATTGTCTGATAGAAAGTAAAGAA
GCF_000409345.1	Cronobacter dublinensis	1	4	Cronobacter	CTCTTTAACAATTTATCAGACAATCTGTGTGGGCACTCGGGGCACTGATATCTTAACGTCTTCGGACGATAAATGATTATCAAGTCTCAAGTGAACAACAGTTAATTCATTACGAACTAACAGTTTAATTCTTTGAGCATCAAACTTTAATTGAAGAGTTTGATCNNNNNNCCTGCAAGATACAACCTCGTAGTGCTCACACAGATTGTCTGATAGAAAGTAAAGAAG
GCF_000409345.1	Cronobacter dublinensis	2	4	Cronobacter	CTCTTTAACAATTTATCAGACAATCTGTGTGGGCACTCGGGGCACTGATATCTTAACGTCTTCGGACGATAAATGATTATCAAGTCTCAAGTGAACAACAGTTAATTCATTACGAACTAACAGTTTAATTCTTTGAGCATCAAACTTTTAATTGAAGAGTTTGATCNNNNNNCCTGCAAGATACAACCTCGTAGTGCTCACACAGATTGTCTGATAGAAAGTAAAGAAG
GCF_000409345.1	Cronobacter dublinensis	3	4	Cronobacter	CTCTTTAACAATTTATCAGACAATCTGTGTGGGCACTCGGGGCACTGATATCTTAACGTCTTCGGACGATAAATGAATATCAAGTCTCAAGTGAACAACAGTTAATTCATTACGAACTAACAGTTTAATTCTTTGAGCATCAAACTTTAATTGAAGAGTTTGATCNNNNNNCCTGCAAGATACAACCTCGTAGTGCTCACACAGATTGTCTGATAGAAAGTAAAGAAG
GCF_000409345.1	Cronobacter dublinensis	4	4	Cronobacter	CTCTTTAACAATTTATCAGACAATCTGTGTGGGCACTCGGGGCACTGATATCTTAACGTCTTCGGACGATAAATGATTATCAAGTCTCAAGTGAACAACAGTTAATTCATTACGAACTAACAGTTTAATTCTTTGAGCATCAAACTTTAATTGAAGAGTTTGATCNNNNNNCCTGCAAGATACAACCTCGTAGTGCTCACACAGATTGTCTGATAGAAAGTAAAGAAG
GCF_000409345.1	Cronobacter dublinensis	5	4	Cronobacter	CTCTTTAACAATTTATCAGACAATCTGTGTGGGCACTCGGGGCACTGATATCTTAACGTCTTCGGACGATAAATGATTATCAAGTCTCAAGTGAACAACAGTTAATTCATTACGAACTAACAGTTTAATTCTTTGAGCATCAAACTTTAATTGAAGAGTTTGATCNNNNNNCCTGCAAGATACAACCTCGTAGTGCTCACACAGATTGTCTGATAGAAAAGTAACGAG
GCF_000409345.1	Cronobacter dublinensis	6	4	Cronobacter	CTCTTTAACAATTTATCAGACAATCTGTGTGGGCACTCGGGGCACTGATATCTTAACGTCTTCGGACGATAAATGATTATCAAGTCTCAAGTGAACAACAGTTAATTCATTACGAACTAACAGTTTAATTCTTTGAGCATCAAACTTTAATTGAAGAGTTTGATCNNNNNNCCTGCAAGATACAACCTCGCGTGCTCACACAGATTGTCTGATAGAAAGTAAAGAAGC
GCF_000409345.1	Cronobacter dublinensis	7	4	Cronobacter	CTCTTTAACAATTTATCAGACAATCTGTGTGGGCACTCGGGGCACTGATATCTTAACGTCTTCGGACGATAAATGAATATCAAGTCTCAAGTGAACAACAGTTAATTCATTACGAACTAACAGTTTAATTCTTTGAGCATCAAACTTTAATTGAAGAGTTTGATCNNNNNNCCTGCAAGATACAACCTCGTAGTGCTCACACAGATTGTCTGATAGAAAAGTAACGAG
GCF_000409365.1	Cronobacter dublinensis	1	4	Cronobacter	CTCTTTAACAATTTATCAGACAATCTGTGTGGGCACTCGGGGCACTGATATCTTAACGTCTTCGGACGATAAATGATTATCAAGTCTCAAGTGAACAACAGTTAATTCATTACGAACTAACAGTTTAATTCTTTGAGCATCAAACTTTAATTGAAGAGTTTGATCNNNNNNCCTGCAAGATACAACCTCGTAGTGCTCACACAGATTGTCTGATAGAAAGTAAAGAAG
GCF_000409365.1	Cronobacter dublinensis	2	4	Cronobacter	CTCTTTAACAATTTATCAGACAATCTGTGTGGGCACTCGGGGCACTGATATCTTAACGTCTTCGGACGATAAATGATTATCAAGTCTCAAGTGAACTACAGTTAATTCATTACGAACTAACAGTTTAATTCTTTGAGCATCAAACTTTAATTGAAGAGTTTGATCNNNNNNCCTGCAAGATACAACCTCGCGTGCTCACACAGATTGTCTGATAGAAAAGTAACGAGC
GCF_000409365.1	Cronobacter dublinensis	3	4	Cronobacter	CTCTTTAACAATTTATCAGACAATCTGTGTGGGCACTCGGGGCACTGATATCTTAACGTCTTCGGACGATAAATGATTATCAAGTCTCAAGTGAACAACAGTTAATTCATTACGAACTAACAGTTTAATTCTTTGAGCATCAAACTTTAATTGAAGAGTTTGATCNNNNNNCCTGCAAGATACAACCTCGCGTGCTCACACAGATTGTCTGATAGAAAAGTAACGAGC
GCF_000409365.1	Cronobacter dublinensis	4	4	Cronobacter	CTCTTTAACAATTTATCAGACAATCTGTGTGGGCACTCGGGGCACTGATATCTTAACGTCTTCGGACGATAAATGATTATCAAGTCTCAAGTGAACAACAGTTAATTCATTACGAACTAACAGTTTAATTCTTTGAGCATCAAACTTTAATTGAAGAGTTTGATCNNNNNNCCTGCAAGATACAACCTCGCGTGCTCACACAGATTGTCTGATAGAAAAGTAACGAGC
GCF_000409365.1	Cronobacter dublinensis	5	4	Cronobacter	CTCTTTAACAATTTATCAGACAATCTGTGTGGGCACTCGGGGCACTGATATCTTAACGTCTTCGGACGATAAATGATTATCAAGTCTCAAGTGAACAACAGTTAATTCATTACGAACTAACAGTTTAATTCTTTGAGCATCAAACTTTAATTGAAGAGTTTGATCNNNNNNCCTGCAAGATACAACCTCGCGTGCTCACACAGATTGTCTGATAGAAAGTAAAGAAGC
GCF_000409365.1	Cronobacter dublinensis	6	4	Cronobacter	CTCTTTAACAATTTATCAGACAATCTGTGTGGGCACTCGGGGCACTGATATCTTAACGTCTTCGGACGATAAATGATTATCAAGTCTCAAGTGAACAACAGTTAATTCATTACGAACTAACAGTTTAATTCTTTGAGCATCAAACTTTTAATTGAAGAGTTTGATCNNNNNNCCTGCAAGATACAACCTCGCGTGCTCACACAGATTGTCTGATAGAAAAGTAACGAGC
GCF_000409365.1	Cronobacter dublinensis	7	4	Cronobacter	CTCTTTAACAATTTATCAGACAATCTGTGTGGGCACTCGGGGCACTGATATCTTAACGTCTTCGGACGATAAATGATTATCAAGTCTCAAGTGAACAACAGTTAATTCATTACGAACTAACAGTTTAATTCTTTGAGCATCAAACTTTAATTGAAGAGTTTGATCNNNNNNCCTGCAAGATACAACCTCGTAGTGCTCACACAGATTGTCTGATAGAAAGTAAAGAAG
GCF_000409365.1	Cronobacter dublinensis	8	4	Cronobacter	CTCTTTAACAATTTATCAGACAATCTGTGTGGGCACTCGGGGCACTGATATCTTAACGTCTTCGGACGATAAATGATTATCAAGTCTCAAGTGAACAACAGTTAATTCATTACGAACTAACAGTTTAATTCTTTGAGCATCAAACTTTAATTGAAGAGTTTGATCNNNNNNCCTGCAAGATACAACCTCGTAGTGCTCACACAGATTGTCTGATAGAAAGTAAAGAAG
GCF_001277235.1	Cronobacter dublinensis	1	4	Cronobacter	CTCTTTAACAATTTATCAGACAATCTGTGTGGGCACTCGGGGCACTGATATCTTAACGTCTTCGGACGATAAATGATTATCAAGTCTCAAGTGAACAACAGTTAATTCATTACGAACTAACAGTTTAATTCTTTGAGCATCAAACTTTAATTGAAGAGTTTGATCNNNNNNCCTGCAAGATACAACCTCGTAGTGCTCACACAGATTGTCTGATAGAAAAGTAACGAG
GCF_001277235.1	Cronobacter dublinensis	2	4	Cronobacter	CTCTTTAACAATTTATCAGACAATCTGTGTGGGCACTCGGGGCACTGATATCTTAACGTCTTCGGACGATAAATGATTATCAAGTCTCAAGTGAACAACAGTTAATTCATTACGAACTAACAGTTTAATTCTTTGAGCATCAAACTTTAATTGAAGAGTTTGATCNNNNNNCCTGCAAGATACAACCTCGTAGTGCTCACACAGATTGTCTGATAGAAAAGTAAAGAA
GCF_001277235.1	Cronobacter dublinensis	3	4	Cronobacter	CTCTTTAACAATTTATCAGACAATCTGTGTGGGCACTCGGGGCACTGATATCTTAACGTCTTCGGACGATAAATGATTATCAAGTCTCAAGTGAACAACAGTTAATTCATTACGAACTAACAGTTTAATTCTTTGAGCATCAAACTTTAATTGAAGAGTTTGATCNNNNNNCCTGCAAGATACAACCTCGTAGTGCTCACACAGATTGTCTGATAGAAAAGTAAAGAA
GCF_001277235.1	Cronobacter dublinensis	4	4	Cronobacter	CTCTTTAACAATTTATCAGACAATCTGTGTGGGCACTCGGGGCACTGATATCTTAACGTCTTCGGACGATAAATGATTATCAAGTCTCAAGTGAACAACAGTTAATTCATTACGAACTAACAGTTTAATTCTTTGAGCATCAAACTTTAATTGAAGAGTTTGATCNNNNNNCCTGCAAGATACAACCTCGTAGTGCTCACACAGATTGTCTGATAGAAAAGTAACGAG
GCF_001277235.1	Cronobacter dublinensis	5	4	Cronobacter	CTCTTTAACAATTTATCAGACAATCTGTGTGGGCACTCGGGGCACTGATATCTTAACGTCTTCGGACGATAAATGATTATCAAGTCTCAAGTGAACAACAGTTAATTCATTACGAACTAACAGTTTAATTCTTTGAGCATCAAACTTTAATTGAAGAGTTTGATCNNNNNNCCTGCAAGATACAACCTCGTAGTGCTCACACAGATTGTCTGATAGAAAGTAAAGAAG
GCF_001277235.1	Cronobacter dublinensis	6	4	Cronobacter	CTCTTTAACAATTTATCAGACAATCTGTGTGGGCACTCGGGGCACTGATATCTTAACGTCTTCGGACGATAAATGATTATCAAGTCTCAAGTGAACAACAGTTAATTCATTACGAACTAACAGTTTAATTCTTTGAGCATCAAACTTTAATTGAAGAGTTTGATCNNNNNNCCTGCAAGATACAACCTCGTAGTGCTCACACAGATTGTCTGATAGAAAGTAAAGAAG
GCF_001277235.1	Cronobacter dublinensis	7	4	Cronobacter	CTCTTTAACAATTTATCAGACAATCTGTGTGGGCACTCGGGGCACTGATATCTTAACGTCTTCGGACGATAAATGATTATCAAGTCTCAAGTGAACAACAGTTAATTCATTACGAACTAACAGTTTAATTCTTTGAGCATCAAACTTTAATTGAAGAGTTTGATCNNNNNNCCTGCAAGATACAACCTCGTAGTGCTCACACAGATTGTCTGATAGAAAAGTAAAGAA
GCF_001277215.2	Cronobacter malonaticus	1	4	Cronobacter	CTCTTTAACAATTTATCAGACAATCTGTGTGGGCACTCGGGGCATTGATATCTTAACGTCTACGGACGATAAACGAATATCAAGTCTCAAGTGAACAACAGTTAATTCATTACGAACTAACAGTTTAATTCTTTGAGCATCAGACTTTTAATTGAAGAGTTTGATCNNNNNNCCTGAAAGATACAACCTCGTAGTGCTCACACAGATTGTCTGATAGAAAGTAAAGAAG
GCF_001277215.2	Cronobacter malonaticus	2	4	Cronobacter	CTCTTTAACAATTTATCAGACAATCTGTGTGGGCACTCGGGGCACTGATATCTTAACGTCTACGGACGATAAACGAATATCAAGTCTCAAGTGAACAACAGTTAATTCATTACGAACTAACAGTTTAATTCTTTGAGCATCAGACTTTTAATTGAAGAGTTTGATCNNNNNNCCTGAAAGATACAACCTCGTAGTGCTCACACAGATTGTCTGATAGAAAGTAAAGAAG
GCF_001277215.2	Cronobacter malonaticus	3	4	Cronobacter	CTCTTTAACAATTTATCAGACAATCTGTGTGGGCACTCGGGGCACTGATATCTTAACGTCTACGGACGATAAACGAATATCAAGTCTCAAGTGAACAACAGTTAATTCATTACGAACTAACAGTTTAATTCTTTGAGCATCAGACTTTTAATTGAAGAGTTTGATCNNNNNNCCTGAAAGATACAACCTCGCGTGCTCACACAGATTGTCTGATAGAAAGTAAAGAAGC
GCF_001277215.2	Cronobacter malonaticus	4	4	Cronobacter	CTCTTTAACAATTTATCAGACAATCTGTGTGGGCACTCGGGGCACTGATATCTTAACGTCTACGGACGATAAACGAATATCAAGTCTCAAGTGAACAACAGTTAATTCATTACGAACTAACAGTTTAATTCTTTGAGCATCAGACTTTTAATTGAAGAGTTTGATCNNNNNNCCTGAAAGATACAACCTCGTAGTGCTCACACAGATTGTCTGATAGAAAGTAAAGAAG
GCF_001277215.2	Cronobacter malonaticus	5	4	Cronobacter	CTCTTTAACAATTTATCAGACAATCTGTGTGGGCACTCGGGGCACTGATATCTTAACGTCTACGGACGATAAACGAATATCAAGTCTCAAGTGAACAACAGTTAATTCATTACGAACTAACAGTTTAATTCTTTGAGCATCAGACTTTTAATTGAAGAGTTTGATCNNNNNNCCTGAAAGATACAACCTCGCGTGCTCACACAGATTGTCTGATAGAAAGTAAAGAAGC
GCF_001277215.2	Cronobacter malonaticus	6	4	Cronobacter	CTCTTTAACAATTTATCAGACAATCTGTGTGGGCACTCGGGGCACTGATATCTTAACGTCTTCGGACGATAAACGAATATCAAGTCTCAAGTGAACAACAGTTAATTCATTACGAACTAACAGTTTAATTCTTTGAGCATCAGACTTTTAATTGAAGAGTTTGATCNNNNNNCCTGAAAGATACAACCTCGCGTGCTCACACAGATTGTCTGATAGAAAGTAAAGAAGC
GCF_001277215.2	Cronobacter malonaticus	7	4	Cronobacter	CTCTTTAACAATTTATCAGACAATCTGTGTGGGCACTCGGGGCACTGATATCTTAACGTCTACGGACGATAAACGAATATCAAGTCTCAAGTGAACAACAGTTAATTCATTACGAACTAACAGTTTAATTCTTTGAGCATCAGACTTTTAATTGAAGAGTTTGATCNNNNNNCCTGAAAGATACAACCTCGTAGTGCTCACACAGATTGTCTGATAGAAAGTAAAGAAG
GCF_001277195.1	Cronobacter muytjensii	1	4	Cronobacter	CTCTTTAACAATTTATCAGACAATCTGTGTGGGCACTCGGGGCACTGATATCTTAACGTCTTCGGACGATAAATGAATATCAAGTCTCAAGTGAACAACAGTTAATTCATTACGAACTAACAGTTTAATTCTTTGAGCATCAAACTTTTAATTGAAGAGTTTGATCNNNNNNCCTGCAAGATACAACCTCGCGTGCTCACACAGATTGTCTGATAGAAAGTAAAGAAGC
GCF_001277195.1	Cronobacter muytjensii	2	4	Cronobacter	CTCTTTAACAATTTATCAGACAATCTGTGTGGGCACTCGGGGCACTGATATCTTAACGTCTTCGGACGATAAACGAATATCAAGTCTCAAGTGAACAACAGTTAATTCATTACGAACTAACAGTTTAATTCTTTGAGCATCAAACTTTAATTGAAGAGTTTGATCNNNNNNCCTGCAAGATACAACCTCGCGTGCTCACACAGATTGTCTGATAGAAAGTAAAGAAGC
GCF_001277195.1	Cronobacter muytjensii	3	4	Cronobacter	CTCTTTAACAATTTATCAGACAATCTGTGTGGGCACTCGGGGCACTGATATCTTAACGTCTACGGACGATAAACGAATATCAAGTCTCAAGTGAACAACAGTTAATTCATTACGAACTAACAGTTTAATTCTTTGAGCATCAAACTTTAATTGAAGAGTTTGATCNNNNNNCCTGCAAGATACAACCTCGCGTGCTCACACAGATTGTCTGATAGAAAGTAAAGAAGC
GCF_001277195.1	Cronobacter muytjensii	4	4	Cronobacter	CTCTTTAACAATTTATCAGACAATCTGTGTGGGCACTCGGGGCACTGATATCTTAACGTCTTCGGACGATAAATGAATATCAAGTCTCAAGTGAACAACAGTTAATTCATTACGAACTAACAGTTTAATTCTTTGAGCATCAAACTTTAATTGAAGAGTTTGATCNNNNNNCCTGCAAGATACAACCTCGCGTGCTCACACAGATTGTCTGATAGAAAGTAAAGAAGC
GCF_001277195.1	Cronobacter muytjensii	5	4	Cronobacter	CTCTTTAACAATTTATCAGACAATCTGTGTGGGCACTCGGGGCACTGATATCTTAACGTCTTCGGACGATAAATGAATATCAAGTCTCAAGTGAACAACAGTTAATTCATTACGGACTAACAGTTTAATTCTTTGAGCATCAAACTTTAATTGAAGAGTTTGATCNNNNNNCCTGCAAGATACAACCTCGCGTGCTCACACAGATTGTCTGATAGAAAGTAAAGAAGC
GCF_001277195.1	Cronobacter muytjensii	6	4	Cronobacter	CTCTTTAACAATTTATCAGACAATCTGTGTGGGCACTCGGGGCACTGATATCTTAACGTCTACGGACGATAAACGAATATCAAGTCTCAAGTGAACAACAGTTAATTCATTACGAACTAACAGTTTAATTCTTTGAGCATCAAACTTTTAATTGAAGAGTTTGATCNNNNNNCCTGCAAGATACAACCTCGCGTGCTCACACAGATTGTCTGATAGAAAGTAAAGAAGC
GCF_001277195.1	Cronobacter muytjensii	7	4	Cronobacter	CTCTTTAACAATTTATCAGACAATCTGTGTGGGCACTCGGGGCACTGATATCTTAACGTCTTCGGACGATAAATGAATATCAAGTCTCAAGTGAACAACAGTTAATTCATTACGAACTAACAGTTTAATTCTTTGAGCATCAAACTTTTAATTGAAGAGTTTGATCNNNNNNCCTGCAAGATACAACCTCGCGTGCTCACACAGATTGTCTGATAGAAAGTAAAGAAGC
GCA_900447395.1	Cronobacter sakazakii	1	4	Cronobacter	CTCTTTAACAATTTATCAGACAATCTGTGTGGGCACTCGGGGCACTGATATCTTAACGTCTACGGACGATAAACGAATATCAAGTCTCAAGTGAACAACAGTTAATTCATTACGAACTAACAGTTTTAATTCTTTGAGCATCAGACTTTTAATTGAAGAGTTTGATNNNNNNCCTGAAAGATACAACCTCGCGTGCTCACACAGATTGTCTGATAGAAAGTAAAGAAGC
GCA_900447395.1	Cronobacter sakazakii	2	4	Cronobacter	CTCTTTAACAATTTATCAGACAATCTGTGTGGGCACTCGGGGCACTGATATCTTAACGTCTACGGACGATAAACGAATATCAAGTCTCAAGTGAACAACAGTTAATTCATTACGAACTAACAGTTTAATTCTTTGAGCATCAGACTTTTAATTGAAGAGTTTGATNNNNNNCCTGAAAGATACAACCTCGCGTGCTCACACAGATTGTCTGATAGAAAGTAAAGAAGC
GCA_900447395.1	Cronobacter sakazakii	3	4	Cronobacter	CTCTTTAACAATTTATCAGACAATCTGTGTGGGCACTCGGGGCACTGATATCTTAACGTCTACGGACGATAAACGAATATCAAGTCTCAAGTGAACAACAGTTAATTCATTACGAACTAACAGTTTAATTCTTTGAGCATCAGACTTTTAATTGAAGAGTTTGATNNNNNNCCTGAAAGATACAACCTCGCGTGCTCACACAGATTGTCTGATAGAAAGTAAAGAAGC
GCA_900447395.1	Cronobacter sakazakii	4	4	Cronobacter	CTCTTTAACAATTTATCAGACAATCTGTGTGGGCACTCGGGGCACTGATATCTTAACGTCTACGGACGATAAACGAATATCAAGTCTCAAGTGAACAACAGTTAATTCATTACGAACTAACAGTTTAATTCTTTGAGCATCAGACTTTTAATTGAAGAGTTTGATNNNNNNCCTGAAAGATACAACCTCGCGTGCTCACACAGATTGTCTGATAGAAAGTAAAGAAGC
GCA_900447395.1	Cronobacter sakazakii	5	4	Cronobacter	CTCTTTAACAATTTATCAGACAATCTGTGTGGGCACTCGGGGCACTGATATCTTAACGTCTACGGACGATAAACGAATATCAAGTCTCAAGTGAACAACAGTTAATTCATTACGAACTAACAGTTTAATTCTTTGAGCATCAGACTTTTAATTGAAGAGTTTGATNNNNNNCCTGAAAGATACAACCTCGCGTGCTCACACAGATTGTCTGATAGAAAGTAAAGAAGC
GCA_900447395.1	Cronobacter sakazakii	6	4	Cronobacter	TCTTTAACAATTTATCAGACAAATCTGTGTGGGCACTCGGGGCACTGATATCTTAACGTCTACGGACGATAAACGAATATCAAGTCTCAAGTGAACAACAGTTAATTCATTACGAACTAACAGTTTAATTCTTTGAGCATCAGACTTTTAATTGAAGAGTTTGATNNNNNNCCTGAAAGATACAACCTCGCGTGCTCACACAGATTGTCTGATAGAAAGTAAAGAAGC
GCA_900447395.1	Cronobacter sakazakii	7	4	Cronobacter	CTCTTTAACAATTTATCAGACAATCTGTGTGGGCACTCGGGGCACTGATATCTTAACGTCCTCGGACGATAAACGAATATCAAGTCTCAAGTGAACAACAGTTAATTCATTACGAACTAACAGTTTAATTCTTTGAGCATCAGACTTTTAATTGAAGAGTTTGATNNNNNNCCTGAAAGATACAACCTCGCGTGCTCACACAGATTGTCTGATAGAAAGTAAAGAAGC
GCA_900447395.1	Cronobacter sakazakii	8	4	Cronobacter	CTCTTTAACAATTTATCAGACAATCTGTGTGGGCACTCGGGGCACTGATATCTTAACGTCTACGGACGATAAACGAATATCAAGTCTCAAGTGAACAACAGTTAATTCATTACGAACTAACAGTTTAATTCTTTGAGCATCAGACTTTTAATTGAAGAGTTTGATNNNNNNCCTGAAAGATACAACCTCGCGTGCTCACACAGATTGTCTGATTAGAAAGTAAAGAAG
GCF_000982825.1	Cronobacter sakazakii	1	4	Cronobacter	CTCTTTAACAATTTATCAGACAATCTGTGTGGGCACTCGGGGCACTGATATCTTAACGTCTACGGACGATAAACGAATATCAAGTCTCAAGTGAACAACAGTTAATTCATTACGAACTAACAGTTTAATTCTTTGAGCATCAGACTTTTAATTGAAGAGTTTGATCNNNNNNCCTGAAAGATACAACCTCGCGTGCTCACACAGATTGTCTGATAGAAAGTAAAGAAGC
GCF_000982825.1	Cronobacter sakazakii	2	4	Cronobacter	CTCTTTAACAATTTATCAGACAATCTGTGTGGGCACTCGGGGCACTGATATCTTAACGTCTACGGACGATAAACGAATATCAAGTCTCAAGTGAACAACAGTTAATTCATTACGAACTAACAGTTTAATTCTTTGAGCATCAGACTTTTAATTGAAGAGTTTGATCNNNNNNCCTGAAAGATACAACCTCGCGTGCTCACACAGATTGTCTGATAGAAAGTAAAGAAGC
GCF_000982825.1	Cronobacter sakazakii	3	4	Cronobacter	CTCTTTAACAATTTATCAGACAATCTGTGTGGGCACTCGGGGCACTGATATCTTAACGTCTACGGACGATAAACGAATATCAAGTCTCAAGTGAACAACAGTTAATTCATTACGAACTAACAGTTTAATTCTTTGAGCATCAGACTTTTAATTGAAGAGTTTGATCNNNNNNCCTGAAAGATACAACCTCGCGTGCTCACACAGATTGTCTGATAGAAAGTAAAGAAGC
GCF_000982825.1	Cronobacter sakazakii	4	4	Cronobacter	CTCTTTAACAATTTATCAGACAATCTGTGTGGGCACTCGGGGCACTGATATCTTAACGTCTACGGACGATAAACGAATATCAAGTCTCAAGTGAACAACAGTTAATTCATTACGAACTAACAGTTTAATTCTTTGAGCATCAGACTTTTAATTGAAGAGTTTGATCNNNNNNCCTGAAAGATACAACCTCGCGTGCTCACACAGATTGTCTGATAGAAAGTAAAGAAGC
GCF_000982825.1	Cronobacter sakazakii	5	4	Cronobacter	CTCTTTAACAATTTATCAGACAATCTGTGTGGGCACTCGGGGCACTGATATCTTAACGTCTACGGACGATAAACGAATATCAAGTCTCAAGTGAACAACAGTTAATTCATTACGAACTAACAGTTTAATTCTTTGAGCATCAGACTTTTAATTGAAGAGTTTGATCNNNNNNCCTGAAAGATACAACCTCGCGTGCTCACACAGATTGTCTGATAGAAAGTAAAGAAGC
GCF_000982825.1	Cronobacter sakazakii	6	4	Cronobacter	CTCTTTAACAATTTATCAGACAATCTGTGTGGGCACTCGGGGCACTGATATCTTAACGTCTACGGACGATAAACGAATATCAAGTCTCAAGTGAACAACAGTTAATTCATTACGAACTAACAGTTTAATTCTTTGAGCATCAGACTTTTAATTGAAGAGTTTGATCNNNNNNCCTGAAAGATACAACCTCGCGTGCTCACACAGATTGTCTGATAGAAAGTAAAGAAGC
GCF_000982825.1	Cronobacter sakazakii	7	4	Cronobacter	CTCTTTAACAATTTATCAGACAATCTGTGTGGGCACTCGGGGCACTGATATCTTAACGTCCTCGGACGATAAACGAATATCAAGTCTCAAGTGAACAACAGTTAATTCATTACGAACTAACAGTTTAATTCTTTGAGCATCAGACTTTTAATTGAAGAGTTTGATCNNNNNNCCTGAAAGATACAACCTCGCGTGCTCACACAGATTGTCTGATAGAAAGTAAAGAAGC
GCF_001277175.1	Cronobacter universalis	1	4	Cronobacter	CTCTTTAACAATTTATCAGACAATCTGTGTGGGCACTCGGGGCACTGATATCTTAACGTCTACGGACGATAAACGAATATCAAGTCTCAAGTGAACAACAGTTAATTCATTACGAACTAACAGTTTAATTCTTTGAGCATCAGACTTTTAATTGAAGAGTTTGATCNNNNNNCCTGAAAGATACAACCTCGTAGTGCTCACACAGATTGTCTGATAGAAAGTAAAGAAG
GCF_001277175.1	Cronobacter universalis	2	4	Cronobacter	CTCTTTAACAATTTATCAGACAATCTGTGTGGGCACTCGGGGCACTGATATCTTAACGTCTACGGACGATAAACGAATATCAAGTCTCAAGTGAACAACAGTTAATTCATTACGAACTAACAGTTTAATTCTTTGAGCATCAGACTTTTAATTGAAGAGTTTGATCNNNNNNCCTGAAAGATACAACCTCGTAGTGCTCACACAGATTGTCTGATAGAAAGTAAAGAAG
GCF_001277175.1	Cronobacter universalis	3	4	Cronobacter	CTCTTTAACAATTTATCAGACAATCTGTGTGGGCACTCGGGGCACTGATATCTTAACGTCTACGGACGATAAACGAATATCAAGTCTCAAGTGAACAACAGTTAATTCATTACGAACTAACAGTTTAATTCTTTGAGCATCAGACTTTTAATTGAAGAGTTTGATCNNNNNNCCTGAAAGATACAACCTCGTAGTGCTCACACAGATTGTCTGATAGAAAGTAAAGAAG
GCF_001277175.1	Cronobacter universalis	4	4	Cronobacter	CTCTTTAACAATTTATCAGACAATCTGTGTGGGCACTCGGGGCACTGATATCTTAACGTCTACGGACGATAAACGAATATCAAGTCTCAAGTGAACAACAGTTAATTCATTACGAACTAACAGTTTAATTCTTTGAGCATCAGACTTTTAATTGAAGAGTTTGATCNNNNNNCCTGAAAGATACAACCTCGTAGTGCTCACACAGATTGTCTGATAGAAAGTAAAGAAG
GCF_001277175.1	Cronobacter universalis	5	4	Cronobacter	CTCTTTAACAATTTATCAGACAATCTGTGTGGGCACTCGGGGCACTGATATCTTAACGTCTACGGACGATAAACGAATATCAAGTCTCAAGTGAACAACAGTTAATTCATTACGAACTAACAGTTTAATTCTTTGAGCATCAGACTTTTAATTGAAGAGTTTGATCNNNNNNCCTGAAAGATACAACCTCGTAGTGCTCACACAGATTGTCTGATAGAAAGTAAAGAAG
GCF_001277175.1	Cronobacter universalis	6	4	Cronobacter	CTCTTTAACAATTTATCAGACAATCTGTGTGGGCACTCGGGGCACTGATATCTTAACGTCTACGGACGATAAACGAATATCAAGTCTCAAGTGAACAACAGTTAATTCATTACGAACTAACAGTTTAATTCTTTGAGCATCAGACTTTTAATTGAAGAGTTTGATCNNNNNNCCTGAAAGATACAACCTCGTAGTGCTCACACAGATTGTCTGATAGAAAGTAAAGAAG
GCF_001277175.1	Cronobacter universalis	7	4	Cronobacter	CTCTTTAACAATTTATCAGACAATCTGTGTGGGCACTCGGGGCACTGATATCTTAACGTCTACGGACGATAAACGAATATCAAGTCTCAAGTGAACAACAGTTAATTCATTACGAACTAACAGTTTAATTCTTTGAGCATCAGACTTTTAATTGAAGAGTTTGATCNNNNNNCCTGAAAGATACAACCTCGTAGTGCTCACACAGATTGTCTGATAGAAAGTAAAGAAG
GCF_900447325.1	Cronobacter universalis	1	4	Cronobacter	CTCTTTAACAATTTATCAGACAATCTGTGTGGGCACTCGGGGCACTGATATCTTAACGTCTACGGACGATAAACGAATATCAAGTCTCAAGTGAACAACAGTTAATTCATTACGAACTAACAGTTTAATTCTTTGAGCATCAGACTTTTAATTGAAGAGTTTGATCNNNNNNCCTGAAAGATACAACCTCGTAGTGCTCACACAGATTGTCTGATAGAAAGTAAAGAAG
GCF_900447325.1	Cronobacter universalis	2	4	Cronobacter	CTCTTTAACAATTTATCAGACAATCTGTGTGGGCACTCGGGGCACTGATATCTTAACGTCTACGGACGATAAACGAATATCAAGTCTCAAGTGAACAACAGTTAATTCATTACGAACTAACAGTTTAATTCTTTGAGCATCAGACTTTTAATTGAAGAGTTTGATCNNNNNNCCTGAAAGATACAACCTCGTAGTGCTCACACAGATTGTCTGATAGAAAGTAAAGAAG
GCF_900447325.1	Cronobacter universalis	3	4	Cronobacter	CTCTTTAACAATTTATCAGACAATCTGTGTGGGCACTCGGGGCACTGATATCTTAACGTCTACGGACGATAAACGAATATCAAGTCTCAAGTGAACAACAGTTAATTCATTACGAACTAACAGTTTAATTCTTTGAGCATCAGACTTTTAATTGAAGAGTTTGATCNNNNNNCCTGAAAGATACAACCTCGTAGTGCTCACACAGATTGTCTGATAGAAAGTAAAGAAG
GCF_900447325.1	Cronobacter universalis	4	4	Cronobacter	CTCTTTAACAATTTATCAGACAATCTGTGTGGGCACTCGGGGCACTGATATCTTAACGTCTACGGACGATAAACGAATATCAAGTCTCAAGTGAACAACAGTTAATTCATTACGAACTAACAGTTTAATTCTTTGAGCATCAGACTTTTAATTGAAGAGTTTGATCNNNNNNCCTGAAAGATACAACCTCGTAGTGCTCACACAGATTGTCTGATAGAAAGTAAAGAAG
GCF_900447325.1	Cronobacter universalis	5	4	Cronobacter	CTCTTTAACAATTTATCAGACAATCTGTGTGGGCACTCGGGGCACTGATATCTTAACGTCTACGGACGATAAACGAATATCAAGTCTCAAGTGAACAACAGTTAATTCATTACGAACTAACAGTTTAATTCTTTGAGCATCAGACTTTTAATTGAAGAGTTTGATCNNNNNNCCTGAAAGATACAACCTCGTAGTGCTCACACAGATTGTCTGATAGAAAGTAAAGAAG
GCF_900447325.1	Cronobacter universalis	6	4	Cronobacter	CTCTTTAACAATTTATCAGACAATCTGTGTGGGCACTCGGGGCACTGATATCTTAACGTCTACGGACGATAAACGAATATCAAGTCTCAAGTGAACAACAGTTAATTCATTACGAACTAACAGTTTAATTCTTTGAGCATCAGACTTTTAATTGAAGAGTTTGATCNNNNNNCCTGAAAGATACAACCTCGTAGTGCTCACACAGATTGTCTGATAGAAAGTAAAGAAG
GCF_900447325.1	Cronobacter universalis	7	4	Cronobacter	CTCTTTAACAATTTATCAGACAATCTGTGTGGGCACTCGGGGCACTGATATCTTAACGTCTACGGACGATAAACGAATATCAAGTCTCAAGTGAACAACAGTTAATTCATTACGAACTAACAGTTTAATTCTTTGAGCATCAGACTTTTAATTGAAGAGTTTGATCNNNNNNCCTGAAAGATACAACCTCGTAGTGCTCACACAGATTGTCTGATAGAAAGTAAAGAAG
GCF_900095885.1	Dickeya aquatica	1	14	Dickeya	CTCTTTAACAATTAATCAGACAATCTGTGTGGGCACTCGCAGGACACTTCGCAAAAACTTTTGTGAAAGTCTTGAAGAGTGACAACAGTTAATTCATTACGAAATAACAGTAAATTCTTTGAGCACCGTTTTCTTCGGAAAACACAATCAAACTTAAATTGAAGAGTTTGATCNNNNNNCCGAGTGAAGAGCCTGCGTGGTGTCCACACAGATTGTCTGATGAAGTAAAAGAGTCA
GCF_900095885.1	Dickeya aquatica	2	14	Dickeya	CTCTTTAACAATTAATCAGACAATCTGTGTGGGCACTCGCAGGACACTTCGCAAAAACTTTTGTGAAAGTCTTGAAGAGTGACAACAGTTAATTCATTACGAAATAACAGTAAATTCTTTGAGCACCGTTTTCTTCGGAAAACACAATCAAACTTAAATTGAAGAGTTTGATCNNNNNNCCGAGTGAAGAGCCTGCGTGGTGTCCACACAGATTGTCTGATGAAGAAGATGAGCAG
GCF_900095885.1	Dickeya aquatica	3	14	Dickeya	CTCTTTAACAATTAATCAGACAATCTGTGTGGGCACTCGCAGGACACTTCGCAAAAACTTTTGTGAAAGTCTTGAAGAGTGACAACAGTTAATTCATTACGAAATAACAGTAAATTCTTTGAGCACCGTTTTCTTCGGAAAACACAATCAAACTTAAATTGAAGAGTTTGATCNNNNNNCCGAGTGAAGAGCCTGCGTGGTGTCCACACAGATTGTCTGATGAAGAAGATGAGCAG
GCF_900095885.1	Dickeya aquatica	4	14	Dickeya	CTCTTTAACAATTAATCAGACAATCTGTGTGGGCACTCGCAGGACACTTCGCAAAAAACTTTTGTGAAAGTCTTGAAGAGTGACAACAGTTAATTCATTACGAAATAACAGTAAATTCTTTGAGCACCGTTTTCTTCGGAAAACACAATCAAACTTAAATTGAAGAGTTTGATCNNNNNNCCGAGTGAAGAGCCTGCGTGGTGTCCACACAGATTGTCTGATGAAGTAAAAGAGTCA
GCF_900095885.1	Dickeya aquatica	5	14	Dickeya	CTCTTTAACAATTAATCAGACAATCTGTGTGGGCACTCGCAGGACACTTCGCAAAAACTTTTGTGAAAGTCTTGAAGAGTGACAACAGTTAATTCATTACGAAATAACAGTAAATTCTTTGAGCACGTTTTCTTCGGAAAACACAATCAAACTTAAATTGAAGAGTTTGATCNNNNNNCCGAGTGAAGAGCCTGCGTGGTGTCCACACAGATTGTCTGATGAAGTAAAAGAGTCA
GCF_900095885.1	Dickeya aquatica	6	14	Dickeya	CTCTTTAACAATTAATCAGACAATCTGTGTGGGCACTCGCAGGACACTTCGCAAAAAACTTTTGTGAAAGTCTTGAAGAGTGACAACAGTTAATTCATTACGAAATAACAGTAAATTCTTTGAGCACGTTTTCTTCGGAAAACACAATCAAACTTAAATTGAAGAGTTTGATCNNNNNNCCGAGTGAAGAGCCTGCGTGGTGTCCACACAGATTGTCTGATGAAGTAAAAGAGTCA
GCF_900095885.1	Dickeya aquatica	7	14	Dickeya	CTCTTTAACAATTAATCAGACAATCTGTGTGGGCACTCGCAGGACACTTCGCAAAAACTTTTGTGAAAGTCTTGAAGAGTGACAACAGTTAATTCATTACGAAATAACAGTAAATTCTTTGAGCACGTTTTCTTCGGAAAACACAATCAAACTTAAATTGAAGAGTTTGATCNNNNNNCCGAGTGAAGAGCCTGCGTGGTGTCCACACAGATTGTCTGATGAAGAAGATGAGCAG
GCF_003049785.1	Dickeya dadantii	1	14	Dickeya	CTCTTTAACAATCAATCAGACAATCTGTGTGGGCACTCGCAGGACACTTCACTAAAAAATTATGTGAAAGTCTTGAAGAGTGACAACAGTTAATTCATACGAACTAACAGTAAATTCTTTGAGCACCGCTTCTTCGGAAGCAGCATCAAACTTTAAATTGAAGAGTTTGATCNNNNNNCCGAGTTGAAGTTGCCTGCGTGGTGTCCACACAGATTGTCTGATGATAAGAAAGAGT
GCF_003049785.1	Dickeya dadantii	2	14	Dickeya	CTCTTTAACAATCAATCAGACAATCTGTGTGGGCACTCGCAGGACACTTCACTAAAATATTTTGTGAAAGTCTTGAAGAGTGACAACAGTTAATTCATATGAACTAACAGTAAATCCTTTGAGCATCGCTTCTTCGGAAGCAGCATCAAACTTTAAATTGAAGAGTTTGATCNNNNNNCCGAGTTGAAGTGCCTGCGTGGTGTCCACACAGATTGTCTGATGAAGTAATCGAGCA
GCF_003049785.1	Dickeya dadantii	3	14	Dickeya	CTCTTTAACAATCAATCAGACAATCTGTGTGGGCACTCGCAGGACACTTCACTAAAAAATTATGTGAAAGTCTTGAAGAGTGACAACAGTTAATTCATACGAACTAACAGTAAATTCTTTGAGCACCGCTTCTTAGGAAGCAGCATCAAACTTTAAATTGAAGAGTTTGATCNNNNNNCCGAGTTGAAGTTGCCTGCGTGGTGTCCACACAGATTGTCTGATGATAAGAAAGAGT
GCF_003049785.1	Dickeya dadantii	4	14	Dickeya	CTCTTTAACAATCAATCAGACAATCTGTGTGGGCACTCGCAGGACACTTCACTAAAATATTTTGTGAAAGTCTTGAAGAGTGACAACAGTTAATTCATATGAACTAACAGTAAATTCTTTGAGCACCGCTTCTTCGGAAGCAGCATCAAACTTTAAATTGAAGAGTTTGATCNNNNNNCCGAGTTGAAGTTGCCTGCGTGGTGTCCACACAGATTGTCTGATGAAGTAATCGAGC
GCF_003049785.1	Dickeya dadantii	5	14	Dickeya	CTCTTTAACAATCAATCAGACAATCTGTGTGGGCACTCGCAGGACACTTCACTAAAAAATTATGTGAAAAGTCTTGAAGAGTGACAACAGTTAATTCATACGAACTAACAGTAAATTCTTTGAGCACCGCTTCTTAGGAAGCAGCATCAAACTTTAAATTGAAGAGTTTGATCNNNNNNCCGAGTTGAAGTTGCCTGCGTGGTGTCCACACAGATTGTCTGATGATAAGAAAGAGT
GCF_003049785.1	Dickeya dadantii	6	14	Dickeya	CTCTTTAACAATCAATCAGACAATCTGTGTGGGCACTCGCAGGACACTTCACTAAAATATTTGTGAAAAGTCTTGAAGAGTGACAACAGTTAATTCATACGAACTAACAGTAAATTCTTTGAGCACCGCTTCTTCGGAAGCAGCATCAAACTTTAAATTGAAGAGTTTGATCNNNNNNCCGAGTTGAAGTGCCTGCGTGGTGTCCACACAGATTGTCTGATGAAGTAATCGAGCA
GCF_003049785.1	Dickeya dadantii	7	14	Dickeya	CTCTTTAACAATCAATCAGACAATCTGTGTGGGCACTCGCAGGACACTTCACTAAAAATTATGTGAAAGTCTTGAAGAGTGACAACAGTTAATTCATACGAACTAACAGTAAATTCTTTGAGCACCGCTTCTTCGGAAGCAGCATCAAACTTTAAATTGAAGAGTTTGATCNNNNNNCCGAGTTGAAGTTGCCTGCGTGGTGTCCACACAGATTGTCTGATGATAAGAAAGAGT
GCF_002812485.1	Dickeya fangzhongdai	1	14	Dickeya	CTCTTTAACAATCAATCAGACAATCTGTGTGGGCACTCGCAGGACGCTTCACTAAAAAATTATGTGAAAAGTCTTGAAGAGTGACAACAGTTAATTCATACGAACTAACAGTAAATTCTTTGAGCACGTTTTCTTCGGAAAACACATCAAACTTTAAATTGAAGAGTTTGATCNNNNNNCCGAGTTGAAGCGCCTGCGTGGTGTCCACACAGATTGTCTGATGATAAGAAAGAGTC
GCF_002812485.1	Dickeya fangzhongdai	2	14	Dickeya	CTCTTTAACAATCAATCAGACAATCTGTGTGGGCACTCGCAGGACGCTTCACTAAAAAATTATGTGAAAAGTCTTGAAGAGTGACAACAGTTAATTCATACGAACTAACAGTAAATTCTTTGAGCACGTTTTCTTCGGAAAACACATCAAACTTTAAATTGAAGAGTTTGATCNNNNNNCCGAGTTGAAGCGCCTGCGTGGTGTCCACACAGATTGTCTGATGATAAGAAAGAGTC
GCF_002812485.1	Dickeya fangzhongdai	3	14	Dickeya	CTCTTTAACAATCAATCAGACAATCTGTGTGGGCACTCGCAGGACGCTTCACTAAAATATTTGTGAAAAGTCTTGAAGAGTGACAACAGTTAATTCATACGAACTAACAGTAAATTCTTTGAGCACGTTTTCTTCGGAAAACACATCAAACTTTAAATTGAAGAGTTTGATCNNNNNNCCGAGTTGAAGCGCCTGCGTGGTGTCCACACAGATTGTCTGATGATAAGAAAGAGTC
GCF_002812485.1	Dickeya fangzhongdai	4	14	Dickeya	CTCTTTAACAATCAATCAGACAATCTGTGTGGGCACTCGCAGGACGCTTCACTAAAATATTTGTGAAAAGTCTTGAAGAGTGACAACAGTTAATTCATACGAACTAACAGTAAATTCTTTGAGCACGTTTTCTTCGGAAAACACATCAAACTTTAAATTGAAGAGTTTGATCNNNNNNCCGAGTTGAAGTGCCTGCGTGGTGTCCACACAGATTGTCTGATGAAGTAAACGAGCG
GCF_002812485.1	Dickeya fangzhongdai	5	14	Dickeya	CTCTTTAACAATCAATCAGACAATCTGTGTGGGCACTCGCAGGACGCTTCACTAAAAAATTATGTGAAAAGTCTTGAAGAGTGACAACAGTTAATTCATACGAACTAACAGTAAATTCTTTGAGCACGTTTTCTTCGGAAAACACATCAAACTTTAAATTGAAGAGTTTGATCNNNNNNCCGAGTTGAAGTGCCTGCGTGGTGTCCACACAGATTGTCTGATGAAGTAAACGAGCG
GCF_002812485.1	Dickeya fangzhongdai	6	14	Dickeya	CTCTTTAACAATCAATCAGACAATCTGTGTGGGCACTCGCAGGACGCTTCACTAAAATATTTGTGAAAAGTCTTGAAGAGTGACAACAGTTAATTCATACGAACTAACAGTAAATTCTTTGAGCACGTTTTCTTCGGAAAACACATCAAACTTTAAATTGAAGAGTTTGATCNNNNNNCCGAGTTGAAGTGCCTGCGTGGTGTCCACACAGATTGTCTGATGAAGTAAACGAGCG
GCF_002812485.1	Dickeya fangzhongdai	7	14	Dickeya	CTCTTTAACAATCAATCAGACAATCTGTGTGGGCACTCGCAGGACGCTTCACTAAAATATTTGTGAAAAGTCTTGAAGAGTGACAACAGTTAATTCATACGAACTAACGGTAAATTCTTTGAGCACCGTTTTCTTCGGAAAACACATCAAACTTTAAATTGAAGAGTTTGATCNNNNNNCCGAGTTGAAGCGCCTGCGTGGTGTCCACACAGATTGTCTGATGATAAGAAAGAGTC
GCF_007858975.2	Dickeya poaceiphila	1	14	Dickeya	CTCTTTAACAATCAATCAGACAATCTGTGTGGGCACTCGCAGGACACTTCACTAAAACTATTTAGTGAAAGTCTTGAAGAGTGACAACAGTTAATTCATTACGAAGTAACAGTAAATTCTTTGAGCACGGTTTTCTTCGGAAAACACATCAAACTTTAAATTGAAGAGTTTGATCNNNNNNCCGAGTAGAAGTGCCTGCGTGGTGTCCACACAGATTGTCTGATGATAAGAAAGAGTC
GCF_007858975.2	Dickeya poaceiphila	2	14	Dickeya	CTCTTTAACAATCAATCAGACAATCTGTGTGGGCACTCGCAGGACACTTCACTAAAAAATTAGTGAAAGTCTTGAAGAGTGACAACAGTTAATTCATTACGAAGTAACAGTAAATTCTTTGAGCACGGTTTTCTTCGGAAAACACATCAAACTTTAAATTGAAGAGTTTGATCNNNNNNCCGAGTAGAAGTGCCTGCGTGGTGTCCACACAGATTGTCTGATGATAAGAAAGAGTC
GCF_007858975.2	Dickeya poaceiphila	3	14	Dickeya	CTCTTTAACAATCAATCAGACAATCTGTGTGGGCACTCGCAGGACACTTCACTAAAATATTTAGTGAAAGTCTTGAAGAGTGACAACAGTTAATTCATTACGAAGTAACAGTAAATTCTTTGAGCACGGTTTTCTTCGGAAAACACATCAAACTTTAAATTGAAGAGTTTGATCNNNNNNCCGAGTAGAAGTGCCTGCGTGGTGTCCACACAGATTGTCTGATGATAAGAAAGAGTC
GCF_007858975.2	Dickeya poaceiphila	4	14	Dickeya	CTCTTTAACAATCAATCAGACAATCTGTGTGGGCACTCGCAGGACACTTCACTAAAACTATTTAGTGAAAGTCTTGAAGAGTGACAACAGTTAATTCATTACGAAGTAACAGTAAATTCTTTGAGCATGTTTTCTTCGGAAAACACATCAAACTTTAAATTGAAGAGTTTGATCNNNNNNCCGAGTAGAAGTGCCTGCGTGGTGTCCACACAGATTGTCTGATGAAGTAACGAGCAG
GCF_007858975.2	Dickeya poaceiphila	5	14	Dickeya	CTCTTTAACAATCAATCAGACAATCTGTGTGGGCACTCGCAGGACACTTCACTAAAACTATTTAGTGAAAGTCTTGAAGAGTGACAACAGTTAATTCATTACGAAGTAACAGTAAATTCTTTGAGCACGGTTTTCTTCGGAAAACACATCAAACTTTAAATTGAAGAGTTTGATCNNNNNNCCGAGTAGAAGTGCCTGCGTGGTGTCCACACAGATTGTCTGATGATAAGAAAGAGTC
GCF_007858975.2	Dickeya poaceiphila	6	14	Dickeya	CTCTTTAACAATCAATCAGACAATCTGTGTGGGCACTCGCAGGACACTTCACTAAAACTATTTAGTGAAAGTCTTGAAGAGTGACAACAGTTAATTCATTACGAAGTAACAGTAAATTCTTTGAGCACGGTTTTCTTCGGAAAACACATCAAACTTTAAATTGAAGAGTTTGATCNNNNNNCCGAGTAGAAGTGCCTGCGTGGTGTCCACACAGATTGTCTGATGAAGTAACGAGCAG
GCF_007858975.2	Dickeya poaceiphila	7	14	Dickeya	CTCTTTAACAATCAATCAGACAATCTGTGTGGGCACTCGCAGGACACTTCACTAAAACTATTTAGTGAAAGTCTTGAAGAGTGACAACAGTTAATTCATTACGAAGTAACAGTAAATTCTTTGAGCACGGTTTTCTTCGGAAAACACATCAAACTTTAAATTGAAGAGTTTGATCNNNNNNCCGAGTAGAAGTGCCTGCGTGGTGTCCACACAGATTGTCTGATGAAGTAACGAGCAG
GCF_001644705.1	Dickeya solani	1	14	Dickeya	CTCTTTAACAATCAATCAGACAATCTGTGTGGGCACTCGCAGGACACTTCACTAAAAAATTATGTGAAAGTCTTGAAGAGTGACAACAGTTAATTCATATGAACTAACAGTAAATTCTTTGGGCACCGCTTCTTAGGAAGCAGCATCAAACTTTAAATTGAAGAGTTTGATCNNNNNNCCGAGTTGAAGTGCCTGCGTGGTGTCCACACAGATTGTCTGATGATAAGAAAGAGTC
GCF_001644705.1	Dickeya solani	2	14	Dickeya	CTCTTTAACAATCAATCAGACAATCTGTGTGGGCACTCGCAGGACACTTCACTAAAAAATTAAGTGAAAAGTCTTGAAGAGTGACAACAGTTAATTCATATGAACTAACAGTAAATTCTTTGAGCACCGCTTCTTAGGAAGCAGCATCAAACTTTAAATTGAAGAGTTTGATCNNNNNNCCGAGTTGAAGTGCCTGCGTGGTGTCCACACAGATTGTCTGATGAAGTAATCGAGCA
GCF_001644705.1	Dickeya solani	3	14	Dickeya	CTCTTTAACAATCAATCAGACAATCTGTGTGGGCACTCGCAGGACACTTCACTAAAAAATTAAGTGAAAGTCTTGAAGAGTGACAACAGTTAATTCATATGAACTAACAGTAAATTCTTTGAGCACCGCTTCTTAGGAAGCAGCATCAAACTTTAAATTGAAGAGTTTGATCNNNNNNCCGAGTTGAAGTGCCTGCGTGGTGTCCACACAGATTGTCTGATGATAAGAAAGAGTC
GCF_001644705.1	Dickeya solani	4	14	Dickeya	CTCTTTAACAATCAATCAGACAATCTGTGTGGGCACTCGCAGGACACTTCACTAAAAAATTATGTGAAAAGTCTTGAAGAGTGACAACAGTTAATTCATATGAACTAACAGTAAATTCTTTGAGCACCGCTTCTTCGGAAGCAGCATCAAACTTTAAATTGAAGAGTTTGATCNNNNNNCCGAGTTGAAGTTGCCTGCGTGGTGTCCACACAGATTGTCTGATGAAGTAATCGAGC
GCF_001644705.1	Dickeya solani	5	14	Dickeya	CTCTTTAACAATCAATCAGACAATCTGTGTGGGCACTCGCAGGACACTTCACTAAAAAATTATGTGAAAGTCTTGAAGAGTGACAACAGTTAATTCATATGAACTAACAGTAAATTCTTTGAGCACCGCTTCTTCGGAAGCAGCATCAAACTTTAAATTGAAGAGTTTGATCNNNNNNCCGAGTTGAAGTGCCTGCGTGGTGTCCACACAGATTGTCTGATGAAGTAATCGAGCA
GCF_001644705.1	Dickeya solani	6	14	Dickeya	CTCTTTAACAATCAATCAGACAATCTGTGTGGGCACTCGCAGGACACTTCACTAAAAAATTATGTGAAAGTCTTGAAGAGTGACAACAGTTAATTCATATGAACTAACAGTAAATTCTTTGAGCACCGCTTCTTCGGAAGCAGCATCAAACTTTAAATTGAAGAGTTTGATCNNNNNNCCGAGTTGAAGTGCCTGCGTGGTGTCCACACAGATTGTCTGATGATAAGAAAGAGTC
GCF_001644705.1	Dickeya solani	7	14	Dickeya	CTCTTTAACAATCAATCAGACAATCTGTGTGGGCACTCGCAGGACACTTCACTAAAAAATTATGTGAAAGTCTTGAAGAGTGACAACAGTTAATTCATATGAACTAACAGTAAATTCTTTGAGCACCGCTTCTTCGGAAGCAGCATCAAACTTTAAATTGAAGAGTTTGATCNNNNNNCCGAGTTGAAGTGCCTGCGTGGTGTCCACACAGATTGTCTGATGATAAGAAAGAGTC
GCF_000264765.2	Edwardsiella anguillarum	1	4	Cronobacter	CTCTTTAACAAATTATCAGACAATCTGTGTGGGCACTCGCAAGATTCGTATTAAGCATTCCTCGGAATGCCAAAATATTTAAAGTCTTGAAGAGTGACAGCAGTTAATTCATTACGAATAAACAGTTTAATTTCTTTGAGCATCAAGCTTTTAATTGAAGAGTTTGATCNNNNNNCCTGAAGATACGAAATTGTGTAGTGCTCACACAGATTGTCTGATAGATGTTCGAGCA
GCF_000264765.2	Edwardsiella anguillarum	2	4	Cronobacter	CTCTTTAACAAATTATCAGACAATCTGTGTGGGCACTCGCAAGATTCGTATTAAGCATTCCTCGGAATGCCAAAATATTTAAAGTCTTGAAGAGTGACAGCAGTTAATTCATTACGAATAAACAGTTTAATTTCTTTGAGCATCAAGCTTTTAATTGAAGAGTTTGATCNNNNNNCCTGAAGATACGAAATTGTGTAGTGCTCACACAGATTGTCTGATAGATGTTCGAGCA
GCF_000264765.2	Edwardsiella anguillarum	3	4	Cronobacter	CTCTTTAACAAATTATCAGACAATCTGTGTGGGCACTCGCAAGATTCGTATTAAGCATTCCTCGGAATGCCAAAATATTTAAAGTCTTGAAGAGTGACAGCAGTTAATTCATTACGAATAAACAGTTTAATTTCTTTGAGCATCAAGCTTTTAATTGAAGAGTTTGATCNNNNNNCCTGAAGATACGAAATTGTGTAGTGCTCACACAGATTGTCTGATAGATGTTCGAGCA
GCF_000264765.2	Edwardsiella anguillarum	4	4	Cronobacter	CTCTTTAACAAATTATCAGACAATCTGTGTGGGCACTCGCAAGATTCGTATTAAGCATTCCTCGGAATGCCAAAATATTTAAAGTCTTGAAGAGTGACAGCAGTTAATTCATTACGAATAAACAGTTTAATTTCTTTGAGCATCAAGCTTTTAATTGAAGAGTTTGATCNNNNNNCCTGAAGATACGAAATTGTGTAGTGCTCACACAGATTGTCTGATAGATGTTCGAGCA
GCF_000264765.2	Edwardsiella anguillarum	5	4	Cronobacter	CTCTTTAACAAATTATCAGACAATCTGTGTGGGCACTCGCAAGATTCGTATTAAGCATTCCTCGGAATGCCAAAATATTTAAAGTCTTGAAGAGTGACAGCAGTTAATTCATTACGAATAAACAGTTTAATTTCTTTGAGCATCAAGCTTTTAATTGAAGAGTTTGATCNNNNNNCCTGAAAATACGAAATTGTGTAGTGCTCACACAGATTGTCTGATAGATGTTCGAGCA
GCF_000264765.2	Edwardsiella anguillarum	6	4	Cronobacter	CTCTTTAACAAATTATCAGACAATCTGTGTGGGCACTCGCAAGATTCGTATTAAGCATTCCTCGGAATGCCAAAATATTTAAAGTCTTGAAGAGTGACAGCAGTTAATTCATTACGAATAAACAGTTTAATTTCTTTGAGCATCAAGCTTTTAATTGAAGAGTTTGATCNNNNNNCCTGAAGATACGAAATTGTGTAGTGCTCACACAGATTGTCTGATAGATGTTCGAGCA
GCF_000264765.2	Edwardsiella anguillarum	7	4	Cronobacter	CTCTTTAACAAATTATCAGACAATCTGTGTGGGCACTCGCAAGATTCGTATTAAGCATTCCTCGGAATGCCAAAATATTTAAAGTCTTGAAGAGTGACAGCAGTTAATTCATTGCGAATAAACAGTTTAATTTCTTTGAGCATCAAGCTTTTAATTGAAGAGTTTGATCNNNNNNCCTGAAAATACGAAATTGTGTAGTGCTCACACAGATTGTCTGATAGATGTTCGAGCA
GCF_900447315.1	Edwardsiella hoshinae	1	4	Cronobacter	CTCTTTAACAAATTATCAGACAATCTGTGTGGGCACTCGCAAGATTCGTATTAAGCATTCTTCGGAATGCCAAAATATTTAAAGTCTTGAAGAGTGACAGCAGTTAATTCATTACGAATAAACAGTTTAATTCTTTGAGCATCAAGCTTTTAATTGAAGAGTTTGATCNNNNNNCCTGAAGATACGAAATTGTGTAGTGCTCACACAGATTGTCTGATAGATGTTCGAGCA
GCF_900447315.1	Edwardsiella hoshinae	2	4	Cronobacter	CTCTTTAACAAATTATCAGACAATCTGTGTGGGCACTCGCAAGATTCGTATTAAGCATTCTTCGGAATGCCAAAATATTTAAAGTCTTGAAGAGTGACAGCAGTTAATTCATTACGAATAAACAGTTTAATTCTTTGAGCATCAAGCTTTTAATTGAAGAGTTTGATCNNNNNNCCTGAAGATACGGAATTGTGTAGTGCTCACACAGATTGTCTGATAAATGTCAACGAG
GCF_900447315.1	Edwardsiella hoshinae	3	4	Cronobacter	CTCTTTAACAAATTATCAGACAATCTGTGTGGGCACTCGCAAGATTCGTATTAAGCATTCTTCGGAATGCCAAAATATTTAAAGTCTTGAAGAGTGACAGCAGTTAATTCATTACGAATAAACAGTTTAATTCTTTGAGCATCAAGCTTTTAATTGAAGAGTTTGATCNNNNNNCCTGAAGATACGGAATTGTGTAGTGCTCACACAGATTGTCTGATAGATGTTCGAGCA
GCF_900447315.1	Edwardsiella hoshinae	4	4	Cronobacter	CTCTTTAACAAATTATCAGACAATCTGTGTGGGCACTCGCAAGATTCGTATTAAGCATTCTTCGGAATGCCAAAATATTTAAAGTCTTGAAGAGTGACAGCAGTTAATTCATTACGAATAAACAGTTTAATTCTTTGAGCATCAAGCTTTTAATTGAAGAGTTTGATCNNNNNNCCTGAAGATACGGAATTGTGTAGTGCTCACACAGATTGTCTGATAGATGTTCGAGCA
GCF_900447315.1	Edwardsiella hoshinae	5	4	Cronobacter	CTCTTTAACAAATTATCAGACAATCTGTGTGGGCACTCGCAAGATTCGTATTAAGCATTCTTCGGAATGCCAAAATATTTAAAGTCTTGAAGAGTGACAGCAGTTAATTCATTACGAATAAACAGTTTAATTCTTTGAGCATCAAGCTTTTAATTGAAGAGTTTGATCNNNNNNCCTGAAGATACGGAATTGTGTAGTGCTCACACAGATTGTCTGATAGATGTTCGAGCA
GCF_900447315.1	Edwardsiella hoshinae	6	4	Cronobacter	CTCTTTAACAAATTATCAGACAATCTGTGTGGGCACTCGCAAGATTCGTATTAAGCATTCCTCGGAATGCCAAAATATTTAAAGTCTTGAAGAGTGACAGCAGTTAATTCATTACGAATAAACAGTTTAATTCTTTGAGCATCAAGCTTTTAATTGAAGAGTTTGATCNNNNNNCCTGAAGATACGGAATTGTGTAGTGCTCACACAGATTGTCTGATAAATGTCAACGAG
GCF_900447315.1	Edwardsiella hoshinae	7	4	Cronobacter	CTCTTTAACAAATTATCAGACAATCTGTGTGGGCACTCGCAAGATTCGTATTAAGCATTCCTCGGAATGCCAAAATATTTAAAGTCTTGAAGAGTGACAGCAGTTAATTCATTACGAATAAACAGTTTAATTCTTTGAGCATCAAGCTTTTAATTGAAGAGTTTGATCNNNNNNCCTGAAGATACGAAATTGTGTAGTGCTCACACAGATTGTCTGATAGATGTTCGAGCA
GCF_900447315.1	Edwardsiella hoshinae	8	4	Cronobacter	CTCTTTAACAAATTATCAGACAATCTGTGTGGGCACTCGCAAGATTCGTATTAAGCATTCCTCGGAATGCCAAAATATTTAAAGTCTTGAAGAGTGACAGCAGTTAATTCATTACGAATAAACAGTTTAATTCTTTGAGCATCAAGCTTTTAATTGAAGAGTTTGATCNNNNNNCCTGAAGATACGGAATTGTGTAGTGCTCACACAGATTGTCTGATAAATGTCAACGAG
GCF_900447225.1	Edwardsiella ictaluri	1	4	Cronobacter	CTCTTTAACAAATTATCAGACAATCTGTGTGGGCACTCGCAAGATTCGTATCAAGCATTCCTTGGAATGCCAAAATACTTAAAGTCTTGAAGAGTGACAGCAGTTAATTCATTACGAATAAACAGTTTAATTTCTTTGAGCATCAAGCTTTTAATTGAAGAGTTTGATCNNNNNNCCTGAAGATACGAAATATTGTGTAGTGCTCACACAGATTGTCTGATAGATGTTCGAG
GCF_900447225.1	Edwardsiella ictaluri	2	4	Cronobacter	CTCTTTAACAAAATATCAGACAATCTGTGTGGGCACTCGCAAGATTCGTATCAAGCATTCCTTGGAATGCCAAAATACTTAAAGTCTTGAAGAGTGACAGCAGTTAATTCATTACGAATAAACAGTTTAATTTCTTTGAGCATCAAGCTTTTAATTGAAGAGTTTGATCNNNNNNCCTGAAGATACGAAATATTGTGTAGTGCTCACACAGATTGTCTGATAAGTGTCACGA
GCF_900447225.1	Edwardsiella ictaluri	3	4	Cronobacter	CTCTTTAACAAAATATCAGACAATCTGTGTGGGCACTCGCAAGATTCGTATCAAGCATTCCTTGGAATGCCAAAATACTTAAAGTCTTGAAGAGTGACAGCAGTTAATTCATTACGAATAAACAGTTTAATTTCTTTGAGCATCAAGCTTTTAATTGAAGAGTTTGATCNNNNNNCCTGAAGATACGAAATATTGTGTAGTGCTCACACAGATTGTCTGATAGATGTTCGAG
GCF_900447225.1	Edwardsiella ictaluri	4	4	Cronobacter	CTCTTTAACAAATTATCAGACAATCTGTGTGGGCACTCGCAAGATTCGTATCAAGCATTTCTCGGAATGCCAAAATACTTAAAGTCTTGAAGAGTGACAGCAGTTAATTCATTACGAATAAACAGTTTAATTTCTTTGAGCATCAAGCTTTTAATTGAAGAGTTTGATCNNNNNNCCTGAAGATACGAAATATTGTGTAGTGCTCACACAGATTGTCTGATAGATGTTCGAG
GCF_900447225.1	Edwardsiella ictaluri	5	4	Cronobacter	CTCTTTAACAAATTATCAGACAATCTGTGTGGGCACTCGCAAGATTCGTATCAAGCATTCCTCGGAATGCAAAAATACTTAAAGTCTTGAAGAGTGACAGCAGTTAATTCATTACGAATAAACAGTTTAATTTCTTTGAGCATCAAGCTTTTAATTGAAGAGTTTGATCNNNNNNCCTGAAGATACGAAATATTGTGTAGTGCTCACACAGATTGTCTGATAAGTGTCACGA
GCF_900447225.1	Edwardsiella ictaluri	6	4	Cronobacter	CTCTTTAACAAATTATCAGACAATCTGTGTGGGCACTCGCAAGATTCGTATCAAGCATTCCTCGGAATGCAAAAATACTTAAAGTCTTGAAGAGTGACAGCAGTTAATTCATTACGAATAAACAGTTTAATTTCTTTGAGCATCAAGCTTTTAATTGAAGAGTTTGATCNNNNNNCCTGAAGATACGAAATATTGTGTAGTGCTCACACAGATTGTCTGATAGATGTTCGAG
GCF_900447225.1	Edwardsiella ictaluri	7	4	Cronobacter	CTCTTTAACAAATTATCAGACAATCTGTGTGGGCACTCGCAAGATTCGTATTAAGCATTCCTTGGAATGCCAAAATATTTAAAGTCTTGAAGAGTGACAGCAGTTAATTCATTACGAATAAACAGTTTAATTTCTTTGAGCATCAAGCTTTTAATTGAAGAGTTTGATCNNNNNNCCTGAAGATACGAAATATTGTGTAGTGCTCACACAGATTGTCTGATAGATGTTCGAG
GCF_900447225.1	Edwardsiella ictaluri	8	4	Cronobacter	CTCTTTAACAAAATATCAGACAATCTGTGTGGGCACTCGCAAGATTCGTATCAAGCATTCCTTGGAATGCCAAAATACTTAAAGTCTTGAAGAGTGACAGCAGTTAATTCATTACGAATAAACAGTTTAATTTCTTTGAGCATCAAGCTTTTAATTGAAGAGTTTGATCNNNNNNCCTGAAGATACGAAATATTGTGTAGTGCTCACACAGATTGTCTGATAGATGTTCGAG
GCF_900447225.1	Edwardsiella ictaluri	9	4	Cronobacter	CTCTTTAACAAATTATCAGACAATCTGTGTGGGCACTCGCAAGATTCGTATCAAGCATTCCTCGGAATGCAAAAATACTTAAAGTCTTGAAGAGTGACAGCAGTTAATTCATTACGAATAAACAGTTTAATTTCTTTGAGCATCAAGCTTTTAATTGAAGAGTTTGATCNNNNNNCCTGAAGATACGAAATATTGTGTAGTGCTCACACAGATTGTCTGATAAGTGTCACGA
GCF_003113495.1	Edwardsiella tarda	1	4	Cronobacter	CTCTTTAACAAATTATCAGACAATCTGTGTGGGCACTCGCAAGATTCGTATTAAGCATTCCTCGGAATGCCAAAATATTTAAAGTCTTGAAGAGTGACAGCAGTTAATTCATTACGAATAAACAGTTTAATTTCTTTGAGCATCAAGCTTTTAATTGAAGAGTTTGATCNNNNNNCCTGAAGATACGAAATATTGTGTAGTGCTCACACAGATTGTCTGATAGATGTTCGAG
GCF_900447455.1	Edwardsiella tarda	10	4	Cronobacter	CTCTTTAACAAATTATCAGACAATCTGTGTGGGCACTCGCAAGATTCGTATTAAGCATTCTTCGGAATGCCAAAATATTTAAAGTCTTGAAGAGTGACAGCAGTTAATTCATTACGAATAAACAGTTTAATTTCTTTGAGCATCAAGCTTTTAATTGAAGAGTTTGATNNNNNNCCTGAAGATACGAAATATTGTGTAGTGCTCACACAGATTGTCTGATAAATGTCAACG
GCF_900447455.1	Edwardsiella tarda	1	4	Cronobacter	CTCTTTAACAAATTATCAGACAATCTGTGTGGGCACTCGCAAGATTCGTATTAAGCATTCTTCGGAATGCTAAAATATTTAAAGTCTTGAAGAGTGACAGCAGTTAATTCATTACGAATAAACAGTTTAATTTCTTTGAGCATCAAGCTTTTAATTGAAGAGTTTGATNNNNNNCCTGAAGATACGAAATATTGTGTAGTGCTCACACAGATTGTCTGATAGATGTTCGAG
GCF_900447455.1	Edwardsiella tarda	2	4	Cronobacter	CTCTTTAACAAATTATCAGACAATCTGTGTGGGCACTCGCAAGATTCGTATTAAGCATTCCTCGGAATGCCAAAATATTTAAAGTCTTGAAGAGTGACAGCAGTTAATTCATTACGAATAAACAGTTTAATTTCTTTGAGCATCAAGCTTTTAATTGAAGAGTTTGATNNNNNNCCTGAAGATACGAAATATTGTGTAGTGCTCACACAGATTGTCTGATAGATGTTCGAG
GCF_900447455.1	Edwardsiella tarda	3	4	Cronobacter	CTCTTTAACAAATTATCAGACAATCTGTGTGGGCACTCGCAAGATTCGTATTAAGCATTCTTCGGAATGCCAAAATATTTAAAGTCTTGAAGAGTGACAGCAGTTAATTCATTACGAATAAACAGTTTAATTTCTTTGAGCATCAAGCTTTTAATTGAAGAGTTTGATNNNNNNCCTGAAGATACGAAATATTGTGTAGTGCTCACACAGATTGTCTGATAGATGTTCGAG
GCF_900447455.1	Edwardsiella tarda	4	4	Cronobacter	CTCTTTAACAAATTATCAGACAATCTGTGTGGGCACTCGCAAGATTCGTATTAAGCATTCCTCGGAATGCCAAAATATTTAAAGTCTTGAAGAGTGACAGCAGTTAATTCATTACGAATAAACAGTTTAATTTCTTTGAGCATCAAGCTTTTAATTGAAGAGTTTGATNNNNNNCCTGAAGATACGAAATATTGTGTAGTGCTCACACAGATTGTCTGGTAAATGTCAACG
GCF_900447455.1	Edwardsiella tarda	5	4	Cronobacter	CTCTTTAACAAATTATCAGACAATCTGTGTGGGCACTCGCAAGATTCGTATTAAGCATTTCTCGGAATGCCAAAATATTTAAAGTCTTGAAGAGTGACAGCAGTTAATTCATTACGAATAAACAGTTTAATTTCTTTGAGCATCAAGCTTTTAATTGAAGAGTTTGATNNNNNNCCTGAAGATACGAAATATTGTGTAGTGCTCACACAGATTGTCTGATAGATGTTCGAG
GCF_900447455.1	Edwardsiella tarda	6	4	Cronobacter	CTCTTTAACAAATTATCAGACAATCTGTGTGGGCACTCGCAAGATTCGTATTAAGCATTCCTCGGAATGCCAAAATATTTAAAGTCTTGAAGAGTGACAGCAGTTAATTCATTACGAATAAACAGTTTAATTTCTTTGAGCATCAAGCTTTTAATTGAAGAGTTTGATNNNNNNCCTGAAGATACGAAATATTGTGTAGTGCTCACACAGATTGTCTGGTAAATGTCAACG
GCF_900447455.1	Edwardsiella tarda	7	4	Cronobacter	CTCTTTAACAAATTATCAGACAATCTGTGTGGGCACTCGCAAGATTCGTATTAAGCATTCCTCGGAATGCCAAAATATTTAAAGTCTTGAAGAGTGACAGCAGTTAATTCATTACGAATAAACAGTTTAATTTCTTTGAGCATCAAGCTTTTAATTGAAGAGTTTGATNNNNNNCCTGAAGATACGAAATATTGTGTAGTGCTCACACAGATTGTCTGATAGATGTTCGAG
GCF_900447455.1	Edwardsiella tarda	8	4	Cronobacter	CTCTTTAACAAATTATCAGACAATCTGTGTGGGCACTCGCAAGATTCGTATTAAGCATTCTTCGGAATGCCAAAATATTTAAAGTCTTGAAGAGTGACAGCAGTTAATTCATTACGAATAAACAGTTTAATTTCTTTGAGCATCAAGCTTTTAATTGAAGAGTTTGATNNNNNNCCTGAAGATACGAAATATTGTGTAGTGCTCACACAGATTGTCTGATAGATGTTCGAG
GCF_900447455.1	Edwardsiella tarda	9	4	Cronobacter	CTCTTTAACAAATTATCAGACAATCTGTGTGGGCACTCGCAAGATTCGTATTAAGCATTCTTCGGAATGCCAAAATATTTAAAGTCTTGAAGAGTGACAGCAGTTAATTCATTACGAATAAACAGTTTAATTTCTTTGAGCATCAAGCTTTTAATTGAAGAGTTTGATNNNNNNCCTGAAGATACGAAATATTGTGTAGTGCTCACACAGATTGTCTGATAGATGTTCGGA
GCA_900447185.1	Enterobacter asburiae	1	1	Escherichia	CTCTTTAACAATTTATCAGACAATCTGTGTGGGCACTCAAAGTGACATGGATTCTTAATGTCTTCGGACAATAAATGAATACCAAGTCTCTGAGTGAACATACGTAATTCATTACGAAGTTTAATTCACGAGCATCAAACTTAAATTGAAGAGTTTGATCNNNNNNCCTTAAAGAACCTGCCTTTGTAGTGTCCACACAGATTGTCTGATGAAAAGTAAATAG
GCA_900447185.1	Enterobacter asburiae	2	1	Escherichia	CTCTTTAACAATTTATCAGACAATCTGTGTGGGCACTCAAAGTGACATGGATTCTTAACGTCTTCGGACAATAAATGAATACCAAGTCTCTGAGTGAACATACGTAATTCATTACGAAGTTTAATTCACGAGCATCAAACTTAAATTGAAGAGTTTGATCNNNNNNCCTTAAAGAACCTGCCTTTGTAGTGTCCACACAGATTGTCTGATGAAAAGTAAATAG
GCA_900447185.1	Enterobacter asburiae	3	1	Escherichia	CTCTTTAACAATTTATCAGACAATCTGTGTGGGCACTCAAAGTGACATGGATTCTTAACGTCGCAAGACGAAAAATGAATACCAAGTCTCTGAGTGAACATACGTAATTCATTACGAAGTTTAATTCACGAGCATCAAACTTAAATTGAAGAGTTTGATCNNNNNNCCTTAAAGAACCTGCCTTTGCAGTGCTCACACAAATTGTCTGATGAAAAACAGCAGT
GCA_900447185.1	Enterobacter asburiae	4	1	Escherichia	CTCTTTAACAATTTATCAGACAATCTGTGTGGGCACTCAAAGTGACATGGATTCTTAACGTCGCAAGACGAAAAATGAATACCAAGTCTCTGAGTGAACATACGTAATTCATTACGAAGTTTAATTCACGAGCATCAAACTTAAATTGAAGAGTTTGATCNNNNNNCCTTAAAGAATCTGCCTTTGTAGTGCTCACACAGATTGTCTGATGAAAAAACAGCAG
GCA_900447185.1	Enterobacter asburiae	5	1	Escherichia	CTCTTTAACAATTTATCAGACAATCTGTGTGGGCACTCAAAGTGACATGGATTCTTAATGTCTTCGGACAATAAATGAATACCAAGTCTCTGAGTGAACATACGTAATTCATTACGAAGTTTAATTCACGAGCATCAAACTTAAATTGAAGAGTTTGATCNNNNNNCCTTAAAGAACCTGCCTTTGTAGTGTCCACACAGATTGTCTGATGAAAAGTAAATAG
GCA_900447185.1	Enterobacter asburiae	6	1	Escherichia	CTCTTTAACAATTTATCAGACAATCTGTGTGGGCACTCAAAGTGACATGGATTCTTAACGTCGCAAGACGAAAAATGAATACCAAGTCTCTGAGTGAACATACGTAATTCATTACGAAGTTTAATTCACGAGCATCAAACTTAAATTGAAGAGTTTGATCNNNNNNCCTTAAAGAACCTGCCTTTGTAGTGTCCACACAGATTGTCTGATGAATGATGAACTT
GCA_900447185.1	Enterobacter asburiae	7	1	Escherichia	CTCTTTAACAATTTATCAGACAATCTGTGTGGGCACTCAAAGTGACATGGATTCTTAACGTCGCAAGACGAAAAATGAATACCAAGTCTCTGAGTGAACATACGTAATTCATTACGAAGTTTAATTCACGAGCATCAAACTTAAATTGAAGAGTTTGATCNNNNNNCCTTAAAGAACCTGCCTTTGTAGTGCTCACACAGATTGTCTGATGAAAAGTAAATAG
GCA_900447185.1	Enterobacter asburiae	8	1	Escherichia	CTCTTTAACAATTTATCAGACAATCTGTGTGGGCACTCAAAGTGACATGGATTCTTAACGTCGCAAGACGAAAAATGAATACCAAGTCTCTGAGTGAACATACGTAATTCATTACGAAGTTTAATTCACGAGCATCAAACTTAAATTGAAGAGTTTGATCNNNNNNCCTTAAAAGAATCTGCCTTTGTAGTGTCCACACAGATTGTCTGATGAAAAACAGCAG
GCF_001521715.1	Enterobacter asburiae	1	1	Escherichia	CTCTTTAACAATTTATCAGACAATCTGTGTGGGCACTCAAAGTGACATGGATTCTTAACGTCGCAAGACGAAAAATGAATACCAAGTCTCTGAGTGAACATACGTAATTCATTACGAAGTTTAATTCACGAGCATCAAACTTAAATTGAAGAGTTTGATCNNNNNNCCTTAAAGAATCTGCCTTTGTAGTGCTCACACAGATTGTCTGATGAAAAACAGCAGT
GCF_001521715.1	Enterobacter asburiae	2	1	Escherichia	CTCTTTAACAATTTATCAGACAATCTGTGTGGGCACTCAAAGTGACATGGATTCTTAACGTCGCAAGACGAAAAATGAATACCAAGTCTCTGAGTGAACATACGTAATTCATTACGAAGTTTAATTCACGAGCATCAAACTTAAATTGAAGAGTTTGATCNNNNNNCCTTAAAGAACCTGCCTTTGTAGTGCTCACACAGATTGTCTGATGAAAAGTAAATAG
GCF_001521715.1	Enterobacter asburiae	3	1	Escherichia	CTCTTTAACAATTTATCAGACAATCTGTGTGGGCACTCAAAGTGACATGGATTCTTAACGTCGCAAGACGAAAAATGAATACCAAGTCTCTGAGTGAACATACGTAATTCATTACGAAGTTTAATTCACGAGCATCAAACTTAAATTGAAGAGTTTGATCNNNNNNCCTTAAAGAACCTGCCTTTGTAGTGTCCACACAGATTGTCTGATGAATGATGAACTT
GCF_001521715.1	Enterobacter asburiae	4	1	Escherichia	CTCTTTAACAATTTATCAGACAATCTGTGTGGGCACTCAAAGTGACATGGATTCTTAATGTCTTCGGACAATAAATGAATACCAAGTCTCTGAGTGAACATACGTAATTCATTACGAAGTTTAATTCACGAGCATCAAACTTAAATTGAAGAGTTTGATCNNNNNNCCTTAAAGAACCTGCCTTTGTAGTGTCCACATGTCTGATGAAAAGTAAATAGCAAGG
GCF_001521715.1	Enterobacter asburiae	5	1	Escherichia	CTCTTTAACAATTTATCAGACAATCTGTGTGGGCACTCAAAGTGACATGGATTCTTAACGTCGCAAGACGAAAAATGAATACCAAGTCTCTGAGTGAACATACGTAATTCATTACGAAGTTTAATTCACGAGCATCAAACTTAAATTGAAGAGTTTGATCNNNNNNCCTTAAAGAATCTGCCTTTGTAGTGCTCACACAGATTGTCTGATGAAAAACAGCAGT
GCF_001521715.1	Enterobacter asburiae	6	1	Escherichia	CTCTTTAACAATTTATCAGACAATCTGTGTGGGCACTCAAAGTGACATGGATTCTTAACGTCGCAAGACGAAAAATGAATACCAAGTCTCTGAGTGAACATACGTAATTCATTACGAAGTTTAATTCACGAGCATCAAACTTAAATTGAAGAGTTTGATCNNNNNNCCTTAAAGAACCTGCCTTTGCAGTGCTCACACAAATTGTCTGATGAAAAACAGCAGT
GCF_001521715.1	Enterobacter asburiae	7	1	Escherichia	CTCTTTAACAATTTATCAGACAATCTGTGTGGGCACTCAAAGTGACATGGATTCTTAACGTCTTCGGACAATAAATGAATACCAAGTCTCTGAGTGAACATACGTAATTCATTACGAAGTTTAATTCACGAGCATCAAACTTAAATTGAAGAGTTTGATCNNNNNNCCTTAAAGAACCTGCCTTTGTAGTGTCCACACAGATTGTCTGATGAAAAGTAAATAG
GCF_001521715.1	Enterobacter asburiae	8	1	Escherichia	CTCTTTAACAATTTATCAGACAATCTGTGTGGGCACTCAAAGTGACATGGATTCTTAATGTCTTCGGACAATAAATGAATACCAAGTCTCTGAGTGAACATACGTAATTCATTACGAAGTTTAATTCACGAGCATCAAACTTAAATTGAAGAGTTTGATCNNNNNNCCTTAAAGAACCTGCCTTTGTAGTGTCCACACAGATTGTCTGATGAAAAGTAAATAG
GCF_900324475.1	Enterobacter bugandensis	1	1	Escherichia	CTCTTTAACAATTTATCAGACAATCTGTGTGGGCACTCAAAGTGACATGGATTCTTAACGTCGCAAGACGAAAAATGAATACCAAGTCTCTGAGTGAACATACGTAATTCATTACGAAGTTTAATTCACGAGCATCAAACTTAAATTGAAGAGTTTGATCNNNNNNCCTTAAAGAACCTGCCTTTGTAGTGCTCACACAGATTGTCTGATGAATGATGAACTT
GCF_900324475.1	Enterobacter bugandensis	2	1	Escherichia	CTCTTTAACAATTTATCAGACAATCTGTGTGGGCACTCAAAGTGACATGGATTCTTAACGTCGCAAGACGAAAAATGAATACCAAGTCTCTGAGTGAACATGCGTAATTCATTACGAAGTTTAATTCACGAGCATCAAACTTAAATTGAAGAGTTTGATCNNNNNNCCTTAAAGAACCTGCCTTTGTAGTGCTCACACAGATTGTCTGATGAAAAGTAAGCAG
GCF_900324475.1	Enterobacter bugandensis	3	1	Escherichia	CTCTTTAACAATTTATCAGACAATCTGTGTGGGCACTCAAAGTGACATGGATTCTTAACGTCCTCGGACGAAAAATGAATACCAAGTCTCTGAGTGAACATACGTAATTCATTACGAAGTTTAATTCACGAGCATCAAACTTAAATTGAAGAGTTTGATCNNNNNNCCTTAAAGAACCTGCCTTTGTAGTGTCCACACAGATTGTCTGATGAAAAACAGCAGT
GCF_900324475.1	Enterobacter bugandensis	4	1	Escherichia	CTCTTTAACAATTTATCAGACAATCTGTGTGGGCACTCAAAGTGACATGGATTCTTAACGTCGCAAGACGAAAAATGAATACCAAGTCTCTGAGTGAACATGCGTAATTCATTACGAAGTTTAATTCACGAGCATCAAACTTAAATTGAAGAGTTTGATCNNNNNNCCTTAAAGAACCTGCCTTTGTAGTGCTCACACAGATTGTCTGATGAAAAGTAAACAG
GCF_900324475.1	Enterobacter bugandensis	5	1	Escherichia	CTCTTTAACAATTTATCAGACAATCTGTGTGGGCACTCAAAGTGACATGGATTCTTAACGTCCTCGGACGAAAAATGAATACCAAGTCTCTGAGTGAACATACGTAATTCATTACGAAGTTTAATTCACGAGCATCAAACTTAAATTGAAGAGTTTGATCNNNNNNCCTTAAAGAACCTGCCTTTGTAGTGCTCACACAGATTGTCTGATGAAAAGTAAGCAG
GCF_900324475.1	Enterobacter bugandensis	6	1	Escherichia	CTCTTTAACAATTTATCAGACAATCTGTGTGGGCACTCAAAGTGACATGGATTCTTAACGTCCTCGGACGAAAAATGAATACCAAGTCTCTGAGTGAACATACGTAATTCATTACGAAGTTTAATTCACGAGCATCAAACTTAAATTGAAGAGTTTGATCNNNNNNCCTTAAAGAACCTGCCTTTGCAGTGCTCACACAGATTGTCTGATGAAAAACAGCAGT
GCF_900324475.1	Enterobacter bugandensis	7	1	Escherichia	CTCTTTAACAATTTATCAGACAATCTGTGTGGGCACTCAAAGTGACATGGATTCTTAATGTCTTCGGACAATAAATGAATACCAAGTCTCTGAGTGAACATACGTAATTCATTACGAAGTTTAATTCACGAGCATCAAACTTAAATTGAAGAGTTTGATCNNNNNNCCTTAAAGAACCTGCCTTTGCAGTGCTCACACAGATTGTCTGATGAAAAACAGCAGT
GCF_900324475.1	Enterobacter bugandensis	8	1	Escherichia	CTCTTTAAAAATTTATCAGACAATCTGTGTGGGCACTCAAAGTGACATGGATTCTTAACGTCCTCGGACGAAAAATGAATACCAAGTCTCTGAGTGAACATACGTAATTCATTACGAAGTTTAATTCACGAGCATCAAACTTAAATTGAAGAGTTTGATCNNNNNNCCTTAAAGAACCTGCCTTTGTAGTGTCCACACAGATTGTCTGATGAAAAGTAAACAG
GCF_900706785.1	Enterobacter cancerogenus	1	1	Escherichia	CTCTTTAACAATTTATCAGACAATCTGTGTGGGCACTCAAAGTGACATGGATTCTTAATGTCTTCGGACAATAAATGAATACCAAGTCTCTGAGTGAACATACGTAATTCATTACGAAGTTTAATTCACGAGCATCAAAACTTAAATTGAAGAGTTTGATCNNNNNNCCTTAAAGAACCTGCCTTTGTAGTGCTCACACAGATTGTCTGATGAAATACAGCAGT
GCF_900706785.1	Enterobacter cancerogenus	2	1	Escherichia	TCTTTAACAATTTTATCAGACAATCTGTGTGGGCACTCAAAGTGACATGGATTCTTAATGTCTTCGGACAATAAATGAATACCAAGTCTCTGAGTGAACATACGTAATTCATTACGAAGTTTAATTCACGAGCATCAAACTTAAATTGAAGAGTTTGATCNNNNNNCCTTAAAGAACCTGCCTTTGTAGTGCTCACACAGATTGTCTGATGAAATACAGCAGT
GCF_900706785.1	Enterobacter cancerogenus	3	1	Escherichia	CTCTTTAACAATTTATCAGACAATCTGTGTGGGCACTCAAAGTGACATGGATTCTTAATGTCTTCGGACAATAAATGAATACCAAGTCTCTGAGTGAACATACGTAATTCATTACGAAGTTTAATTCACGAGCATCAAACTTAAATTGAAGAGTTTGATCNNNNNNCCTTAAAGAACCTGCCTTTGTAGTGCTCACACAGATTGTCTGATGAATGATAAATTT
GCF_900706785.1	Enterobacter cancerogenus	4	1	Escherichia	CTCTTTAACAATTTATCAGACAATCTGTGTGGGCACTCAAAGTGACATGGATTCTTAATGTCTTCGGACAATAAATGAATACCAAGTCTCTGAGTGAACATACGTAATTCATTACGAAGTTTAATTCACGAGCATCAAACTTAAATTGAAGAGTTTGATCNNNNNNCCTTAAAGAACCTGCCTTTGCAGTGCTCACACAGATTGTCTGATGAAAAGTAAATAG
GCF_900706785.1	Enterobacter cancerogenus	5	1	Escherichia	CTCTTTAACAATTTATCAGACAATCTGTGTGGGCACTCAAAGTGACATGGATTCTTAATGTCTTCGGACAATAAATGAATACCAAGTCTCTGAGTGAACATACGTAATTCATTACGAAGTTTAATTCACGAGCATCAAACTTAAATTGAAGAGTTTGATCNNNNNNCCTTAAAGAACCTGCCTTTGCAGTGCTCACACAGATTGTCTGATGAAAAGTAAATAG
GCF_900706785.1	Enterobacter cancerogenus	6	1	Escherichia	CTCTTTAACAATTTATCAGACAATCTGTGTGGGCACTCAAAGTGACATGGATTCTTAATGTCTTCGGACAATAAATGAATACCAAGTCTCTGAGTGAACATACGTAATTCATTACGAAGTTTAATTCACGAGCATCAAACTTAAATTGAAGAGTTTGATCNNNNNNCCTTAAAGAACCTGCCTTTGTAGTGCTCACACAGATTGTCTGATGAAAAGTAAATAG
GCF_900706785.1	Enterobacter cancerogenus	7	1	Escherichia	CTCTTTAACAATTTATCAGACAATCTGTGTGGGCACTCAAAGTGACATGGATTCTTAACGTCGCAAGACGAAAAATGAATACCAAGTCTCTGAGTGAACATACGTAATTCATTACGAAGTTTAATTCACGAGCATCAAACTTAAATTGAAGAGTTTGATCNNNNNNCCTTAAAGAACCTGCCTTTGTAGTGCTCACACAGATTGTCTGATGAAAAGTAAATAG
GCF_001984825.2	Enterobacter chengduensis	1	1	Escherichia	CTCTTTAACAATTTATCAGACAATCTGTGTGGGCACTCAAAGTGACATGGATTCTTAATGTCTTCGGACAATAAATGAATACCAAGTCTCTGAGTGAACATACGTAATTCATTACGAAGTTTAATTCACGAGCATCAAACTTAAATTGAAGAGTTTGATCNNNNNNCCTTAAAGAACCTGCCTTTGTAGTGCTCACACAGATTGTCTGATGAATGATGAACTT
GCF_001984825.2	Enterobacter chengduensis	2	1	Escherichia	CTCTTTAACAATTTATCAGACAATCTGTGTGGGCACTCAAAGTGACATGGATTCTTAATGTCTTCGGACAATAAATGAATACCAAGTCTCTGAGTGAACATACGTAATTCATTACGAAGTTTAATTCACGAGCATCAAACTTAAATTGAAGAGTTTGATCNNNNNNCCTTAAAGAACCTGCCTTTGCAGTGCTCACACAGATTGTCTGATGAAAAGTAAATAG
GCF_001984825.2	Enterobacter chengduensis	3	1	Escherichia	CTCTTTAACAATTTATCAGACAATCTGTGTGGGCACTCAAAGTGACATGGATTCTTAATGTCTTCGGACAATAAATGAATACCAAGTCTCTGAGTGAACATACGTAATTCATTACGAAGTTTAATTCACGAGCATCAAACTTAAATTGAAGAGTTTGATCNNNNNNCCTTAAAGAACCTGCCTTTGCAGTGCTCACACAGATTGTCTGATGAAAAACAGCAGT
GCF_001984825.2	Enterobacter chengduensis	4	1	Escherichia	CTCTTTAACAATTTATCAGACAATCTGTGTGGGCACTCAAAGTGACATGGATTCTTAATGTCTTCGGACAATAAATGAATACTCAAGTCTCTGAGTGAACATACGTAATTCATTACGAAGTTTAATTCACGAGCATCAAACTTAAATTGAAGAGTTTGATCNNNNNNCCTTAAAGAACCTGCCTTTGCAGTGCTCACACAGATTGTCTGATGAAAAGTAAATAG
GCF_001984825.2	Enterobacter chengduensis	5	1	Escherichia	CTCTTTAACAATTTATCAGACAATCTGTGTGGGCACTCAAAGTGACATGGATTCTTAATGTCTTCGGACAATAAATGAATACCAAGTCTCTGAGTGAACATACGTAATTCATTACGAAGTTTAATTCACGAGCATCAAACTTAAATTGAAGAGTTTGATCNNNNNNCCTTAAAGAACCTGCCTTTGTAGTGCTCACACAGATTGTCTGATGAAAAGTAAATAG
GCF_001984825.2	Enterobacter chengduensis	6	1	Escherichia	CTCTTTAACAATTTATCAGACAATCTGTGTGGGCACTCAAAGTGACATGGATTCTTAACGTCCTCGGACGAAAAATGAATACCAAGTCTCTGAGTGAACATACGTAATTCATTACGAAGTTTAATTCACGAGCATCAAACTTAAATTGAAGAGTTTGATCNNNNNNCCTTAAAGAACCTGCCTTTGTAGTGCTCACACAGATTGTCTGATGAAAAACAGCAGT
GCF_001984825.2	Enterobacter chengduensis	7	1	Escherichia	CTCTTTAACAATTTATCAGACAATCTGTGTGGGCACTCAAAGTGACATGGATTCTTAATGTCTTCGGACAATAAATGAATACCAAGTCTCTGAGTGAACATGCGTAATTCATTACGAAGTTTAATTCACGAGCATCAAACTTAAATTGAAGAGTTTGATCNNNNNNCCTTAAAGAACCTGCCTTTGTAGTGCTCACACAGATTGTCTGATGAAAAACAGCAGT
GCF_001984825.2	Enterobacter chengduensis	8	1	Escherichia	CTCTTTAACAATTTATCAGACAATCTGTGTGGGCACTCAAAGTGACATGGATTCTTAATGTCTTCGGACAATAAATGAATACCAAGTCTCTGAGTGAACATACGTAATTCATTACGAAGTTTAATTCACGAGCATCAAACTTAAATTGAAGAGTTTGATCNNNNNNCCTTAAAGAACCTGCCTTTGCAGTGCTCACACAGATTGTCTGATGAAAAGTAAATAG
GCA_900447605.1	Enterobacter cloacae	1	1	Escherichia	CTCTTTAACAATTTATCAGACAATCTGTGTGGGCACTCAAAGTGACATGGATTCTTAATGTCTTCGGACAAAAATGAATACCAAGTCTCAAGAGTGAACACGTAATTCATTACGAAGTTTAATTCATTGAGCATCAACTTTTAAATTGAAGAGTTTGATCNNNNNNCCTTAAAGAACCTGCCTTTGTAGTGCTCACACAGATTGTTTGATAAATGAATAATTT
GCA_900447605.1	Enterobacter cloacae	2	1	Escherichia	CTCTTTAACAATTTATCAGACAATCTGTGTGGGCACTCAAAGTGACATGGATTCTTAACGTCGCAAGACGAAAAATGAATACCAAGTCTCAACGAGTGAACACGTAATTCATTACGAAGTTTAATTCATTGAGCATCAAACTTTTAAATTGGAAGAGTTTGATNNNNNNCCTTAAAGAACCTGCCTTTTGCAGTGCTCACACAGATTGTCTGATGAAAAGTAAATA
GCA_900447605.1	Enterobacter cloacae	3	1	Escherichia	GCTCTTTAACAATTATCAGACAATCTGTGTGGGCACTCAAAGTGACATGGATTCTTAACGTCGCAAGACGAAAAATGAATACCAAGTCTCAACGAGTGAACACGTAATTCATTACGAAGTTTAATTCATTGAGCATCAAACTTTTAAATTGAAGAGTTTGATCNNNNNNCCTTAAAGAACCTGCCTTTGTAGTGCTCACACAGATTGTCTGATGAAAAACAGCAGT
GCA_900447605.1	Enterobacter cloacae	4	1	Escherichia	CTCTTTAACAATTTATCAGACAATCTGTGTGGGCACTCAAAGTGACATGGATTCTTAACGTCGCAAGACGAAAAATGAATACCAAGTCTCAACGAGTGAACACGTAATTCATTACGAAGTTTAATTCATTGAGCATCAAACTTTTAAATTGAAGAGTTTGATCNNNNNNCCTTAAAGAACCTGCCTTTGTAGTGCTCACACAGATTGTCTGATGAAAAACAGCAGT
GCA_900447605.1	Enterobacter cloacae	5	1	Escherichia	CTCTTTAACAATTTATCAGACAATCTGTGTGGGCACTCAAAGTGACATGGATTCTTAACGTCGCAAGACGAAAAATGAATACCAAGTCTCAAGAGTGAACACGTAATTCATTACGAAGTTTAATTCATTGAGCATCAAACTTTTAAATTGAAGAGTTTGATCNNNNNNCCTTAAAGAACCTGCCTTTGTAGTGCTCACACAGATTGTCTGATGAAAAGTAAATAG
GCA_900447605.1	Enterobacter cloacae	6	1	Escherichia	CTCTTTAACAATTTATCAGACAATCTGTGTGGGCACTCAAAGTGACATGGATTCTTAACGTCCTCGACGAAAAATGAATACCAAGTCTCAACGAGTGAACACGTAATTCATTACGAAGTTTAATTCATTGAGCATCAAACTTTTAAATTGAAGAGTTTGATCNNNNNNCCTTAAAGAACCTGCCTTTGCAGTGCTCACACAGATTGTCTGATGAAAAGTAAATAG
GCA_900447605.1	Enterobacter cloacae	7	1	Escherichia	CTCTTTAACAATTTATCAGACAATCTGTGTGGGCACTCAAAGTGACATGGATTCTTAACGTCCTCGGACGAAAAATGAATACCAAGTCTCAACGAGTGAACACGTAATTCATTACGAAGTTTAATTCATTGAGCATCAAACTTTTAAATTGAAGAGTTTGATCNNNNNNCCTTAAAGAACCTGCCTTTGTAGTGCTCACACAGATTGTCTGATGAAAAACAGCAGT
GCA_900447605.1	Enterobacter cloacae	8	1	Escherichia	CTCTTTAACAATTTATCAGACAATCTGTGTGGCACTCAAAGTGACATGGATTCTTAATGTCTTCGGACAATAAATGAATACCAAGTCTCAAGAGTGAACACGTAATTCATTACGAAGTTTAATTCATTGAGCATCAAACTTTTAAATTGAAGAGTTTGATCNNNNNNCCTTAAAGAACCTGCCTTTGCAGTGCTCACACAGATTGTCTGATGAAAAGTAAATAG
GCF_000025565.1	Enterobacter cloacae	1	1	Escherichia	CTCTTTAACAATTTATCAGACAATCTGTGTGGGCACTCAAAGTGACATGGATTCTTAATGTCTTCGGACAAAAAATGAATACCAAGTCTCAAGAGTGAACACGTAATTCATTACGAAGTTTAATTCATTGAGCATCAAACTTTTAAATTGAAGAGTTTGATCNNNNNNCCTTAAAGAACCTGCCTTTGTAGTGCTCACACAGATTGTTTGATAAATGAATAATTT
GCF_000025565.1	Enterobacter cloacae	2	1	Escherichia	CTCTTTAACAATTTATCAGACAATCTGTGTGGGCACTCAAAGTGACATGGATTCTTAACGTCGCAAGACGAAAAATGAATACCAAGTCTCAACGAGTGAACACGTAATTCATTACGAAGTTTAATTCATTGAGCATCAAACTTTTAAATTGAAGAGTTTGATCNNNNNNCCTTAAAGAACCTGCCTTTGTAGTGCTCACACAGATTGTCTGATGAAAAACAGCAGT
GCF_000025565.1	Enterobacter cloacae	3	1	Escherichia	CTCTTTAACAATTTATCAGACAATCTGTGTGGGCACTCAAAGTGACATGGATTCTTAACGTCCTCGGACGAAAAATGAATACCAAGTCTCAACGAGTGAACACGTAATTCATTACGAAGTTTAATTCATTGAGCATCAAACTTTTAAATTGAAGAGTTTGATCNNNNNNCCTTAAAGAACCTGCCTTTGTAGTGCTCACACAGATTGTCTGATGAAAAACAGCAGT
GCF_000025565.1	Enterobacter cloacae	4	1	Escherichia	CTCTTTAACAATTTATCAGACAATCTGTGTGGGCACTCAAAGTGACATGGATTCTTAACGTCCTCGGACGAAAAATGAATACCAAGTCTCAACGAGTGAACACGTAATTCATTACGAAGTTTAATTCATTGAGCATCAAACTTTTAAATTGAAGAGTTTGATCNNNNNNCCTTAAAGAACCTGCCTTTGCAGTGCTCACACAGATTGTCTGATGAAAAGTAAATAG
GCF_000025565.1	Enterobacter cloacae	5	1	Escherichia	CTCTTTAACAATTTATCAGACAATCTGTGTGGGCACTCAAAGTGACATGGATTCTTAACGTCGCAAGACGAAAAATGAATACCAAGTCTCAAGAGTGAACACGTAATTCATTACGAAGTTTAATTCATTGAGCATCAAACTTTTAAATTGAAGAGTTTGATCNNNNNNCCTTAAAGAACCTGCCTTTGTAGTGCTCACACAGATTGTCTGATGAAAAGTAAATAG
GCF_000025565.1	Enterobacter cloacae	6	1	Escherichia	CTCTTTAACAATTTATCAGACAATCTGTGTGGGCACTCAAAGTGACATGGATTCTTAACGTCGCAAGACGAAAAATGAATACCAAGTCTCAACGAGTGAACACGTAATTCATTACGAAGTTTAATTCATTGAGCATCAAACTTTTAAATTGAAGAGTTTGATCNNNNNNCCTTAAAGAACCTGCCTTTGTAGTGCTCACACAGATTGTCTGATGAAAAACAGCAGT
GCF_000025565.1	Enterobacter cloacae	7	1	Escherichia	CTCTTTAACAATTTATCAGACAATCTGTGTGGGCACTCAAAGTGACATGGATTCTTAACGTCGCAAGACGAAAAATGAATACCAAGTCTCAACGAGTGAACACGTAATTCATTACGAAGTTTAATTCATTGAGCATCAAACTTTTAAATTGAAGAGTTTGATCNNNNNNCCTTAAAGAACCTGCCTTTGTAGTGCTCACACAGATTGTCTGATGAAAAACAGCAGT
GCF_000025565.1	Enterobacter cloacae	8	1	Escherichia	CTCTTTAACAATTTATCAGACAATCTGTGTGGGCACTCAAAGTGACATGGATTCTTAATGTCTTCGGACAATAAATGAATACCAAGTCTCAAGAGTGAACACGTAATTCATTACGAAGTTTAATTCATTGAGCATCAAACTTTTAAATTGAAGAGTTTGATCNNNNNNCCTTAAAGAACCTGCCTTTGTAGTGCTCACACAGATTGTCTGATGAAAAGTAAATAG
GCF_000755525.1	Enterobacter cloacae	1	1	Escherichia	CTCTTTAACAATTTATCAGACAATCTGTGTGGGCACTCAAAGTGACATGGATTCTTAACGTCCTCGGACGAAAAATGAATACCAAGTCTCAACGAGTGAACACGTAATTCATTACGAAGTTTAATTCATTGAGCATCAAACTTTTAAATTGAAGAGTTTGATCNNNNNNCCTTAAAGAACCTGCCTTTGTAGTGCTCACACAGATTGTCTGATGAAAAACAGCAGT
GCF_000755525.1	Enterobacter cloacae	2	1	Escherichia	CTCTTTAACAATTTATCAGACAATCTGTGTGGGCACTCAAAGTGACATGGATTCTTAATGTCTTCGGACAATAAATGAATACCAAGTCTCAAGAGTGAACACGTAATTCATTACGAAGTTTAATTCATTGAGCATCAAACTTTTAAATTGAAGAGTTTGATCNNNNNNCCTTAAAGAACCTGCCTTTGCAGTGCTCACACAGATTGTCTGATGAAAAGTAAATAG
GCF_013376815.1	Enterobacter cloacae	1	1	Escherichia	CTCTTTAACAATTTATCAGACAATCTGTGTGGGCACTCAAAGTGACATGGATTCTTAACGTCCTCGGACGAAAAATGAATACCAAGTCTCAACGAGTGAACACGTAATTCATTACGAAGTTTAATTCATTGAGCATCAAACTTTTAAATTGAAGAGTTTGATCNNNNNNCCTTAAAGAACCTGCCTTTGTAGTGCTCACACAGATTGTCTGATGAAAAACAGCAGT
GCF_013376815.1	Enterobacter cloacae	2	1	Escherichia	CTCTTTAACAATTTATCAGACAATCTGTGTGGGCACTCAAAGTGACATGGATTCTTAACGTCGCAAGACGAAAAATGAATACCAAGTCTCAACGAGTGAACACGTAATTCATTACGAAGTTTAATTCATTGAGCATCAAACTTTTAAATTGAAGAGTTTGATCNNNNNNCCTTAAAGAACCTGCCTTTGCAGTGCTCACACAGATTGTCTGATGAAAAGTAAATAG
GCF_013376815.1	Enterobacter cloacae	3	1	Escherichia	CTCTTTAACAATTTATCAGACAATCTGTGTGGGCACTCAAAGTGACATGGATTCTTAATGTCTTCGGACAAAAAATGAATACCAAGTCTCAAGAGTGAACACGTAATTCATTACGAAGTTTAATTCATTGAGCATCAAACTTTTAAATTGAAGAGTTTGATCNNNNNNCCTTAAAGAACCTGCCTTTGTAGTGCTCACACAGATTGTTTGATAAATGAATAATTT
GCF_013376815.1	Enterobacter cloacae	4	1	Escherichia	CTCTTTAACAATTTATCAGACAATCTGTGTGGGCACTCAAAGTGACATGGATTCTTAATGTCTTCGGACAATAAATGAATACCAAGTCTCAAGAGTGAACACGTAATTCATTACGAAGTTTAATTCATTGAGCATCAAACTTTTAAATTGAAGAGTTTGATCNNNNNNCCTTAAAGAACCTGCCTTTGCAGTGCTCACACAGATTGTCTGATGAAAAGTAAATAG
GCF_013376815.1	Enterobacter cloacae	5	1	Escherichia	CTCTTTAACAATTTATCAGACAATCTGTGTGGGCACTCAAAGTGACATGGATTCTTAACGTCGCAAGACGAAAAATGAATACCAAGTCTCAACGAGTGAACACGTAATTCATTACGAAGTTTAATTCATTGAGCATCAAACTTTTAAATTGAAGAGTTTGATCNNNNNNCCTTAAAGAACCTGCCTTTGTAGTGCTCACACAGATTGTCTGATGAAAAACAGCAGT
GCF_013376815.1	Enterobacter cloacae	6	1	Escherichia	CTCTTTAACAATTTATCAGACAATCTGTGTGGGCACTCAAAGTGACATGGATTCTTAACGTCGCAAGACGAAAAATGAATACCAAGTCTCAACGAGTGAACACGTAATTCATTACGAAGTTTAATTCATTGAGCATCAAACTTTTAAATTGAAGAGTTTGATCNNNNNNCCTTAAAGAACCTGCCTTTGTAGTGCTCACACAGATTGTCTGATGAAAAACAGCAGT
GCF_013376815.1	Enterobacter cloacae	7	1	Escherichia	CTCTTTAACAATTTATCAGACAATCTGTGTGGGCACTCAAAGTGACATGGATTCTTAACGTCGCAAGACGAAAAATGAATACCAAGTCTCAAGAGTGAACACGTAATTCATTACGAAGTTTAATTCATTGAGCATCAAACTTTTAAATTGAAGAGTTTGATCNNNNNNCCTTAAAGAACCTGCCTTTGTAGTGCTCACACAGATTGTCTGATGAAAAGTAAATAG
GCF_013376815.1	Enterobacter cloacae	8	1	Escherichia	CTCTTTAACAATTTATCAGACAATCTGTGTGGGCACTCAAAGTGACATGGATTCTTAACGTCCTCGGACGAAAAATGAATACCAAGTCTCAACGAGTGAACACGTAATTCATTACGAAGTTTAATTCATTGAGCATCAAACTTTTAAATTGAAGAGTTTGATCNNNNNNCCTTAAAGAACCTGCCTTTGCAGTGCTCACACAGATTGTCTGATGAAAAGTAAATAG
GCF_001729705.1	Enterobacter hormaechei	1	1	Escherichia	CTCTTTAACAATTTATCAGACAATCTGTGTGGGCACTCAAAGTGACATGGATTCTTAACGTCGCAAGACGAAAAATGAATACCAAGTCTCAACGAGTGAACACGTAATTCATTACGAAGTTTAATTCATTGAGCATCAAACTTTTAAATTGAAGAGTTTGATCNNNNNNCCTTAAAGAACCTGCCTTTGCAGTGCTCACACAGATTGTCTGATGAATGATGAACTT
GCF_001729705.1	Enterobacter hormaechei	2	1	Escherichia	CTCTTTAACAATTTATCAGACAATCTGTGTGGGCACTCAAAGTGACATGGATTCTTAACGTCGCAAGACGAAAAATGAATACCAAGTCTCAACGAGTGAACACGTAATTCATTACGAAGTTCTTTTCTTTAGAAATAAAGAAACATTGAGCATCAAACTTTTAAATTGAAGAGTTTGATCNNNNNNCCTTAAAGAACCTGCCTTTGTAGTGTCCACACAGATTGTCTGATGAAAAGTAAATAG
GCF_001729705.1	Enterobacter hormaechei	3	1	Escherichia	CTCTTTAACAATTTATCAGACAATCTGTGTGGGCACTCAAAGTGACATGGATTCTTAATGTCCTCGGACACTAAATGAATACCAAGTCTCAACGAGTGAACACGTAATTCATTACGAAGTTCAATTCATTGAGCATCAAACTTTTAAATTGAAGAGTTTGATCNNNNNNCCTTAAAGAACCTGCCTTTGTAGTGCTCACACAGATTGTCTGATGAAAAACAGCAGT
GCF_001729705.1	Enterobacter hormaechei	4	1	Escherichia	CTCTTTAACAATTTATCAGACAATCTGTGTGGGCACTCAAAGTGACATGGATTCTTAACGTCGCAAGACGAAAAATGAATACCAAGTCTCAACGAGTGAACACGTAATTCATTACGAAGTTCTTTTCTTTAGAAATAAAGAAACATTGAGCATCAAACTTTTAAATTGAAGAGTTTGATCNNNNNNCCTTAAAGAACCTGCCTTTGTAGTGTCCACACAGATTGTCTGATGAAAAGTAAATAG
GCF_001729705.1	Enterobacter hormaechei	5	1	Escherichia	CTCTTTAACAATTTATCAGACAATCTGTGTGGGCACTCAAAGTGACATGGATTCTTAATGTCCTCGGACAAAAAATGAATACCAAGTCTCAACGAGTGAACACGTAATTCATTACGAAGTTTAATTCATTGAGCATCAAACTTTTAAATTGAAGAGTTTGATCNNNNNNCCTTAAAGAACCTGCCTTTGTAGTGCTCACACAGATTGTCTGATGAAAAGTAAATAG
GCF_001729705.1	Enterobacter hormaechei	6	1	Escherichia	CTCTTTAACAATTTATCAGACAATCTGTGTGGGCACTCAAAGTGACATGGATTCTTAACGTCGCAAGACGAAAAATGAATACCAAGTCTCAACGAGTGAACACGTAATTCATTACGAAGTTTAATTCATTGAGCATCAAACTTTTAAATTGAAGAGTTTGATCNNNNNNCCTTAAAGAACCTGCCTTTGTAGTGTCCACACAGATTGTCTGATGAAAAACAGCAGT
GCF_001729705.1	Enterobacter hormaechei	7	1	Escherichia	CTCTTTAACAATTTATCAGACAATCTGTGTGGGCACTCAAAGTGACATGGATTCTTAACGTCGCAAGACGAAAAATGAATACCAAGTCTCAACGAGTGAACACGTAATTCATTACGAAGTTTAATTCATTGAGCATCAAACTTTTAAATTGAAGAGTTTGATCNNNNNNCCTTAAAGAACCTGCCTTTGTAGTGTCCACACAGATTGTCTGATGAAAAACAGCAGT
GCF_001729705.1	Enterobacter hormaechei	8	1	Escherichia	CTCTTTAACAATTTATCAGACAATCTGTGTGGGCACTCAAAGTGACATGGATTCTTAACGTCCTCGGACGAAAAATGAATACCAAGTCTCTGAGTGAACACGTAATTCATTACGAAGTTTAATTCACGAGCATCAAACTTAAATTGAAGAGTTTGATCNNNNNNCCTTAAAGAACCTGCCTTTGCAGTGCTCACACAGATTGTCTGATGAAAAGTAAATAG
GCF_001729725.1	Enterobacter hormaechei	1	1	Escherichia	CTCTTTAACAATTTATCAGACAATCTGTGTGGGCACTCAAAGTGACATGGATTCTTAATGTCCTCGGACACTAAATGAATACCAAGTCTCAACGAGTGAACACGTAATTCATTACGAAGTTTAATTCATTGAGCATCAAACTTTTAAATTGAAGAGTTTGATCNNNNNNCCTTAAAGAACCTGCCTTTGTAGTGCTCACACAGATTGTCTGATGAATGATGAACTT
GCF_001729725.1	Enterobacter hormaechei	2	1	Escherichia	CTCTTTAACAATTTATCAGACAATCTGTGTGGGCACTCAAAGTGACATGGATTCTTAATGTCCTCGGACACTAAATGAATACCAAGTCTCAACGAGTGAACACGTAATTCATTACGAAGTTTAATTCATTGAGCATCAAACTTTTAAATTGAAGAGTTTGATCNNNNNNCCTTAAAGAACCTGCCTTTGTAGTGCTCACACAGATTGTCTGATGAAAAGTAAATAG
GCF_001729725.1	Enterobacter hormaechei	3	1	Escherichia	CTCTTTAACAATTTATCAGACAATCTGTGTGGGCACTCAAAGTGACATGGATTCTTAATGTCCTCGGACACTAAATGAATACCAAGTCTCAACGAGTGAACACGTAATTCATTACGAAGTTTAATTCATTGAGCATCAAACTTTTAAATTGAAGAGTTTGATCNNNNNNCCTTAAAGAACCTGCCTTTGCAGTGCTCACACAGATTGTCTGATGAAAAACAGCAGT
GCF_001729725.1	Enterobacter hormaechei	4	1	Escherichia	CTCTTTAACAATTTATCAGACAATCTGTGTGGGCACTCAAAGTGACATGGATTCTTAATGTCCTCGGACACTAAATGAATACCAAGTCTCAACGAGTGAACACGTAATTCATTACGAAGTTTAATTCATTGAGCATCAAACTTTTAAATTGAAGAGTTTGATCNNNNNNCCTTAAAGAACCTGCCTTTGCAGTGCTCACACAGATTGTCTGATGAAAAGTAAATAG
GCF_001729725.1	Enterobacter hormaechei	5	1	Escherichia	CTCTTTAACAATTTATCAGACAATCTGTGTGGGCACTCAAAGTGACATGGATTCTTAATGTCTTCGGACACTAAATGAATACCAAGTCTCAACGAGTGAACACGTAATTCATTACGAAGTTTAATTCATTGAGCATCAAACTTTTAAATTGAAGAGTTTGATCNNNNNNCCTTAAAGAACCTGCCTTTGCAGTGCTCACACAGATTGTCTGATGAAAAGTAAATAG
GCF_001729725.1	Enterobacter hormaechei	6	1	Escherichia	CTCTTTAACAATTTATCAGACAATCTGTGTGGGCACTCAAAGTGACATGGATTCTTAATGTCCTCGGACACTAAATGAATACCAAGTCTCAACGAGTGAACACGTAATTCATTACGAAGTTTAATTCATTGAGCATCAAACTTTTAAATTGAAGAGTTTGATCNNNNNNCCTTAAAGAACCTGCCTTTGCAGTGCTCACACAGATTGTCTGATGAAAAACAGCAGT
GCF_001729725.1	Enterobacter hormaechei	7	1	Escherichia	CTCTTTAACAATTTATCAGACAATCTGTGTGGGCACTCAAAGTGACATGGATTCTTAATGTCCTCGGACACTAAATGAATACCAAGTCTCAACGAGTGAACACGTAATTCATTACGAAGTTTAATTCATTGAGCATCAAACTTTTAAATTGAAGAGTTTGATCNNNNNNCCTTAAAGAACCTGCCTTTGCAGTGCTCACACAGATTGTCTGATGAAAAACAGCAGT
GCF_001729725.1	Enterobacter hormaechei	8	1	Escherichia	CTCTTTAACAATTTATCAGACAATCTGTGTGGGCACTCAAAGTGACATGGATTCTTAATGTCCTCGGACACTAAATGAATATCAAGTCTCAACGAGTGAACACGTAATTCATTACGAAGTTTAATTCATTGAGCATCAAACTTTTAAATTGAAGAGTTTGATCNNNNNNCCTTAAAGAACCTGCCTTTGCAGTGCTCACACAGATTGTCTGATGAAAAGTAAATAG
GCF_001729745.1	Enterobacter hormaechei	1	1	Escherichia	CTCTTTAACAATTTATCAGACAATCTGTGTGGGCACTCAAAGTGACATGGATTCTTAACGTCCTCGGACGAAAAATGAATACCAAGTCTCAACGAGTGAACACGTAATTCATTACGAAGTTTAATTCATTGAGCATCAAACTTTTAAATTGAAGAGTTTGATCNNNNNNCCTTAAAGAACCTGCCTTTGTAGTGTCCACACAGATTGTCTGATGAATGATGAACTT
GCF_001729745.1	Enterobacter hormaechei	2	1	Escherichia	CTCTTTAACAATTTATCAGACAATCTGTGTGGGCACTCAAAGTGACATGGATTCTTAATGTCCTCGGACACTAAATGAATACCAAGTCTCAACGAGTGAACACGTAATTCATTACGAAGTTTAATTCATTGAGCATCAAACTTTTAAATTGAAGAGTTTGATCNNNNNNCCTTAAAGAACCTGCCTTTGCAGTGCTCACACAGATTGTCTGATGAAAAGTAAATAG
GCF_001729745.1	Enterobacter hormaechei	3	1	Escherichia	CTCTTTAACAATTTATCAGACAATCTGTGTGGGCACTCAAAGTGACATGGATTCTTAATGTCCTCGGACACTAAATGAATACCAAGTCTCAACGAGTGAACACGTAATTCATTACGAAGTTTAATTCATTGAGCATCAAACTTTTAAATTGAAGAGTTTGATCNNNNNNCCTTAAAGAACCTGCCTTTGCAGTGCTCACACAGATTGTCTGATGAAAAACAGCAGT
GCF_001729745.1	Enterobacter hormaechei	4	1	Escherichia	CTCTTTAACAATTTATCAGACAATCTGTGTGGGCACTCAAAGTGACATGGATTCTTAATGTCCTCGGACACTAAATGAATACCAAGTCTCAACGAGTGAACACGTAATTCATTACGAAGTTTAATTCATTGAGCATCAAACTTTTAAATTGAAGAGTTTGATCNNNNNNCCTTAAAGAACCTGCCTTTGCAGTGCTCACACAGATTGTCTGATGAAAAGTAAATAG
GCF_001729745.1	Enterobacter hormaechei	5	1	Escherichia	CTCTTTAACAATTTATCAGACAATCTGTGTGGGCACTCAAAGTGACATGGATTCTTAACGTCGCAAGACGAAAAATGAATACCAAGTCTCTGAGTGAACATACGTAATTCATTACGAAGTTTAATTCACGAGCATCAAACTTAAATTGAAGAGTTTGATCNNNNNNCCTTAAAGAACCTGCCTTTGCAGTGCTCACACAGATTGTCTGATGAAAAGTAAATAG
GCF_001729745.1	Enterobacter hormaechei	6	1	Escherichia	CTCTTTAACAATTTATCAGACAATCTGTGTGGGCACTCAAAGTGACATGGATTCTTAACGTCCTCGGACGAAAAATGAATACCAAGTCTCTGAGTGAACACGTAATTCATTACGAAGTTTAATTCACGAGCATCAAACTTAAATTGAAGAGTTTGATCNNNNNNCCTTAAAGAACCTGCCTTTGCAGTGCTCACACAGATTGTCTGATGAAAAACAGCAGT
GCF_001729745.1	Enterobacter hormaechei	7	1	Escherichia	CTCTTTAACAATTTATCAGACAATCTGTGTGGGCACTCAAAGTGACATGGATTCTTAACGTCCTCGGACGAAAAATGAATACCAAGTCTCTGAGTGAACATACGTAATTCATTACGAAGTTTAATTCACGAGCATCAAACTTAAATTGAAGAGTTTGATCNNNNNNCCTTAAAGAACCTGCCTTTGCAGTGCTCACACAGATTGTCTGATGAAAAACAGCAGT
GCF_001729745.1	Enterobacter hormaechei	8	1	Escherichia	CTCTTTAACAATTTATCAGACAATCTGTGTGGGCACTCAAAGTGACATGGATTCTTAATGTCCTCGGACACTAAATGAATACCAAGTCTCAACGAGTGAACACGTAATTCATTACGAAGTTTAATTCATTGAGCATCAAACTTTTAAATTGAAGAGTTTGATCNNNNNNCCTTAAAGAACCTGCCTTTGCAGTGCTCACACAGATTGTCTGATGAAAAGTAAATAG
GCF_001729785.1	Enterobacter hormaechei	1	1	Escherichia	CTCTTTAACAATTTATCAGACAATCTGTGTGGGCACTCAAAGTGACATGGATTCTTAACGTCCTCGGACGAAAAATGAATACCAAGTCTCAACGAGTGAACACGTAATTCATTACGAAGTTTAATTCATTGAGCATCAAACTTTTAAATTGAAGAGTTTGATCNNNNNNCCTTAAAGAACCTGCCTTTGTAGTGTCCACACAGATTGTCTGATGAAAAGTAAATAG
GCF_001729785.1	Enterobacter hormaechei	2	1	Escherichia	CTCTTTAACAATTTATCAGACAATCTGTGTGGGCACTCAAAGTGACATGGATTCTTAACGTCCTCGGACGATAAATGAATACCAAGTCTCAACGAGTGAACACGTAATTCATTACGAAGTTTAATTCATTGAGCATCAAACTTTTAAATTGAAGAGTTTGATCNNNNNNCCTTAAAGAACCTGCCTTTGTAGTGCTCACACAGATTGTCTGATGAATGATGAACTT
GCF_001729785.1	Enterobacter hormaechei	3	1	Escherichia	CTCTTTAACAATTTATCAGACAATCTGTGTGGGCACTCAAAGTGACATGGATTCTTAACGTCCTCGGACGAAAAATGAATACCAAGTCTCAACGAGTGAACACGTAATTCATTACGAAGTTTAATTCATTGAGCATCAAACTTTTAAATTGAAGAGTTTGATCNNNNNNCCTTAAAGAACCTGCCTTTGCAGTGCTCACACAGATTGTCTGATGAAAAACAGCAGT
GCF_001729785.1	Enterobacter hormaechei	4	1	Escherichia	CTCTTTAACAATTTATCAGACAATCTGTGTGGGCACTCAAAGTGACATGGATTCTTAACGTCCTCGGACACTAAATGAATACCAAGTCTCAACGAGTGAACACGTAATTCATTACGAAGTTTAATTCATTGAGCATCAAACTTTTAAATTGAAGAGTTTGATCNNNNNNCCTTAAAGAACCTGCCTTTGTAGTGTCCACACAGATTGTCTGATGAAAAGTAAATAG
GCF_001729785.1	Enterobacter hormaechei	5	1	Escherichia	CTCTTTAACAATTTATCAGACAATCTGTGTGGGCACTCAAAGTGACATGGATTCTTAACGTCCTCGGACGAAAAATGAATACCAAGTCTCAACGAGTGAACACGTAATTCATTACGAAGTTTAATTCATTGAGCATCAAACTTTTAAATTGAAGAGTTTGATCNNNNNNCCTTAAAGAACCTGCCTTTGTAGTGTCCACACAGATTGTCTGATGAAAAGTAAATAG
GCF_001729785.1	Enterobacter hormaechei	6	1	Escherichia	CTCTTTAACAATTTATCAGACAATCTGTGTGGGCACTCAAAGTGACATGGATTCTTAACGTCCTCGGACGAAAAATGAATACCAAGTCTCAACGAGTGAACACGTAATTCATTACGAAGTTTAATTCATTGAGCATCAAACTTTTAAATTGAAGAGTTTGATCNNNNNNCCTTAAAGAACCTGCCTTTGTAGTGTCCACACAGATTGTCTGATGAAAAACAGCAGT
GCF_001729785.1	Enterobacter hormaechei	7	1	Escherichia	CTCTTTAACAATTTATCAGACAATCTGTGTGGGCACTCAAAGTGACATGGATTCTTAACGTCCTCGGACGATAAATGAATACCAAGTCTCAACGAGTGAACACGTAATTCATTACGAAGTTTAATTCATTGAGCATCAAGCTTTTAAATTGAAGAGTTTGATCNNNNNNCCTTAAAGAACCTGCCTTTGCAGTGCTCACACAGATTGTCTGATGAAAAACAGCAGT
GCF_001729785.1	Enterobacter hormaechei	8	1	Escherichia	CTCTTTAACAATTTATCAGACAATCTGTGTGGGCACTCAAAGTGACATGGATTCTTAACGTCCTCGGACACTAAATGAATACCAAGTCTCAACGAGTGAACACGTAATTCATTACGAAGTTTAATTCATTGAGCATCAAACTTTTAAATTGAAGAGTTTGATCNNNNNNCCTTAAAGAACCTGCCTTTGTAGTGCTCACACAGATTGTCTGATGAAAAGTAAATAG
GCF_001875655.1	Enterobacter hormaechei	1	1	Escherichia	CTCTTTAACAATTTATCAGACAATCTGTGTGGGCACTCAAAGTGACATGGATTCTTAATGTCCTCGGACACTAAATGAATACCAAGTCTCAACGAGTGAACACGTAATTCATTACGAAGTTTAATTCATTGAGCATCAAACTTTTAAATTGAAGAGTTTGATCNNNNNNCCTTAAAGAACCTGCCTTTGTAGTGTCCACACAGATTGTCTGATGAAAAACAGCAGT
GCF_001875655.1	Enterobacter hormaechei	2	1	Escherichia	CTCTTTAACAATTTATCAGACAATCTGTGTGGGCACTCAAAGTGACATGGATTCTTAACGTCGCAAGACGAAAAATGAATACCAAGTCTCTGAGTGAACATACGTAATTCATTACGAAGTTTAATTCACGAGCATCAAACTTAAATTGAAGAGTTTGATCNNNNNNCCTTAAAGAACCTGCCTTTGCAGTGCTCACACAGATTGTCTGATGAAAAGTAAATAG
GCF_001875655.1	Enterobacter hormaechei	3	1	Escherichia	CTCTTTAACAATTTATCAGACAATCTGTGTGGGCACTCAAAGTGACATGGATTCTTAATGTCCTCGGACACTAAATGAATACCAAGTCTCAACGAGTGAACACGTAATTCATTACGAAGTTTAATTCATTGAGCATCAAACTTTTAAATTGAAGAGTTTGATCNNNNNNCCTTAAAGAACCTGCCTTTGCAGTGCTCACACAGATTGTCTGATGAATGATGAACTT
GCF_001875655.1	Enterobacter hormaechei	4	1	Escherichia	CTCTTTAACAATTTATCAGACAATCTGTGTGGGCACTCAAAGTGACATGGATTCTTAATGTCCTCGGACACTAAATGAATACCAAGTCTCAACGAGTGAACACGTAATTCATTACGAAGTTTAATTCATTGAGCATCAAACTTTTAAATTGAAGAGTTTGATCNNNNNNCCTTAAAGAACCTGCCTTTGTAGTGCTCACACAGATTGTCTGATGAAAAGTAAATAG
GCF_001875655.1	Enterobacter hormaechei	5	1	Escherichia	CTCTTTAACAATTTATCAGACAATCTGTGTGGGCACTCAAAGTGACATGGATTCTTAATGTCCTCGGACACTAAATGAATACCAAGTCTCAACGAGTGAACACGTAATTCATTACGAAGTTTAATTCATTGAGCATCAAACTTTTAAATTGAAGAGTTTGATCNNNNNNCCTTAAAGAACCTGCCTTTGCAGTGCTCACACAGATTGTCTGATGAAAAACAGCAGT
GCF_001875655.1	Enterobacter hormaechei	6	1	Escherichia	CTCTTTAACAATTTATCAGACAATCTGTGTGGGCACTCAAAGTGACATGGATTCTTAAATGTCCTCGGACACTAAATGAATACCAAGTCTCAACGAGTGAACACGTAATTCATTACGAAGTTTAATTCATTGAGCATCAAACTTTTAAATTGAAGAGTTTGATCNNNNNNCCTTAAAGAACCTGCCTTTGCAGTGCTCACACAGATTGTCTGATGAAAAACAGCAGT
GCF_001875655.1	Enterobacter hormaechei	7	1	Escherichia	CTCTTTAACAATTTATCAGACAATCTGTGTGGGCACTCAAAGTGACATGGATTCTTAACGTCGCAAGACGAAAAATGAATACCAAGTCTCTGAGTGAACATACGTAATTCATTACGAAGTTTAATTCACGAGCATCAAACTTAAATTGAAGAGTTTGATCNNNNNNCCTTAAAGAACCTGCCTTTGTAGTGCTCACACAGATTGTCTGATGAAAAGTAAATAG
GCF_001875655.1	Enterobacter hormaechei	8	1	Escherichia	CTCTTTAACAATTTATCAGACAATCTGTGTGGGCACTCAAAGTGACATGGATTCTTAATGTCTTCGGACACTAAATGAATACCAAGTCTCAACGAGTGAACACGTAATTCATTACGAAGTTTAATTCATTGAGCATCAAACTTTTAAATTGAAGAGTTTGATCNNNNNNCCTTAAAGAACCTGCCTTTGTAGTGTCCACACAGATTGTCTGATGAAAAGTAAATAG
GCF_001729765.1	Enterobacter kobei	1	1	Escherichia	CTCTTTAACAATTTATCAGACAATCTGTGTGGGCACTCAAAGTGACATGGATTCTTAACGTCGCAAGACGAAAAATGAATACCAAGTCTCTGAGTGAACATACGTAATTCATTACGAAGTTTAATTCACGAGCATCAAACTTAAATTGAAGAGTTTGATCNNNNNNCCTTAAAGAACCTGCCTTTGTAGTGCTCACACAGATTGTCTGATGAAAAGTAAATAG
GCF_001729765.1	Enterobacter kobei	2	1	Escherichia	CTCTTTAACAATTTATCAGACAATCTGTGTGGGCACTCAAAGTGACATGGATTCTTAACGTCGCAAGACGAAAAATGAATACCAAGTCTCTGAGTGAACATACGTAATTCATTACGAAGTTTAATTCACGAGCATCAAACTTAAATTGAAGAGTTTGATCNNNNNNCCTTAAAGAACCTGCCTTTGCAGTGCTCACACAGATTGTCTGATGAATGATGAACTT
GCF_001729765.1	Enterobacter kobei	3	1	Escherichia	CTCTTTAACAATTTATCAGACAATCTGTGTGGGCACTCAAAGTGACATGGATTCTTAACGTCGCAAGACGAAAAATGAATACCAAGTCTCTGAGTGAACATACGTAATTCATTACGAAGTTTAATTCACGAGCATCAAACTTAAATTGAAGAGTTTGATCNNNNNNCCTTAAAGAACCTGCCTTTGTAGTGCTCACACAGATTGTCTGATGAAAAAACAGCAG
GCF_001729765.1	Enterobacter kobei	4	1	Escherichia	CTCTTTAACAATTTATCAGACAATCTGTGTGGGCACTCAAAGTGACATGGATTCTTAATGTCTTCGGACAATAAATGAATACCAAGTCTCTGAGTGAACATACGTAATTCATTACGAAGTTTAATTCATGAGCATCAAACTTAAATTGAAGAGTTTGATCNNNNNNCCTTAAAGAACCTGCCTTTGTAGTGCTCACACAGATTGTCTGATGAAAAGTAAATAG
GCF_001729765.1	Enterobacter kobei	5	1	Escherichia	CTCTTTAACAATTTATCAGACAATCTGTGTGGGCACTCAAAGTGACATGGATTCTTAACGTCGCAAGACGAAAAATGAATACCAAGTCTCTGAGTGAACATACGTAATTCATTACGAAGTTTAATTCACGAGCATCAAACTTAAATTGAAGAGTTTGATCNNNNNNCCTTAAAGAACCTGCCTTTGTAGTGCTCACACAGATTGTCTGATGAAAAGTAAATAG
GCF_001729765.1	Enterobacter kobei	6	1	Escherichia	CTCTTTAACAATTTATCAGACAATCTGTGTGGGCACTCAAAGTGACATGGATTCTTAATGTCTTCGGACAATAAATGAATACCAAGTCTCTGAGTGAACATACGTAATTCATTACGAAGTTTAATTCATGAGCATCAAACTTAAATTGAAGAGTTTGATCNNNNNNCCTTAAAGAACCTGCCTTTGTAGTGCTCACACAGATTGTCTGATGAAAAAACAGCAG
GCF_001729765.1	Enterobacter kobei	7	1	Escherichia	CTCTTTAACAATTTATCAGACAATCTGTGTGGGCACTCAAAGTGACATGGATTCTTAATGTCTTCGGACAATAAATGAATACCAAGTCTCTGAGTGAACATACGTAATTCATTACGAAGTTTAATTCACGAGCATCAAACTTAAATTGAAGAGTTTGATCNNNNNNCCTTAAAGAACCTGCCTTTGTAGTGCTCACACAGATTGTCTGATGAAAAAACAGCAG
GCF_001729765.1	Enterobacter kobei	8	1	Escherichia	CTCTTTAACAATTTATCAGACAATCTGTGTGGGCACTCAAAGTGACATGGATTCTTAACGTCGCAAGACGAAAAATGAATACCAAGTCTCTGAGTGAACATACGTAATTCATTACGAAGTTTAATTCACGAGCATCAAACTTAAATTGAAGAGTTTGATCNNNNNNCCTTAAAGAACCTGCCTTTGTAGTGCTCACACAGATTGTCTGATGAAAAGTAAATAG
GCF_000164865.1	[Enterobacter] lignolyticus	1	1	Escherichia	CTCTTTAACAATTTATCAGACAATCTGTGTGGGCACTCAAAGTGACATGGATTCTTAATGTCCTCGGACACTAAATGAATACCAAGTCTCTGGAGTGAACACGTAATTCATTACGAAGTTTAATTCTAAGAGCATCAAACTTTTAAATTGAAGAGTTTGATCNNNNNNCCTTAAAGAACCTGCCTTTGTAGTGCTCACACAGATTGTCTGATGAAAAGTAAAAAG
GCF_000164865.1	[Enterobacter] lignolyticus	2	1	Escherichia	CTCTTTAACAATTTATCAGACAATCTGTGTGGGCACTCAAAGTGACATGGATTCTTAATGTCCTCGGACACTAAATGAATACCAAGTCTCTGGAGTGAACACGTAATTCATTACGAAGTTTAATTCTAAGAGCATCAAACTTTTAAATTGAAGAGTTTGATCNNNNNNCCTTAAAGAACCTGCCTTTGTAGTGCTCACACAGATTGTCTGATGAAAAGTAAAAAG
GCF_000164865.1	[Enterobacter] lignolyticus	3	1	Escherichia	CTCTTTAACAATTTATCAGACAATCTGTGTGGGCACTCAAAGTGACATGGATTCTTAATGTCCTCGGACACTAAATGAATACCAAGTCTCTGGAGTGAACACGTAATTCATTACGAAGTTTAATTCTAAGAGCATCAAACTTTTAAATTGAAGAGTTTGATCNNNNNNCCTTAAAGAACCTGCCTTTGTAGTGCTCACACAGATTGTCTGATGAAAAATGAGCAG
GCF_000164865.1	[Enterobacter] lignolyticus	4	1	Escherichia	CTCTTTAACAATTTATCAGACAATCTGTGTGGGCACTCAAAGTGACATGGATTCTTAATGTCCTCGGACACTAAATGAATACCAAGTCTCTGGAGTGAACACGTAATTCATTACGAAGTTTAATTCTAAGAGCATCAAACTTTTAAATTGAAGAGTTTGATCNNNNNNCCTTAAAGAACCTGCCTTTGTAGTGCTCACACAGATTGTCTGATGAAAAGTAAAAAG
GCF_000164865.1	[Enterobacter] lignolyticus	5	1	Escherichia	CTCTTTAACAATTTATCAGACAATCTGTGTGGGCACTCAAAGTGACATGGATTCTTAATGTCCTCGGACACTAAATGAATACCAAGTCTCTGGAGTGAACACGTAATTCATTACGAAGTTTAATTCTAAGAGCATCAAACTTTTAAATTGAAGAGTTTGATCNNNNNNCCTTAAAGAACCTGCCTTTGTAGTGTCCACACAGATTGTCTGATGAAAAATGAGCAG
GCF_000164865.1	[Enterobacter] lignolyticus	6	1	Escherichia	CTCTTTAACAATTTATCAGACAATCTGTGTGGGCACTCAAAGTGACATGGATTCTTAATGTCCTCGGACACTAAATGAATACCAAGTCTCTGGAGTGAACACGTAATTCATTACGAAGTTTAATTCTAAGAGCATCAAACTTTTAAATTGAAGAGTTTGATCNNNNNNCCTTAAAGAACCTGCCTTTGTAGTGTCCACACAGATTGTCTGATGAAAAATGAGCAG
GCF_000164865.1	[Enterobacter] lignolyticus	7	1	Escherichia	CTCTTTAACAATTTATCAGACAATCTGTGTGGGCACTCAAAGTGACATGGATTCTTAATGTCCTCGGACACTAAATGAATACCAAGTCTCTGGAGTGAACACGTAATTCATTACGAAGTTTAATTCTAAGAGCATCAAACTTTTAAATTGAAGAGTTTGATCNNNNNNCCTTAAAGAACCTGCCTTTGTAGTGCTCACACAGATTAGTCTGATGAAAAGTAAAAA
GCF_000818595.1	Enterobacter ludwigii	1	1	Escherichia	CTCTTTAACAATTTATCAGACAATCTGTGTGGGCACTCAAAGTGACATGGATTCTTAACGTCCTCGGACGAAAAATGAATACCAAGTCTCTGAGTGAACATACGTAATTCATTACGAAGTTTAATTCACGAGCATCAAACTTAAATTGAAGAGTTTGATCNNNNNNCCTTAAAGAACCTGCCTTTGTAGTGTCCACACAGATTGTCTGATGAAAAGTAAATAG
GCF_000818595.1	Enterobacter ludwigii	2	1	Escherichia	CTCTTTAACAATTTATCAGACAATCTGTGTGGGCACTCAAAGTGACATGGATTCTTAATGTCTTCGGACACTAAATGAATACCAAGTCTCTGAGTGAACATACGTAATTCATTACGAAGTTTAATTCACGAGCATCAAACTTAAATTGAAGAGTTTGATCNNNNNNCCTTAAAGAACCTGCCTTTGTAGTGCTCACACAGATTGTCTGATGAAAAACAGCAGT
GCF_000818595.1	Enterobacter ludwigii	3	1	Escherichia	CTCTTTAACAATTTATCAGACAATCTGTGTGGGCACTCAAAGTGACATGGATTCTTAATGTCTTCGGACACTAAATGAATACCAAGTCTCTGAGTGAACATACGTAATTCATTACGAAGTTTAATTCACGAGCATCAAACTTAAATTGAAGAGTTTGATCNNNNNNCCTTAAAGAACCTGCCTTTGTAGTGTCCACACAGATTGTCTGATGAAAAGTAAATAG
GCF_000818595.1	Enterobacter ludwigii	4	1	Escherichia	CTCTTTAACAATTTATCAGACAATCTGTGTGGGCACTCAAAGTGACATGGATTCTTAATGTCTTCGGACACTAAATGAATACCAAAGTCTCTGAGTGAACATACGTAATTCATTACGAAGTTTAATTCACGAGCATCAAACTTAAATTGAAGAGTTTGATCNNNNNNCCTTAAAGAACCTGCCTTTGTAGTGTCCACACAGATTGTCTGATGAAAAGTAAATAG
GCF_000818595.1	Enterobacter ludwigii	5	1	Escherichia	CTCTTTAACAATTTATCAGACAATCTGTGTGGGCACTCAAAGTGACATGGATTCTTAATGTCTTCGGACACTAAATGAATACCAAAGTCTCTGAGTGAACATACGTAATTCATTACGAAGTTTAATTCACGAGCATCAAACTTAAATTGAAGAGTTTGATCNNNNNNCCTTAAAGAACCTGCCTTTGTAGTGCTCACACAGATTGTCTGATGAAAAACAGCAGT
GCF_000818595.1	Enterobacter ludwigii	6	1	Escherichia	CTCTTTAACAATTTATCAGACAATCTGTGTGGGCACTCAAAGTGACATGGATTCTTAATGTCTTCGGACACTAAATGAATACCAAGTCTCTGAGTGAACATACGTAATTCATTACGAAGTTTAATTCACGAGCATCAAACTTAAATTGAAGAGTTTGATCNNNNNNCCTTAAAGAACCTGCCTTTGTAGTGCTCACACAGATTGTCTGATGAATGATAAATTT
GCF_000818595.1	Enterobacter ludwigii	7	1	Escherichia	CTCTTTAACAATTTATCAGACAATCTGTGTGGGCACTCAAAGTGACATGGATTCTTAATGTCTTCGGACACTAAATGAATACCAAGTCTCTGAGTGAACATACGTAATTCATTACGAAGTTTAATTCACGAGCATCAAACTTAAATTGAAGAGTTTGATCNNNNNNCCTTAAAGAACCTGCCTTTGTAGTGCTCACACAGATTGTCTGATGAAAAACAGCAGT
GCF_000818595.1	Enterobacter ludwigii	8	1	Escherichia	CTCTTTAACAATTTATCAGACAATCTGTGTGGGCACTCAAAGTGACATGGATTCTTAATGTCTTCGGACACTAAATGAATACCAAGTCTCTGAGTGAACATACGTAATTCATTACGAAGTTTAATTCACGAGCATCAAACTTAAATTGAAGAGTTTGATCNNNNNNCCTTAAAGAACCTGCCTTTGTAGTGCTCACACAGATTGTCTGATGAAAAACAGCAGT
GCF_001750725.1	Enterobacter ludwigii	1	1	Escherichia	CTCTTTAACAATTTATCAGACAATCTGTGTGGGCACTCAAAGTGACATGGATTCTTAACGTCCTCGGACGAAAAATGAATACCAAGTCTCTGAGTGAACATACGTAATTCATTACGAAGTTTAATTCACGAGCATCAAACTTAAATTGAAGAGTTTGATCNNNNNNCCTTAAAGAACCTGCCTTTGTAGTGTCCACACAGATTGTCTGATGAAAAGTAAATAG
GCF_001750725.1	Enterobacter ludwigii	2	1	Escherichia	CTCTTTAACAATTTATCAGACAATCTGTGTGGGCACTCAAAGTGACATGGATTCTTAATGTCTTCGGACACTAAATGAATACCAAGTCTCTGAGTGAACATACGTAATTCATTACGAAGTTTAATTCACGAGCATCAAACTTAAATTGAAGAGTTTGATCNNNNNNCCTTAAAGAACCTGCCTTTGTAGTGCTCACACAGATTGTCTGATGAAAAACAGCAGT
GCF_001750725.1	Enterobacter ludwigii	3	1	Escherichia	CTCTTTAACAATTTATCAGACAATCTGTGTGGGCACTCAAAGTGACATGGATTCTTAATGTCTTCGGACACTAAATGAATACCAAGTCTCTGAGTGAACATACGTAATTCATTACGAAGTTTAATTCACGAGCATCAAACTTAAATTGAAGAGTTTGATCNNNNNNCCTTAAAGAACCTGCCTTTGTAGTGTCCACACAGATTGTCTGATGAAAAGTAAATAG
GCF_001750725.1	Enterobacter ludwigii	4	1	Escherichia	CTCTTTAACAATTTATCAGACAATCTGTGTGGGCACTCAAAGTGACATGGATTCTTAATGTCTTCGGACACTAAATGAATACCAAAGTCTCTGAGTGAACATACGTAATTCATTACGAAGTTTAATTCACGAGCATCAAACTTAAATTGAAGAGTTTGATCNNNNNNCCTTAAAGAACCTGCCTTTGTAGTGTCCACACAGATTGTCTGATGAAAAGTAAATAG
GCF_001750725.1	Enterobacter ludwigii	5	1	Escherichia	CTCTTTAACAATTTATCAGACAATCTGTGTGGGCACTCAAAGTGACATGGATTCTTAATGTCTTCGGACACTAAATGAATACCAAAGTCTCTGAGTGAACATACGTAATTCATTACGAAGTTTAATTCACGAGCATCAAACTTAAATTGAAGAGTTTGATCNNNNNNCCTTAAAGAACCTGCCTTTGTAGTGCTCACACAGATTGTCTGATGAAAAACAGCAGT
GCF_001750725.1	Enterobacter ludwigii	6	1	Escherichia	CTCTTTAACAATTTATCAGACAATCTGTGTGGGCACTCAAAGTGACATGGATTCTTAATGTCTTCGGACACTAAATGAATACCAAGTCTCTGAGTGAACATACGTAATTCATTACGAAGTTTAATTCACGAGCATCAAACTTAAATTGAAGAGTTTGATCNNNNNNCCTTAAAGAACCTGCCTTTGTAGTGCTCACACAGATTGTCTGATGAATGATAAATTT
GCF_001750725.1	Enterobacter ludwigii	7	1	Escherichia	CTCTTTAACAATTTATCAGACAATCTGTGTGGGCACTCAAAGTGACATGGATTCTTAATGTCTTCGGACACTAAATGAATACCAAGTCTCTGAGTGAACATACGTAATTCATTACGAAGTTTAATTCACGAGCATCAAACTTAAATTGAAGAGTTTGATCNNNNNNCCTTAAAGAACCTGCCTTTGTAGTGCTCACACAGATTGTCTGATGAAAAACAGCAGT
GCF_001750725.1	Enterobacter ludwigii	8	1	Escherichia	CTCTTTAACAATTTATCAGACAATCTGTGTGGGCACTCAAAGTGACATGGATTCTTAATGTCTTCGGACACTAAATGAATACCAAGTCTCTGAGTGAACATACGTAATTCATTACGAAGTTTAATTCACGAGCATCAAACTTAAATTGAAGAGTTTGATCNNNNNNCCTTAAAGAACCTGCCTTTGTAGTGCTCACACAGATTGTCTGATGAAAAACAGCAGT
GCF_009176645.1	Enterobacter oligotrophicus	1	1	Escherichia	CTCTTTAACAATTTATCAGACAATCTGTGTGGGCACTCAAAGTGACATGGATTCTTAACGTCGCAAGACGAAAAATGAATACCAAGTCTCTGAGTGAACATACGTAATTCATTACGAAGTTTAATTCACGAGCATCAAACTTAAATTGAAGAGTTTGATCNNNNNNCCTTAAAGAACCTGCCTTTGTAGTGCTCACACAGATTGTCTGATGAAAAGTAAACAG
GCF_009176645.1	Enterobacter oligotrophicus	2	1	Escherichia	CTCTTTAACAATTTATCAGACAATCTGTGTGGGCACTCAAAGTGACATGGATTCTTAACGTCGCAAGACGAAAAATGAATACCAAGTCTCTGAGTGAACATACGTAATTCATTACGAAGTTTAATTCACGAGCATCAAACTTAAATTGAAGAGTTTGATCNNNNNNCCTTAAAGAACCTGCCTTTGTAGTGCTCACACAGATTGTCTGATGAATGTAGAGAAG
GCF_009176645.1	Enterobacter oligotrophicus	3	1	Escherichia	CTCTTTAACAATTTATCAGACAATCTGTGTGGGCACTCAAAGTGACATGGATTCTTAACGTCCTCGGACGAAAAATGAATACCAAGTCTCTGAGTGAACATACGTAATTCATTACGAAGTTTAATTCACGAGCATCAAACTTAAATTGAAGAGTTTGATCNNNNNNCCTTAAAGAACCTGCCTTTGCAGTGCTCACACAGATTGTCTGATGAATGTAGAGAAG
GCF_009176645.1	Enterobacter oligotrophicus	4	1	Escherichia	CTCTTTAACAATTTATCAGACAATCTGTGTGGGCACTCAAAGTGACATGGATTCTTAATGTCTTCGGACAATAAATGAATACCAAGTCTCTGAGTGAACATACGTAATTCATTACGAAGTTTAATTCACGAGCATCAAACTTAAATTGAAGAGTTTGATCNNNNNNCCTTAAAGAACCTGCCTTTGTAGTGTCCACACAGATTGTCTGATGAATGATGAACTT
GCF_009176645.1	Enterobacter oligotrophicus	5	1	Escherichia	CTCTTTAACAATTTATCAGACAATCTGTGTGGGCACTCAAAGTGACATGGATTCTTAATGTCTTCGGACAATAAATGAATACCAAGTCTCTGAGTGAACATACGTAATTCATTACGAAGTTTAATTCACGAGCATCAAACTTAAATTGAAGAGTTTGATCNNNNNNCCTTAAAGAACCTGCCTTTGTAGTGTCCACACAGATTGTCTGATGAAAAACAGCAGT
GCF_009176645.1	Enterobacter oligotrophicus	6	1	Escherichia	CTCTTTAACAATTTATCAGACAATCTGTGTGGGCACTCAAAGTGACATGGATTCTTAACGTCGCAAGACGAAAAATGAATACCAAGTCTCTGAGTGAACATACGTAATTCATTACGAAGTTTAATTCACGAGCATCAAACTTAAATTGAAGAGTTTGATCNNNNNNCCTTAAAGAACCTGCCTTTGTAGTGTCCACACAGATTGTCTGATGAAAAGTAAACAG
GCF_009176645.1	Enterobacter oligotrophicus	7	1	Escherichia	CTCTTTAACAATTTATCAGACAATCTGTGTGGGCACTCAAAGTGACATGGATTCTTAACGTCGCAAGACGAAAAATGAATACCAAGTCTCTGAGTGAACATACGTAATTCATTACGAAGTTTAATTCACGAGCATCAAACTTAAATTGAAGAGTTTGATCNNNNNNCCTTAAAGAACCTGCCTTTGCAGTGCTCACACAGATTGTCTGATGAAAAACAGCAGT
GCF_009176645.1	Enterobacter oligotrophicus	8	1	Escherichia	CTCTTTAACAATTTATCAGACAATCTGTGTGGGCACTCAAAGTGACATGGATTCTTAATGTCTTCGGACAATAAATGAATACCAAGTCTCTGAGTGAACATACGTAATTCATTACGAAGTTTAATTCACGAGCATCAAACTTAAATTGAAGAGTTTGATCNNNNNNCCTTAAAGAACCTGCCTTTGTAGTGCTCACACAGATTGTCTGATAAAAAACAGCAGT
GCF_001729805.1	Enterobacter roggenkampii	1	1	Escherichia	CTCTTTAACAATTTATCAGACAATCTGTGTGGGCACTCAAAGTGACATGGATTCTTAACGTCGCAAGACGAAAATGAATACCAAGTCTCTGAGTGAACATGCGTAATTCATTACGAAGTTTAATTCACGAGCATCAAACTTAAATTGAAGAGTTTGATCNNNNNNCCTTAAAGAACCTGCCTTTGTAGTGCTCACACAGATTGTCTGATGAATGATGAACTT
GCF_001729805.1	Enterobacter roggenkampii	2	1	Escherichia	CTCTTTAACAATTTATCAGACAATCTGTGTGGGCACTCAAAGTGACATGGATTCTTAACGTCGCAAGACGAAAATGAATACCAAGTCTCTGAGTGAACATGCGTAATTCATTACGAAGTTTAATTCACGAGCATCAAACTTAAATTGAAGAGTTTGATCNNNNNNCCTTAAAGAACCTGCCTTTGCAGTGCTCACACAGATTGTCTGATGAAAAGTAAATAG
GCF_001729805.1	Enterobacter roggenkampii	3	1	Escherichia	CTCTTTAACAATTTATCAGACAATCTGTGTGGGCACTCAAAGTGACATGGATTCTTAACGTCCTCGGACGAAAAATGAATACCAAGTCTCTGAGTGAACATACGTAATTCATTACGAAGTTTAATTCACGAGCATCAAACTTAAATTGAAGAGTTTGATCNNNNNNCCTTAAAGAACCTGCCTTTGCAGTGCTCACACAGATTGTCTGATGAAAAACAGCAGT
GCF_001729805.1	Enterobacter roggenkampii	4	1	Escherichia	CTCTTTAACAATTTATCAGACAATCTGTGTGGGCACTCAAAGTGACATGGATTCTTAATGTCTTCGGACAATAAATGAATACCAAGTCTCTGAGTGAACATACGTAATTCATTACGAAGTTTAATTCACGAGCATCAAACTTAAATTGAAGAGTTTGATCNNNNNNCCTTAAAGAACCTGCCTTTGTAGTGCTCACACAGATTGTCTGATGAAAAGTAAATAG
GCF_001729805.1	Enterobacter roggenkampii	5	1	Escherichia	CTCTTTAACAATTTATCAGACAATCTGTGTGGGCACTCAAAGTGACATGGATTCTTAACGTCCTCGGACGAAAAATGAATACCAAGTCTCTGAGTGAACATGCGTAATTCATTACGAAGTTTAATTCACGAGCATCAAACTTAAATTGAAGAGTTTGATCNNNNNNCCTTAAAGAACCTGCCTTTGCAGTGCTCACACAGATTGTCTGATGAAAAGTAAATAG
GCF_001729805.1	Enterobacter roggenkampii	6	1	Escherichia	CTCTTTAACAATTTATCAGACAATCTGTGTGGGCACTCAAAGTGACATGGATTCTTAATGTCCTCGGACAATAAATGAATACCAAGTCTCTGAGTGAACATACGTAATTCATTACGAAGTTTAATTCACGAGCATCAAACTTAAATTGAAGAGTTTGATCNNNNNNCCTTAAAGAACCTGCCTTTGCAGTGCTCACACAGATTGTCTGATGAAAAACAGCAGT
GCF_001729805.1	Enterobacter roggenkampii	7	1	Escherichia	CTCTTTAACAATTTATCAGACAATCTGTGTGGGCACTCAAAGTGACATGGATTCTTAATGTCCTCGGACAATAAATGAATACCAAGTCTCTGAGTGAACATACGTAATTCATTACGAAGTTTAATTCACGAGCATCAAACTTAAATTGAAGAGTTTGATCNNNNNNCCTTAAAGAACCTGCCTTTGCAGTGCTCACACAGATTGTCTGATGAAAAACAGCAGT
GCF_001729805.1	Enterobacter roggenkampii	8	1	Escherichia	CTCTTTAACAATTTATCAGACAATCTGTGTGGGCACTCAAAGTGACATGGATTCTTAACGTCCTCGGACGAAAAATGAATACCAAGTCTCTGAGTGAACATGCGTAATTCATTACGAAGTTTAATTCACGAGCATCAAACTTAAATTGAAGAGTTTGATCNNNNNNCCTTAAAGAACCTGCCTTTGCAGTGCTCACACAGATTGTCTGATGAAAAGTAAATAG
GCF_900021175.1	Enterobacter timonensis	1	1	Escherichia	CTCTTTAACAATTTATCAGACAATCTGTGTGGGCACTCAGGTGACATGGATTCTTAATGTCTTCGGACAATAAATGAATACCAAGTCTCATTGAGTGAACACGTAATTCATTACGAAGTTTAATTCTTTGAGCATCAAACTTTTAAATTGAAGAGTTTGATCNNNNNNCCTTAAAGAACCTGCCCTGCAGTGCTCACACAGATTGTCTGATGAAAAGCGAGCAGT
GCF_900021175.1	Enterobacter timonensis	2	1	Escherichia	CTCTTTAACAATTTATCAGACAATCTGTGTGGGCACTCAGGTGACATGGATTCTTAACGTCGAAAGACGAAAAATGAATACCAAGTCTCATTGAGTGAACACGTAATTCATTACGAAGTTTAATTCTTTGAGCATCAAACTTTTAAATTGAAGAGTTTGATCNNNNNNCCTTAAAGAACCTGCCCTGCAGTGCTCACACAGATTGTCTGATGAAAAACGAGCAGT
GCF_001517405.1	Erwinia gerundensis	1	10	Serratia	CTCTTTAACAATTTATCAGACAATCTGTGTGGGCACTCGCAGGATTGATATCAGCGTCTCCGGACGCAAAAAATATCAAGTCTTAAGAGTGAACACGTATTGAAATTCATTACGACGTTTTCCTTGAGCATCGCTTCACGAGTTGAAGCAAATCGAACTTTTAATTGAAGAGTTTGATCNNNNNNCCTGAAGATACCTTCCCGCGCAGTGTCCACACAGATTGTCTGATAGAAAGTAACGAG
GCF_001517405.1	Erwinia gerundensis	2	10	Serratia	CTCTTTAACAATTTATCAGACAATCTGTGTGGGCACTCGCAGGATTGATATCAGCGTCTCCGGACGCAAAAAAAATATCAAGTCTTAAGAGTGAACACGTATTGAAATTCATTACGACGTTTTCCTTGAGCATCGCTTCACGAGTTGAAGCAAATCGAACTTTTAATTGAAGAGTTTGATCNNNNNNCCTGAAGATACCTTCCCGCGCAGTGTCCACACAGATTGTCTGATAGAAAGTAACGAG
GCF_001517405.1	Erwinia gerundensis	3	10	Serratia	CTCTTTAACAATTTATCAGACAATCTGTGTGGGCACTCGCAGGATTGATATCACGCGTCTCCGGACGCAAAAAAATATCAAGTCTTAAGAGTGAACACGTATTGAAATTCATTACGACGTTTTCCTTGAGCATCGCTTCACGAGTTGAAGCAAATCGAACTTTTAATTGAAGAGTTTGATCNNNNNNCCTGAAGATACCTTCCCGCGCAGTGTCCACACAGATTGTCTGATAGAAAGTAACGAG
GCF_001517405.1	Erwinia gerundensis	4	10	Serratia	CTCTTTAACAATTTATCAGACAATCTGTGTGGGCACTCGCAGGATTGATATCACGCGTCTCCGGACGCAAAAAAATATCAAGTCTTAAGAGTGAACACGTATTGAAATTCATTACGACGTTTTCCTTGAGCATCGCTTCACGAGTTGAAGCAAATCGAACTTTTAATTGAAGAGTTTGATCNNNNNNCCTGAAGATACCTTCCCGCGCAGTGTCCACACAGATTGTCTGATAGAAAGTAAAGAA
GCF_001517405.1	Erwinia gerundensis	5	10	Serratia	CTCTTTAACAATTTATCAGACAATCTGTGTGGGCACTCGCAGGATTGATATCAGCGTCTCCGGACGCAAAAAAATATCAAGTCTTAAGAGTGAACACGTATTGAAATTCATTACGACGTTTTCCTTGAGCATCGCTTCACGAGTTGAAGCAAATCGAACTTTTAATTGAAGAGTTTGATCNNNNNNCCTGAAGATACCTTCCCGCGCAGTGTCCACACAGATTGTCTGATAGAAAGTAACGAG
GCF_001517405.1	Erwinia gerundensis	6	10	Serratia	CTCTTTAACAATTTATCAGACAATCTGTGTGGGCACTCGCAGGATTGATATCAAGCGTCTCCGGACGCAAAAAAATATCAAGTCTTAAGAGTGAACACGTATTGAAATTCATTACGACGTTTTCCTTGAGCATCGCTTCACGAGTTGAAGCAAATCGAACTTTTAATTGAAGAGTTTGATCNNNNNNCCTGAAGATACCTTCCCGCGCAGTGTCCACACAGATTGTCTGATAGAAAGTAAAGAA
GCF_001517405.1	Erwinia gerundensis	7	10	Serratia	CTCTTTAACAATTTATCAGACAATCTGTGTGGGCACTCGCAGGATTGATATCAGCGTCTCCGGACGCAAAAAAATATCAAGTCTTAAGAGTGAACACGTATTGAAATTCATTACGACGTTTTCCTTGAGCATCGCTTCACGAGTTGAAGCAAATCGAACTTTTAATTGAAGAGTTTGATCNNNNNNCCTGAAGATACCTTCCCGCGCAGTGTCCACACAGATTGTCTGATAGAAAGTAAAGAA
GCF_000026985.1	Erwinia pyrifoliae	1	10	Serratia	CTCTTTAACAATTTATCAGACAATCTGTGTGGGCACTCGCAGGATTGATATCAGCGCCGCAAGGCGCAAAAAATATCAAGCCTCATGAGTGAACACATAATGACATTCATTATGACGTTTTACGATTGAGCATCGCTGTCCTGTTTGTAAAAGCAGGTTTCAGCAAATCGAACTTTTAATTGAAGAGTTTGATCNNNNNNCCTGAAGATACCTTCCGGCGCAGTGTCCACACAGATTGTCTGATAGAAGTAACGAGC
GCF_000026985.1	Erwinia pyrifoliae	2	10	Serratia	CTCTTTAACAATTTATCAGACAATCTGTGTGGGCACTCGCAGGATTGATATCAGCGCCGCAAGGCGCAAAAAATATCAAGCCTCATGAGTGAACACATAATGACATTCATTATGACGTTTTACGATTGAGCATCGCTGTCCTGTTTGTAAAAGCAGGTTTCAGCAAATCGAACTTTTAATTGAAGAGTTTGATCNNNNNNCCTGAAGATACCTTCCGGCGCAGTGTCCACACAGATTGTCTGATAGAAGTAACGAGC
GCF_000026985.1	Erwinia pyrifoliae	3	10	Serratia	CTCTTTAACAATTTATCAGACAATCTGTGTGGGCACTCGCAGGATTGATATCAGCGCCGCAAGGCGCAAAAAATATCAAGCCTCATGAGTGAACACATAATGACATTCATTATGACGTTTTACGATTGAGCATCGCTGTCCTGTTTGTAAAAGCAGGTTTCAGCAAATCGAACTTTTAATTGAAGAGTTTGATCNNNNNNCCTGAAGATACCTTCCGGCGCAGTGTCCACACAGATTGTCTGATNAAAAAGTAACGA
GCF_000026985.1	Erwinia pyrifoliae	4	10	Serratia	CTCTTTAACAATTTATCAGACAATCTGTGTGGGCACTCGCAGGATTGATATCAGCGCCGCAAGGCGCAAAAAATATCAAGCCTCATGAGTGAACACATAATGACATTCATTATGACGTTTTACGATTGAGCATCGCTGTCCTGTTTGTAAAAGCAGGTTTCAGCAAATCGAACTTTTAATTGAAGAGTTTGATCNNNNNNCCTGAAGATACCTTCCGGCGCAGTGTCCACACAGATTGTCTGATNAAAAAGTAACGA
GCF_000026985.1	Erwinia pyrifoliae	5	10	Serratia	CTCTTTAACAATTTATCAGACAATCTGTGTGGGCACTCGCAGGATTGATATCAGCGCCGCAAGGCGCAAAAAATATCAAGCCTCATGAGTGAACACATAATGACATTCATTATGACGTTTTACGATTGAGCATCGCTGTCACTGGTTNCAGCAAATCGAACTTTTAATTGAAGAGTTTGATCNNNNNNCCTGAAGATACCTTCCGGCGCAGTGTCCACACAGATTGTCTGATAGAAGTAACGAGC
GCF_000026985.1	Erwinia pyrifoliae	6	10	Serratia	CTCTTTAACAATTTATCAGACAATCTGTGTGGGCACTCGCAGGATTGATATCAGCGCCGCAAGGCGCAAAAAATATCAAGCCTCATGAGTGAACACATAATGACATTCATTATGACGTTTTACGATTGAGCATCGCTGTCCTGTTTGTAAAAGCAGGTTTCAGCAAATCGAACTTTTAATTGAAGAGTTTGATCNNNNNNCCTGAAGATACCTTCCGGCGCAGTGTCCACACAGATTGTCTGATAGAAGTAACGAGC
GCF_000026985.1	Erwinia pyrifoliae	7	10	Serratia	CTCTTTAACAATTTATCAGACAATCTGTGTGGGCACTCGCAGGATTGATATCAGCGCCGCAAGGCGCAAAAAATATCAAGCCTCATGAGTGAACACATAATGACATTCATTATGACGTTTTACGATTGAGCATCGCTGTCCTGTTTGTAAAAGCAGGTTTCAGCAAATCGAACTTTTAATTGAAGAGTTTGATCNNNNNNCCTGAAGATACCTTCCGGCGCAGTGTCCACACAGATTGTCTGATNAAAAAGTAACGA
GCF_000026185.1	Erwinia tasmaniensis	1	10	Serratia	CTCTTTAACAATTTATCAGACAATCTGTGTGGGCACTCGCAGGATTGATATCAGACACCTCCGGGTGTCAAAAAAAATATCAAGCCTCATGAGTGAACACATAATGACATTCATTATGACGTTTTACGATTGAGCATCGCTGAACTTGTTTCAGCAAATCGAACTTTTAATTGAAGAGTTTGATCNNNNNNCCTGAAGATACCTTCCGGCGCAGTGTCCACACAGATTGTCTGATAGAAGTAATGAGC
GCF_000026185.1	Erwinia tasmaniensis	2	10	Serratia	CTCTTTAACAATTTATCAGACAATCTGTGTGGGCACTCGCAGGATTGATATCAGACACCTCCGGGTGTCAAAAAAAATATCAAGCCTCATGAGTGAACACATAATGACATTCATTATGACGTTTTACGATTGAGCATCGCTGAACTTGTTTCAGCAAATCGAACTTTTAATTGAAGAGTTTGATCNNNNNNCCTGAAGATACCTTCCGGCGCAGTGTCCACACAGATTGTCTGATGAAAAAGTAACGA
GCF_000026185.1	Erwinia tasmaniensis	3	10	Serratia	CTCTTTAACAATTTATCAGACAATCTGTGTGGGCACTCGCAGGATTGATATCAGACACCTCCGGGTGTCAAAAAAAATATCAAGCCTCATGAGTGAACACATAATGACATTCATTATGACGTTTTACGATTGAGCATCGCTGAACTTGTTTCAGCAAATCGAACTTTTAATTGAAGAGTTTGATCNNNNNNCCTGAAGATACCTTCCGGCGCAGTGTCCACACAGATTGTCTGATGAAAAAGTAACGA
GCF_000026185.1	Erwinia tasmaniensis	4	10	Serratia	CTCTTTAACAATTTATCAGACAATCTGTGTGGGCACTCGCAGGATTGATATCAGACACCTCCGGGTGTCAAAAAAAATATCAAGCCTCATGAGTGAACACATAATGACATTCATTATGACGTTTTACGATTGAGCATCGCTGAACTTGTTTCAGCAAATCGAACTTTTAATTGAAGAGTTTGATCNNNNNNCCTGAAGATACCTTCCGGCGCAGTGTCCACACAGATTGTCTGATGAAAAAGTAACGA
GCF_000026185.1	Erwinia tasmaniensis	5	10	Serratia	CTCTTTAACAATTTATCAGACAATCTGTGTGGGCACTCGCAGGATTGATATCAGACACCTCCGGGTGTCAAAAAAAATATCAAGCCTCATGAGTGAACACATAATGACATTCATTATGACGTTTTACGATTGAGCATCGCTGAACTTGTTTCAGCAAATCGAACTTTTAATTGAAGAGTTTGATCNNNNNNCCTGAAGATACCTTCCGGCGCAGTGTCCACACAGATTGTCTGATAGAAGTAATGAGC
GCF_000026185.1	Erwinia tasmaniensis	6	10	Serratia	CTCTTTAACAATTTATCAGACAATCTGTGTGGGCACTCGCAGGATTGATATCAGACACTTCCGGGTGTCAAAAAAATATCAAGCCTCATGAGTGAACACATAATGACATTCATTATGACGTTTTACGATTGAGCATCGCTGAACTTGTTTCAGCAAATCGAACTTTTAATTGAAGAGTTTGATCNNNNNNCCTGAAGATACCTTCCGGCGCAGTGTCCACACAGATTGTCTGATGAAAAAGTAACGA
GCF_000026185.1	Erwinia tasmaniensis	7	10	Serratia	CTCTTTAACAATTTATCAGACAATCTGTGTGGGCACTCGCAGGATTGATATCAGACACCTCCGGGTGTCAAAAAAAATATCAAGCCTCATGAGTGAACACATAATGACATTCATTATGACGTTTTACGATTGAGCATCGCTGAACTTGTTTCAGCAAATCGAACTTTTAATTGAAGAGTTTGATCNNNNNNCCTGAAGATACCTTCCGGCGCAGTGTCCACACAGATTGTCTGATAGAAGTAATGAGC
GCA_900706755.1	Escherichia coli	1	1	Escherichia	CTCTTTAACAATTTATCAGACAATCTGTGTGGGCACTCGAAGATACGGATTCTTAACGTCGCAAGACGAAAAATGAATACCAAGTCTCAGGAGTGAACACGTAATTCATTACGAAGTTTAATTCTTTGAGCATCAAACTTTTAAATTGAAGAGTTTGATCNNNNNNCCTTAAAGAAGCGTACTTTGCAGTGCTCACACAGATTGTCTGATGAAAATGAGCAGT
GCA_900706755.1	Escherichia coli	2	1	Escherichia	CTCTTTAACAATTTATCAGACAATCTGTGTGGGCACTCGAAGATACGGATTCTTGATGTCGCAAGACGAAAAATGAATACCAAGTCTCTGAGTGAACACGTAATTCATTACGAAGTTTAATTCACGAGCATCAAACTTTTAAATTGAAGAGTTTGATCNNNNNNCCTTAAAGAAGCGTTCTTTGTAGTGCTCACACAGATTGTCTGATGAAAATGAGCAGT
GCA_900706755.1	Escherichia coli	3	1	Escherichia	CTCTTTAACAATTTATCAGACAATCTGTGTGGGCACTCGAAGATACGGATTCTTGACGTCGCAAGACGAAAAATGAATACCAAGTCTCAGGAGTGAACACGTAATTCATTACGAAGTTTAATTCTTTGAGCATCAAACTTTTAAATTGAAGAGTTTGATCNNNNNNCCTTAAAGAAGCGTACTTTGCAGTGCTCACACAGATTGTCTGATAGAAAGTGAAAAG
GCA_900706755.1	Escherichia coli	4	1	Escherichia	CTCTTTAACAATTTATCAGACAATCTGTGTGGGCACTCGAAGATACGGATTCTTAACGTCGCAAGACGAAAAATGAATACCAAGTCTCAGGAGTGAACACGTAATTCATTACGAAGTTTAATTCTTTGAGCATCAAACTTTTAAATTGAAGAGTTTGATCNNNNNNCCTTAAAGAACTGTGCTTTGCAGTGCTCACACAGATTGTCTGATGAAAATGAGCAGT
GCA_900706755.1	Escherichia coli	5	1	Escherichia	CTCTTTAACAATTTATCAGACAATCTGTGTGGGCACTCGAAGATACGGATTCTTAACGTCGCAAGACGAAAAATGAATACCAAGTCTCAGGAGTGAACACGTAATTCATTACGAAGTTTAATTCTTTGAGCATCAAACTTTTAAATTGAAGAGTTTGATCNNNNNNCCTTAAAGAAGCGTACTTTGCAGTGCTCACACAGATTGTCTGATAGAAAGTGAAAAG
GCA_900706755.1	Escherichia coli	6	1	Escherichia	CTCTTTAACAATTTATCAGACAATCTGTGTGGGCACTCGAAGATACGGATTCTTAACGTCGCAAGACGAAAAATGAATACCAAGTCTCAGGAGTGAACACGTAATTCATTACGAAGTTTAATTCTTTGAGCATCAAACTTTTAAATTGAAGAGTTTGATCNNNNNNCCTTAAAGAAGCGTACTTTGCAGTGCTCACACAGATTGTCTGATAGAAAGTGAAAAG
GCA_900706755.1	Escherichia coli	7	1	Escherichia	CTCTTTAACAATTTATCAGACAATCTGTGTGGGCACTCGAAGATACGGATTCTTAACGTCGCAAGACGAAAAATGAATACCAAGTCTCAGGAGTGAACACGTAATTCATTACGAAGTTTAATTCTTTGAGCATCAAACTTTTAAATTGAAGAGTTTGATCNNNNNNCCTTAAAGAAGCGTACTTTGAAGTGCTCACACAGATTGTCTGATGAAAATGAGCAGT
GCA_900706755.1	Escherichia coli	8	1	Escherichia	CTCTTTAACAATTTATCAGACAATCTGTGTGGGCACTCGAAGATACGGATTCTTAACGTCGCAAGACGAAAAATGAATACCAAGTCTCAAGAGTGAACACGTAATTCATTACGAAGTTTAATTCTTTGAGCATCAAACTTTTAAATTGAAGAGTTTGATCNNNNNNCCTTAAAGAAGCGTACTTTGCAGTGCTCACACAGATTGTCTGATAGAAAGTGAAAAG
GCF_000690815.1	Escherichia coli	1	1	Escherichia	CTCTTTAACAATTTATCAGACAATCTGTGTGGGCACTCGAAGATACGGATTCTTAACGTCGCAAGACGAAAAATGAATACCAAGTCTCAGGAGTGAACACGTAATTCATTACGAAGTTTAATTCTTTGAGCATCAAACTTTTAAATTGAAGAGTTTGATCNNNNNNCCTTAAAGAAGCGTTCTTTGTAGTGCTCACACAGATTGTCTGATGAAAATGAGCAGT
GCF_000690815.1	Escherichia coli	2	1	Escherichia	CTCTTTAACAATTTATCAGACAATCTGTGTGGGCACTCGAAGATACGGATTCTTAACGTCGCAAGACGAAAAATGAATACCAAGTCTCAGGAGTGAACACGTAATTCATTACGAAGTTTAATTCTTTGAGCATCAAACTTTTAAATTGAAGAGTTTGATCNNNNNNCCTTAAAGAAGCGTACTTTGCAGTGCTCACACAGATTGTCTGATAGAAAGTGAAAAG
GCF_000690815.1	Escherichia coli	3	1	Escherichia	CTCTTTAACAATTTATCAGACAATCTGTGTGGGCACTCGAAGATACGGATTCTTGATGTCGCAAGACGAAAAATGAATACCAAGTCTCTGAGTGAACACGTAATTCATTACGAAGTTTAATTCACGAGCATCAAACTTTTAAATTGAAGAGTTTGATCNNNNNNCCTTAAAGAAGCGTTCTTTGTAGTGCTCACACAGATTGTCTGATGAAAATGAGCAGT
GCF_000690815.1	Escherichia coli	4	1	Escherichia	CTCTTTAACAATTTATCAGACAATCTGTGTGGGCACTCGAAGATACGGATTCTTGACGTCGCAAGACGAAAAATGAATACCAAGTCTCAGGAGTGAACACGTAATTCATTACGAAGTTTAATTCTTTGAGCATCAAACTTTTAAATTGAAGAGTTTGATCNNNNNNCCTTAAAGAAGCGTACTTTGCAGTGCTCACACAGATTGTCTGATAGAAAGTGAAAAG
GCF_000690815.1	Escherichia coli	5	1	Escherichia	CTCTTTAACAATTTATCAGACAATCTGTGTGGGCACTCGAAGATACGGATTCTTAACGTCGCAAGACGAAAAATGAATACCAAGTCTCAGGAGTGAACACGTAATTCATTACGAAGTTTAATTCTTTGAGCATCAAACTTTTAAATTGAAGAGTTTGATCNNNNNNCCTTAAAGAACTGTGCTTTGCAGTGCTCACACAGATTGTCTGATGAAAATGAGCAGT
GCF_000690815.1	Escherichia coli	6	1	Escherichia	CTCTTTAACAATTTATCAGACAATCTGTGTGGGCACTCGAAGATACGGATTCTTAACGTCGCAAGACGAAAAATGAATACCAAGTCTCAGGAGTGAACACGTAATTCATTACGAAGTTTAATTCTTTGAGCATCAAACTTTTAAATTGAAGAGTTTGATCNNNNNNCCTTAAAGAAGCGTACTTTGCAGTGCTCACACAGATTGTCTGATAGAAAGTGAAAAG
GCF_000690815.1	Escherichia coli	7	1	Escherichia	CTCTTTAACAATTTATCAGACAATCTGTGTGGGCACTCGAAGATACGGATTCTTAACGTCGCAAGACGAAAAATGAATACCAAGTCTCAGGAGTGAACACGTAATTCATTACGAAGTTTAATTCTTTGAGCATCAAACTTTTAAATTGAAGAGTTTGATCNNNNNNCCTTAAAGAAGCGTACTTTGAAGTGCTCACACAGATTGTCTGATGAAAATGAGCAGT
GCF_003697165.2	Escherichia coli	1	1	Escherichia	CTCTTTAACAATTTATCAGACAATCTGTGTGGGCACTCGAAGATACGGATTCTTAACGTCGCAAGACGAAAAATGAATACCAAGTCTCAGGAGTGAACACGTAATTCATTACGAAGTTTAATTCTTTGAGCATCAAACTTTTAAATTGAAGAGTTTGATCNNNNNNCCTTAAAGAAGCGTACTTTGAAGTGCTCACACAGATTGTCTGATGAAAATGAGCAGT
GCF_003697165.2	Escherichia coli	2	1	Escherichia	CTCTTTAACAATTTATCAGACAATCTGTGTGGGCACTCGAAGATACGGATTCTTAACGTCGCAAGACGAAAAATGAATACCAAGTCTCAGGAGTGAACACGTAATTCATTACGAAGTTTAATTCTTTGAGCATCAAACTTTTAAATTGAAGAGTTTGATCNNNNNNCCTTAAAGAAGCGTACTTTGCAGTGCTCACACAGATTGTCTGATAGAAAGTGAAAAG
GCF_003697165.2	Escherichia coli	3	1	Escherichia	CTCTTTAACAATTTATCAGACAATCTGTGTGGGCACTCGAAGATACGGATTCTTAACGTCGCAAGACGAAAAATGAATACCAAGTCTCAGGAGTGAACACGTAATTCATTACGAAGTTTAATTCTTTGAGCATCAAACTTTTAAATTGAAGAGTTTGATCNNNNNNCCTTAAAGAAGCGTACTTTGAAGTGCTCACACAGATTGTCTGATGAAAATGAGCAGT
GCF_003697165.2	Escherichia coli	4	1	Escherichia	CTCTTTAACAATTTATCAGACAATCTGTGTGGGCACTCGAAGATACGGATTCTTAACGTCGCAAGACGAAAAATGAATACCAAGTCTCAGGAGTGAACACGTAATTCATTACGAAGTTTAATTCTTTGAGCATCAAACTTTTAAATTGAAGAGTTTGATCNNNNNNCCTTAAAGAAGCGTACTTTGCAGTGCTCACACAGATTGTCTGATAGAAAGTGAAAAG
GCF_003697165.2	Escherichia coli	5	1	Escherichia	CTCTTTAACAATTTATCAGACAATCTGTGTGGGCACTCGAAGATACGGATTCTTAACGTCGCAAGACGAAAAATGAATACCAAGTCTCAGGAGTGAACACGTAATTCATTACGAAGTTTAATTCTTTGAGCATCAAACTTTTAAATTGAAGAGTTTGATCNNNNNNCCTTAAAGAAGCGTACTTTGCAGTGCTCACACAGATTGTCTGATAGAAAGTGAAAAG
GCF_003697165.2	Escherichia coli	6	1	Escherichia	CTCTTTAACAATTTATCAGACAATCTGTGTGGGCACTCGAAGATACGGATTCTTGATGTCGCAAGACGAAAAATGAATACCAAGTCTCTGAGTGAACACGTAATTCATTACGAAGTTTAATTCACGAGCATCAAACTTTTAAATTGAAGAGTTTGATCNNNNNNCCTTAAAGAAGCGTACTTTGAAGTGCTCACACAGATTGTCTGATGAAAATGAGCAGT
GCF_003697165.2	Escherichia coli	7	1	Escherichia	CTCTTTAACAATTTATCAGACAATCTGTGTGGGCACTCGAAGATACGGATTCTTGACGTCGCAAGACGAAAAATGAATACCAAGTCTCAGGAGTGAACACGTAATTCATTACGAAGTTTAATTCTTTGAGCATCAAACTTTTAAATTGAAGAGTTTGATCNNNNNNCCTTAAAGAAGCGTACTTTGCAGTGCTCACACAGATTGTCTGATAGAAAGTGAAAAG
GCF_000026225.1	Escherichia fergusonii	1	1	Escherichia	CTCTTTAACAATTTATCAGACAATCTGTGTGGGCACTCGAAGATACGGATTCTTAACGTCGCAAGACGAAAAATGAATACCAAGTCTCAAGAGTGAACACGTAATTCATTACGAAGTTTAATTCTTTGAGCATCAAACTTTTAAATTGAAGAGTTTGATCNNNNNNCCTTAAAGAAGCGTTCTTTGAAGTGCTCACACAGATTGTCTGATGAAAATGAGCAGT
GCF_000026225.1	Escherichia fergusonii	2	1	Escherichia	CTCTTTAACAATTTATCAGACAATCTGTGTGGGCGCTCGAAGATACGGATTCTTAACGTCGCAAGACGAAAAATGAATACCAAGTCTCAAGAGTGAACACGTAATTCATTACGAAGTTTAATTCTTTGAGCATCAAACTTTTAAATTGAAGAGTTTGATCNNNNNNCCTTAAAGAACTGTGCTTTGCAGTGCTCACACAGATTGTCTGATAGAAAGTGAAAAG
GCF_000026225.1	Escherichia fergusonii	3	1	Escherichia	CTCTTTAACAATTTATCAGACAATCTGTGTGGGCACTCGAAGATACGGATTCTTAACGTCGCAAGACGAAAAATGAATACCAAGTCTCAAGAGTGAACACGTAATTCATTACGAAGTTTAATTCTTTGAGCATCAAACTTTTAAATTGAAGAGTTTGATCNNNNNNCCTTAAAGAACTGTTCTTTGCAGTGCTCACACAGATTGTCTGATGAAAATGAGCAGT
GCF_000026225.1	Escherichia fergusonii	4	1	Escherichia	CTCTTTAACAATTTATCAGACAATCTGTGTGGGCACTCGAAGATACGGATTCTTAACGTCGCAAGACGAAAAATGAATACCAAGTCTCAAGAGTGAACACGTAATTCATTACGAAGTTTAATTCTTTGAGCATCAAACTTTTAAATTGAAGAGTTTGATCNNNNNNCCTTAAAGAACTGTGCTTTGCAGTGCTCACACAGATTGTCTGATGAAAATGAGCAGT
GCF_000026225.1	Escherichia fergusonii	5	1	Escherichia	CTCTTTAACAATTTATCAGACAATCTGTGTGGGCACTCGAAGATACGGATTCTTAACGTCGCAAGACGAAAAATGAATACCAAGTCTCAAGAGTGAACACGTAATTCATTACGAAGTTTAATTCTTTGAGCATCAAACTTTTAAATTGAAGAGTTTGATCNNNNNNCCTTAAAGAACTGTGCTTTGCAGTGCTCACACAGATTGTCTGATAGAAAGTGAAAAG
GCF_000026225.1	Escherichia fergusonii	6	1	Escherichia	CTCTTTAACAATTTATCAGACAATCTGTGTGGGCACTCGAAGATACGGATTCTTAACGTCGCAAGACGAAAAATGAATACCAAGTCTCAAGAGTGAACACGTAATTCATTACGAAGTTTAATTCTTTGAGCATCAAACTTTTAAATTGAAGAGTTTGATCNNNNNNCCTTAAAGAACTGTGCTTTGCAGTGCTCACACAGATTGTCTGATAGAAAGTGAAAAG
GCF_000026225.1	Escherichia fergusonii	7	1	Escherichia	CTCTTTAACAATTTATCAGACAATCTGTGTGGGCACTCGAAGATACGGATTCTTAACGTCGCAAGACGAAAAATGAATACCAAGTCTCAAGAGTGAACACGTAATTCATTACGAAGTTTAATTCTTTGAGCATCAAACTTTTAAATTGAAGAGTTTGATCNNNNNNCCTTAAAGAACTGTGCTTTGCAGTGCTCACACAGATTGTCTGATAGAAAGTGAAAAG
GCF_900450565.1	Escherichia fergusonii	1	1	Escherichia	CTCTTTAACAATTTATCAGACAATCTGTGTGGGCACTCGAAGATACGGATTCTTAACGTCGCAAGACGAAAAATGAATACCAAGTCTCAAGAGTGAACACGTAATTCATTACGAAGTTTAATTCTTTGAGCATCAAACTTTTAAATTGAAGAGTTTGATCNNNNNNCCTTAAAGAACTGTGCTTTGCAGTGCTCACACAGATTGTCTGATAGAAAGTGAAAAG
GCF_900450565.1	Escherichia fergusonii	2	1	Escherichia	CTCTTTAACAATTTATCAGACAATCTGTGTGGGCACTCGAAGATACGGATTCTTAACGTCGCAAGACGAAAAATGAATACCAAGTCTCAAGAGTGAACACGTAATTCATTACGAAGTTTAATTCTTTGAGCATCAAACTTTTAAATTGAAGAGTTTGATCNNNNNNCCTTAAAGAACTGTGCTTTGCAGTGCTCACACAGATTGTCTGATAGAAAGTGAAAAG
GCF_900450565.1	Escherichia fergusonii	3	1	Escherichia	CTCTTTAACAATTTATCAGACAATCTGTGTGGGCACTCGAAGATACGGATTCTTAACGTCGCAAGACGAAAAATGAATACCAAGTCTCAAGAGTGAACACGTAATTCATTACGAAGTTTAATTCTTTGAGCATCAAACTTTTAAATTGAAGAGTTTGATCNNNNNNCCTTAAAGAAGCGTTCTTTGAAGTGCTCACACAGATTGTCTGATGAAAATGAGCAGT
GCF_900450565.1	Escherichia fergusonii	4	1	Escherichia	CTCTTTAACAATTTATCAGACAATCTGTGTGGGCGCTCGAAGATACGGATTCTTAACGTCGCAAGACGAAAAATGAATACCAAGTCTCAAGAGTGAACACGTAATTCATTACGAAGTTTAATTCTTTGAGCATCAAACTTTTAAATTGAAGAGTTTGATCNNNNNNCCTTAAAGAACTGTGCTTTGCAGTGCTCACACAGATTGTCTGATAGAAAGTGAAAAG
GCF_900450565.1	Escherichia fergusonii	5	1	Escherichia	CTCTTTAACAATTTATCAGACAATCTGTGTGGGCACTCGAAGATACGGATTCTTAACGTCGCAAGACGAAAAATGAATACCAAGTCTCAAGAGTGAACACGTAATTCATTACGAAGTTTAATTCTTTGAGCATCAAACTTTTAAATTGAAGAGTTTGATCNNNNNNCCTTAAAGAACTGTTCTTTGCAGTGCTCACACAGATTGTCTGATGAAAATGAGCAGT
GCF_900450565.1	Escherichia fergusonii	6	1	Escherichia	CTCTTTAACAATTTATCAGACAATCTGTGTGGGCACTCGAAGATACGGATTCTTAACGTCGCAAGACGAAAAATGAATACCAAGTCTCAAGAGTGAACACGTAATTCATTACGAAGTTTAATTCTTTGAGCATCAAACTTTTAAATTGAAGAGTTTGATCNNNNNNCCTTAAAGAACTGTGCTTTGCAGTGCTCACACAGATTGTCTGATGAAAATGAGCAGT
GCF_900450565.1	Escherichia fergusonii	7	1	Escherichia	CTCTTTAACAATTTATCAGACAATCTGTGTGGGCACTCGAAGATACGGATTCTTAACGTCGCAAGACGAAAAATGAATACCAAGTCTCAAGAGTGAACACGTAATTCATTACGAAGTTTAATTCTTTGAGCATCAAACTTTTAAATTGAAGAGTTTGATCNNNNNNCCTTAAAGAACTGTGCTTTGCAGTGCTCACACAGATTGTCTGATAGAAAGTGAAAAG
GCF_002900365.1	Escherichia marmotae	1	1	Escherichia	CTCTTTAACAATTTATCAGACAATCTGTGTGGGCACTCGAAGATACGGATTCTTAACGTCGCAAGACGCTAAATGAATACCAAGTCTCAAGAGTGAACACGTAATTCATTACGAAGTTTAATTCTTTGAGCATCAAACTTTTAAATTGAAGAGTTTGATCNNNNNNCCTTAAAGAAGCGTTCTTTGAAGTGCTCACACAGATTGTCTGATGAAAATGAGCAGT
GCF_002900365.1	Escherichia marmotae	2	1	Escherichia	CTCTTTAACAATTTATCAGACAATCTGTGTGGGCACTCGAAGATACGGATTCTTAACGTCGCAAGACGCTAAATGAATACCAAGTCTCAAGAGTGAACACGTAATTCATTACGAAGTTTAATTCTTTGAGCATCAAACTTTTAAATTGAAGAGTTTGATCNNNNNNCCTTAAAGAAGCGTTCTTTGAAGTGCTCACACAGATTGTCTGATAGAAAGTGAAAAG
GCF_002900365.1	Escherichia marmotae	3	1	Escherichia	CTCTTTAACAATTTATCAGACAATCTGTGTGGGCACTCGAAGATACGGATTCTTAACGTCGCAAGACGCTAAATGAATACCAAGTCTCAAGAGTGAACACGTAATTCATTACGAAGTTTAATTCTTTGAGCATCAAACTTTTAAATTGAAGAGTTTGATCNNNNNNCCTTAAAGAAGCGTTCTTTGAAGTGCTCACACAGATTGTCTGATAGAAAGTGAAAAG
GCF_002900365.1	Escherichia marmotae	4	1	Escherichia	CTCTTTAACAATTTATCAGACAATCTGTGTGGGCACTCGAAGATACGGATTCTTAACGTCGCAAGACGCTAAATGAATACCAAGTCTCAAGAGTGAACACGTAATTCATTACGAAGTTTAATTCTTTGAGCATCAAACTTTTAAATTGAAGAGTTTGATCNNNNNNCCTTAAAGAAGCGTTCTTTGAAGTGCTCACACAGATTGTCTGATAGAAAGTGAAAAG
GCF_002900365.1	Escherichia marmotae	5	1	Escherichia	CTCTTTAACAATTTATCAGACAATCTGTGTGGGCACTCGAAGATACGGATTCTTAACGTCGCAAGACGCTAAATGAATACCAAGTCTCAAGAGTGAACACGTAATTCATTACGAAGTTTAATTCTTTGAGCATCAAACTTTTAAATTGAAGAGTTTGATCNNNNNNCCTTAAAGAAGCGTTCTTTGAAGTGCTCACACAGATTGTCTGATAGAAAGTGAAAAG
GCF_002900365.1	Escherichia marmotae	6	1	Escherichia	CTCTTTAACAATTTATCAGACAATCTGTGTGGGCACTCGAAGATACGGATTCTTAACGTCGCAAGACGCTAAATGAATACCAAGTCTCAAGAGTGAACACGTAATTCATTACGAAGTTTAATTCTTTGAGCATCAAACTTTTAAATTGAAGAGTTTGATCNNNNNNCCTTAAAGAAGCGTTCTTTGAAGTGCTCACACAGATTGTCTGATAGAAAGTGAAAAG
GCF_002900365.1	Escherichia marmotae	7	1	Escherichia	CTCTTTAACAATTTATCAGACAATCTGTGTGGGCACTCGAAGATACGGATTCTTAACGTCGCAAGACGCTAAATGAATACCAAGTCTCAAGAGTGAACACGTAATTCATTACGAAGTTTAATTCTTTGAGCATCAAACTTTTAAATTGAAGAGTTTGATCNNNNNNCCTTAAAGAAGCGTTCTTTGAAGTGCTCACACAGATTGTCTGATAGAAAGTGAAAAG
GCF_900451015.1	Ewingella americana	1	9	Yersinia	CTCTTTAACAATTTATCAGACAATCTGTGTGGGCACTCACAAGACGATATCAGCCACTTCGGTGGCAAAAAATATCAAGTCTTAAAGAGTGACCAAGCAGTAATTCATTTAGTTGAATTATTACGAAAGTTAATTTTTGAGCACCGCTTCACGAGTTGAAGCAAATCGAACTTTTAATTGAAGAGTTTGATCNNNNNNCCTAAAGATACGCATTGTGCAGTGTCCACACAGATTGTCTGATAGAAAGTAACGAGC
GCF_900451015.1	Ewingella americana	2	9	Yersinia	CTCTTTAACAATTTATCAGACAATCTGTGTGGGCACTCACAAGACGATATCAGCCACCTCGGTGGCAAAAAATATCAAGTCTTAAAGAGTGACCAAGCAGTAATTCATTTAGGTGACTTGTTCACTTATAAGAGTACTACGAAAGTTAATTTTTGAGCACCGCTTCACGAGTTGAAGCAAATCGAACTTTTAATTGAAGAGTTTGATCNNNNNNCCTAAAGATACGCATTGTGCAGTGTCCACACAGATTGTCTGATAGAAAGTAACGAGC
GCF_900451015.1	Ewingella americana	3	9	Yersinia	CTCTTTAACAATTTATCAGACAATCTGTGTGGGCACTCACAAGACGATATCAGCCACCTCGGTGGCAAAAAATATCAAGTCTTAAAGAGTGACTAAGCAGTAATTCATTTAGTTGGATTATTACGAAAGTTAATTTTTGAGCACCGCTTCACGAGTTGAAGCAAATCGAACTTTTAATTGAAGAGTTTGATCNNNNNNCCTAAAGATACGCATTGTGCAGTGTCCACACAGATTGTCTGATGAAATTAATGAGCA
GCF_900451015.1	Ewingella americana	4	9	Yersinia	CTCTTTAACAATTTATCAGACAATCTGTGTGGGCACTCACAAGACGATATCAGCCACCTCGGTGGCAAAAAATATCAAGTCTTAAAGAGTGACCAAGCAGTAATTCATTTAAGTGACTTGTTCACTTATAAGAGTACTACGAAAGTTAATTTTTGAGCACCGCTTCACGAGTTGAAGCAAATCGAACTTTTAATTGAAGAGTTTGATCNNNNNNCCTAAAGATACGCATTGTGCAGTGTCCACACAGATTGTCTGATGAAATTAATGAGCA
GCF_900451015.1	Ewingella americana	5	9	Yersinia	CTCTTTAACAATTTATCAGACAATCTGTGTGGGCACTCACAAGACGATATCAGCCACCTCGGTGGCGAAAAATATCAAGTCTTAAAGAGTGACCAAGCAGTAATTCATTTAAGTGACTTGTTCACTTATAAGAGTACTACGAAAGTTAATTTTTGAGCACCGCTTCACGAGTTGAAGCAAATCGAACTTTTAATTGAAGAGTTTGATCNNNNNNACCTAAAGATACGCATTGTGCAGTGTCCACACAGATTGTCTGATGAAATTAATGAGC
GCF_900451015.1	Ewingella americana	6	9	Yersinia	CTCTTTAACAATTTATCAGACAATCTGTGTGGGCACTCACAAGACGATATCAGCCACTTCGGTGGCAAAAAATATCAAGTCTTAAAGAGTGACCAAGCAGTAATTCATTTAGTTGAATTATTACGAAAGTTAATTTTTGAGCACCGCTTCACGAGTTGAAGCAAATCGAACTTTTAATTGAAGAGTTTGATCNNNNNNCCTAAAGATACGCATTGTGCAGTGTCCACACAGATTGTCTGATAGAAAGTAACGAGC
GCF_900451015.1	Ewingella americana	7	9	Yersinia	CTCTTTAACAATTTATCAGACAATCTGTGTGGGCACTCACAAGACGATATCAGCCACCTCGGTGGCAAAAAATATCAAGTCTTAAAGAGTGACCAAGCAGTAATTCATTTAGGTGATTTGTTCACTTATAAGAGTACTACGAAAGTTAATTTTTGAGCATCGCTTCACGAGTTGAAGCAAATCGAACTTTTAATTGAAGAGTTTGATCNNNNNNCCTAAAGATACGCATTGTGCAGTGTCCACACAGATTGTCTGATGAAATTAATGAGCA
GCF_000807275.1	Frischella perrara	1	7	Frischella	TTTAAAAAGTAAATAACAGACAATCTGTGTGGGCACTGTTAGGACAAAGAATTAAAGTCTACGGACTTAAAAGAAATCAAGTCTTAATAAGTGACACTGAAGATTCATTTGAATATGTCAGAGACAGTTATTGAGCATCAAACTTTAAATTGAAGAGTTTGATCNNNNNNCGAAGCGCCTAGCAGTGTTCACACAGATTGTTTGTTATGAAGAGAGAAGCACTTTAT
GCF_000807275.1	Frischella perrara	2	7	Frischella	TTTAAAAAGTAAATAACAGACAATCTGTGTGGGCACTGTTAGGACAAAGAATTAAAGTCTACGGACTTAAAAGAAATCAAGTCTTAATAAGTGACACTGAAGATTCATTTGAATATGTCAGAGACAGTTATTGAGCATCAAACTTTAAATTGAAGAGTTTGATCNNNNNNCGAAGCGCCTGGCAGTGTTCACACAGATTGTTTGTTATGAAGTATAAAGTTGTTATA
GCF_000807275.1	Frischella perrara	3	7	Frischella	TTTAAAAAGTAAATAACAGACAATCTGTGTGGGCACTGTTAGGACAAAGAATTAAAGTCTATGGGCTTAAAAGAAATCAAGTCTTAATAAGTGACACTGAAGATTCATTTGAATATGTCAGAGACAGTTATTGAGCATCAAACTTTAAATTGAAGAGTTTGATCNNNNNNCGAAGCGCCTGGCAGTGTTCACACAGATTGTTTGTTATGAAGTATAAAGTTGTTATA
GCF_000807275.1	Frischella perrara	4	7	Frischella	TTTAAAAAGTAAATAACAGACAATCTGTGTGGGCACTGTTAGGACAAAGAATTAAAGTCTACGGACTTAAAAGAAATCAAGTCTTAATAAGTGACACTGAAGATTCATTTGAATATGTCAGAGACAGTTATTGAGCATCAAACTTTAAATTGAAGAGTTTGATCNNNNNNCGAAGCGCCTGGCAGTGTTCACACAGATTGTTTGTTATGAAGAGAGAAGCACTTTAT
GCF_002291425.1	Gibbsiella quercinecans	1	10	Serratia	CTCTTTAACAATTTATCAGACAATCTGTGTGGGCACTCACAAGACGATATCCAGCACCTTCGGGTGCACAAAAATATCAAGTCTTGAAGAGTGACTAACTGAAGTAAAATTCATGCAGTAAATCTTCGAGCACGCTATTAACTTAGCAAATCAAGCTTTTAATTGAAGAGTTTGATCNNNNNNCCGAACGATATCTGAATGTGTAGTGTCCACACAGATTGTCTGATGAAATGAATGAGC
GCF_002291425.1	Gibbsiella quercinecans	2	10	Serratia	CTCTTTAACAATTTATCAGACAATCTGTGTGGGCACTCACAAGACGATATCCAGCACCTTTGGGTGCAAAAAAATATCAAGTCTTGAAGAGTGACTAACTGAAGTAAAATTCATGCAGTAAATCTTCGAGCACGCTATTAACTTAGCAAATCAAGCTTTTAATTGAAGAGTTTGATCNNNNNNCCGAACGATATTGAAATGTGCAGTGTCCACACAGATTGTCTGATGAAAAATAATGAG
GCF_002291425.1	Gibbsiella quercinecans	3	10	Serratia	CTCTTTAACAATTTATCAGACAATCTGTGTGGGCACTCACAAGACGATATCCAGCACCTTCGGGTGCAAAAAAATATCAAGTCTTGAAGAGTGACTAACTGAAGTAAAATTCATGCAGTAAATCTTTGAGCACGCTATTAACTTAGCAAATCAAGCTTTTAATTGAAGAGTTTGATCNNNNNNCCGAACGATATTGAAATGTGCAGTGTCCACACAGATTGTCTGATGAAAAAGTAACGA
GCF_002291425.1	Gibbsiella quercinecans	4	10	Serratia	CTCTTTAACAATTTATCAGACAATCTGTGTGGGCACTCACAAGACGATATCCAGCACCTTCGGGTGCAAAAAAATATCAAGTCTTGAAGAGTGACTAACTGAAGTAAAATTCATGCAGTAAATCTTCGAGCAGCTATTAACTTAGCAAATCAAGCTTTTAATTGAAGAGTTTGATCNNNNNNCCGAACGATATTGAAATGTGCAGTGTCCACACAGATTGTCTGATGAAAAATAATGAG
GCF_002291425.1	Gibbsiella quercinecans	5	10	Serratia	CTCTTTAACAATTTATCAGACAATCTGTGTGGGCACTCACAAGACGATATCCAGCACCTTCGGGTGCAAAAAAATATCAAGTCTTGAAGAGTGACTAACTGAAGTAAAATTCATGCAGTAAATCTTTGAGCACGCTATTAACTTAGCAAATCAAGCTTTTAATTGAAGAGTTTGATCNNNNNNCCGAACGATATTGAAATGTGCAGTGTCCACACAGATTGTCTGATGAAAAAGTAACGA
GCF_002291425.1	Gibbsiella quercinecans	6	10	Serratia	CTCTTTAACAATTTATCAGACAATCTGTGTGGGCACTCACAAGACGATATCCAGCACCTTTGGGTGCAAAAAAATATCAAGTCTTGAAGAGTGACTAACTGAAGTAAAATTCATGCAGTAAATCTTCGAGCACGCTATTAACTTAGCAAATCAAGCTTTTAATTGAAGAGTTTGATCNNNNNNCCGAACGATATTGAAATGTGCAGTGTCCACACAGATTGTCTGATGAAAAATAATGAG
GCF_002291425.1	Gibbsiella quercinecans	7	10	Serratia	CTCTTTAACAATTTATCAGACAATCTGTGTGGGCACTCACAAGACGATATCCAGCACCTTCGGGTGCACAAAAATATCAAGTCTTGAAGAGTGACTAACTGAAGTAAAATTCATGCAGTAAATCTTCGAGCACGCTATTAACTTAGCAAATCAAGCTTTTAATTGAAGAGTTTGATCNNNNNNCCGAACGATATTGAAATGTGCAGTGTCCACACAGATTGTCTGATGAAAAAGTAACGA
GCF_000599985.1	Gilliamella apicola	1	7	Frischella	CTTTAAAAAGAAGAAACAGACAATCTGTGTGGGCACTTGCGAGACGAAAGATTAAAAGTCTACGGACTAAAAAAAATTAAGTCTTGATAAGTGACACTGAAGATTCATTTGAATATGTCAGAGACAGTTATTGAGCATCAAACTTTAAATTGAAGAGTTTGATCNNNNNNCGAAGAGCTCGTAAGTGTTCACACAGATTGTTTGTTTATAAAAGAGTCACTTTATTG
GCF_000599985.1	Gilliamella apicola	2	7	Frischella	CTTTAAAAAGAAGAAACAGACAATCTGTGTGGGCACTTACGAGACGAAAGATTAAAAGTCTACGGACTAAAAAAAATTAAGTCTTGATAAGTGACACTGAAGATTCATTTGAATATGTCAGAGACAGTTATTGAGCATCAAACTTTAAATTGAAGAGTTTGATCNNNNNNCGAAGAGCTCGTAAGTGTTCACACAGATTGTTTGTTTATAAAAGAGTCACTTTATTG
GCF_000599985.1	Gilliamella apicola	3	7	Frischella	CTTTAAAAAGAAGAAACAGACAATCTGTGTGGGCACTTGCGAGACGAAAGATTAAAAGTCTACGGACTAAAAAAATTAAGTCTTGATAAGTGACACTGAAGATTCATTTGAATTATGTCAGAGACAGTTATTGAGCATCAAACTTTAAATTGAAGAGTTTGATCNNNNNNCGAAGAGCTCGTAAGTGTTCACACAGATTGTTTGTTTATGAAAGAAGAAGTAATTAA
GCF_000599985.1	Gilliamella apicola	4	7	Frischella	CTTTAAAAAGAAGAAACAGACAATCTGTGTGGGCACTTGCGAGACGAAAGATTAAAAGTCTACGGACTAAAAAAATTAAGTCTTGATAAGTGACACTGAAGATTCATTTGAATATGTCAGAAACAGTTATTGAGCATCAAACTTTAAATTGAAGAGTTTGATCNNNNNNCGAAGAGCTCGTAAGTGTTCACACAGATTGTTTGTTTATAAAAGAAGAAGTAATTAA
GCF_900451105.1	Hafnia alvei	1	9	Yersinia	CTCTTTAACAATTTATCAGACAATCTGTGTGGGCACTCACAAGACAATATCTAACGTCCTCGGACGATAAAATATTAAAGTCTTGAAGAGTGACCAAGCAGTAATTCATTTAGTGAATTATTACGAAAGTTAATTTTCGAGCATCGCTTAACTTGTTTAAGCAAATCAAGCTTTTAATTGAAGAGTTTGATNNNNNNCCTAAAGATAGCGTTAAGTGCAGTGTCCACACAGATTGTCTGATGAAGAATAACGAG
GCF_900451105.1	Hafnia alvei	2	9	Yersinia	CTCTTTAACAATTTATCAGACAATCTGTGTGGGCACTCACAAGACAATATCTAACGTCCTCGGACGATAAAATATTAAAGTCTTGAAGAGTGACAAGCAGTAATTCATTTAGTGAATTATTACGAAAGTTAATTTTCGAGCATCGCTTCACTTGTTGAAGCAAATCAAGCTTTTAATTGAAGAGTTTGATNNNNNNCCTAAAGATAGCGTTAAGTGCAGTGTCCACACAGATTGTCTGATGAAATTAATGAGC
GCF_900451105.1	Hafnia alvei	3	9	Yersinia	CTCTTTAACAATTTATCAGACAATCTGTGTGGGCACTCACAAGACAATATCTAACGTCCTCGGACGATAAAATATTAAAGTCTTGAAGAGTGACCAAGCAGTAATTCATTTAGTTGAATTATTACGAAAGTTAATTTTCGAGCATCGCTTCACTTGTTGAAGCAAATCAAGCTTTTAATTGAAGAGTTTGATNNNNNNCCTAAAGATAGCGTTAAGTGCAGTGTCCACACAGATTGTCTGATGAAATTAATGAGC
GCF_900451105.1	Hafnia alvei	4	9	Yersinia	CTCTTTAACAATTTATCAGACAATCTGTGTGGGCACTCACAAGACAATATCTAACGTCCTCGGACGATAAAATATTAAAGTCTTGAAGAGTGACCAAGCAGTAATTCATTTAGTGAATTATTACGAAAGTTAATTTTCGAGCATCGCTTCACTTGTTGAAGCAAATCAAGCTTTTAATTGAAGAGTTTGATNNNNNNCCTAAAGATAGCGTTAAGTGCAGTGTCCACACAGATTGTCTGATGAAATTAATGAGC
GCF_900451105.1	Hafnia alvei	5	9	Yersinia	CTCTTTAACAATTTATCAGACAATCTGTGTGGGCACTCACAAGACAATATCTAACGTCCTCGGACGATAAAATATTAAAGTCTTGAAGAGTGACCAAGCAGTAATTCATTTAGTTGAATTATTACGAAAGTTAATTTTCGAGCATCGCTTCACTTGTTGAAGCAAATCAAGCTTTTAATTGAAGAGTTTGATNNNNNNCCTAAAGATAGCGTTAAGTGCAGTGTCCACACAGATTGTCTGATGAAGAATAACGAG
GCF_900451105.1	Hafnia alvei	6	9	Yersinia	CTCTTTAACAATTTATCAGACAATCTGTGTGGGCACTCACAAGACAATATCTAACGTCCTCGGACGATAAAATATTAAAGTCTTGAAGAGTGACCAAGCAGTAATTCATTTAGTGAATTATTACGAAAGTTAATTTTCGAGCATCGCTTCACTTGTTGAAGCAAATCAAGCTTTTAATTGAAGAGTTTGATNNNNNNCCTAAAGATAGCGTTAAGTGCAGTGTCCACACAGATTGTCTGATGAAATTAATGAGC
GCF_900451105.1	Hafnia alvei	7	9	Yersinia	CTCTTTAACAATTTATCAGACAATCTGTGTGGGCACTCCACAAGACAATATCTAACGTCCTCGGACGATAAAATATTAAAGTCTTGAAGAGTGACCAAGCAGTAAATTCATTTAGTGAATTATTACGAAAGTTAATTTTCGAGCATCGCTTCACTTGTTGAAGCAAAATCAAGCTTTTAATTGAAGAGTTTGATNNNNNNCCTAAAGATAGCGTTAAGTGCAGTGTCCACACAGATTGTCTGATGAAGAATAACGAG
GCF_900451105.1	Hafnia alvei	8	9	Yersinia	CTCTTTAACAATTTATCAGACAATCTGTGTGGGCACTCACAAGACAATATCTAACGTCCTCGGACGATAAAATATTAAAGTCTTGAAGAGTGACCAAGCAGTAATTCATTTAGTGAATTATTACGAAAGTTAATTTTCGAGCATCGCTTCACTTGTTGAAGCAAATCAAGCTTTTAATTGAAGAGTTTGATNNNNNNCCTAAAGATAGCGTTAAGTGCAGTGTCCACACAGATTGTCTGATGAAATTAATGAGC
GCF_003612015.1	Kalamiella piersonii	1	1	Escherichia	CTCTTTAACAATTTATCAGACAATCTGTGTGGGCACTCGCAGGACAGATATCAAAANCGGACTTTAAAAATATCAAGTCTCAAGAGTGAACACGTAATTCATTACGAAGTTTAATTCTTTGAGCATCAAACTTAAATTGAAGAGTTTGATCNNNNNNCCTGAAGATACTGCCTTCGAAGTGCTCACACAGATTGTCTGATAGAAAGTAACGAGC
GCA_900635435.1	Klebsiella aerogenes	1	1	Escherichia	CTCTTTAACAATTTATCAGACAATCTGTGTGGGCACTCAAAGTGACATGGATTCTTAACGTCCTCGGACGAAAAATGAATACCAAGTCTCTGAGTGAACATACGTAATTCATTACGAAGTTTAATTCACGAGCATCAAACTTAAATTGAAGAGTTTGATCNNNNNNCCTTAAAGAACCTGCCTTTGTAGTGCTCACACAGATTGTCTGATGAAAGTAGAGAAG
GCA_900635435.1	Klebsiella aerogenes	2	1	Escherichia	CTCTTTAACAATTTATCAGACAATCTGTGTGGGCACTCAAAGTGACATGGATTCTTAATGTCTTCGGACAATAAATGAATACCAAGTCTCTGAGTGAACATACGTAATTCATTACGAAGTTTAATTCACGAGCATCAAACTTAAATTGAAGAGTTTGATCNNNNNNCCTTAAAGAACCTGCCTTTGTAGTGTCCACACAGATTGTTTGATAAATAATAAATTT
GCA_900635435.1	Klebsiella aerogenes	3	1	Escherichia	CTCTTTAACAATTTATCAGACAATCTGTGTGGGCACTCAAAGTGACATGGATTCTTAACGTCCTCGGACGAAAAATGAATACCAAGTCTCTGAGTGAACATGCGTAATTCATTACGAAGTTTAATTCACGAGCATCAAACTTAAATTGAAGAGTTTGATCNNNNNNCCTTAAAGAACCTGCCTTTGTAGTGCTCACACAGATTGTCTGATGAAAATACAGCAG
GCA_900635435.1	Klebsiella aerogenes	4	1	Escherichia	CTCTTTAACAATTTATCAGACAATCTGTGTGGGCACTCAAAGTGACATGGATTCTTAACGTCCTCGGACGAAAAATGAATACCAAGTCTCTGAGTGAACATACGTAATTCATTACGAAGTTTAATTCACGAGCATCAAACTTAAATTGAAGAGTTTGATCNNNNNNCCTTAAAGAACCTGCCTTTGTAGTGCTCACACAGATTGTCTGATGAAAGTAGAGAAG
GCA_900635435.1	Klebsiella aerogenes	5	1	Escherichia	CTCTTTAACAATTTATCAGACAATCTGTGTGGGCACTCAAAGTGACATGGATTCTTAATGTCTTCGGACAATAAATGAATACCAAGTCTCTGAGTGAACATACGTAATTCATTACGAAGTTTAATTCACGAGCATCAAACTTAAATTGAAGAGTTTGATCNNNNNNCCTTAAAGAACCTGCCTTTGTAGTGCTCACACAGATTGTCTGATGAAAGTAGAGAAG
GCA_900635435.1	Klebsiella aerogenes	6	1	Escherichia	CTCTTTAACAATTTATCAGACAATCTGTGTGGGCACTCAAAGTGACATGGATTCTTAACGTCCTCGGACGAAAAATGAATACCAAGTCTCTGAGTGAACATACGTAATTCATTACGAAGTTTAATTCACGAGCATCAAACTTAAATTGAAGAGTTTGATCNNNNNNCCTTAAAGAACCTGCCTTTGTAGTGTCCACACAGATTGTCTGATGAAAATACAGCAG
GCA_900635435.1	Klebsiella aerogenes	7	1	Escherichia	CTCTTTAACAATTTATCAGACAATCTGTGTGGGCACTCAAAGTGACATGGATTCTTAACGTCCTCGGACGAAAAATGAATACCAAGTCTCTGAGTGAACATGCGTAATTCATTACGAAGTTTAATTCACGAGCATCAAACTTAAATTGAAGAGTTTGATCNNNNNNCCTTAAAGAACCTGCCTTTGTAGTGCTCACACAGATTGTCTGATGAAAGTAAAGAAG
GCA_900635435.1	Klebsiella aerogenes	8	1	Escherichia	CTCTTTAACAATTTATCAGACAATCTGTGTGGGCACTCAAAGTGACATGGATTCTTAATGTCTTCGGACAATAAATGAATACCAAGTCTCTGAGTGAACATGCGTAATTCATTACGAAGTTTAATTCACGAGCATCAAACTTAAATTGAAGAGTTTGATCNNNNNNCCTTAAAGAACCTGCCTTTGTAGTGCTCACACAGATTGTCTGATGAAAATACAGCAG
GCF_000215745.1	Klebsiella aerogenes	1	1	Escherichia	CTCTTTAACAATTTATCAGACAATCTGTGTGGGCACTCAAAGTGACATGGATTCTTAACGTCCTCGGACGAAAAATGAATACCAAGTCTCTGAGTGAACATACGTAATTCATTACGAAGTTTAATTCACGAGCATCAAACTTAAATTGAAGAGTTTGATCNNNNNNCCTTAAAGAACCTGCCTTTGTAGTGCTCACACAGATTGTCTGATGAAAGTAGAGAAG
GCF_000215745.1	Klebsiella aerogenes	2	1	Escherichia	CTCTTTAACAATTTATCAGACAATCTGTGTGGGCACTCAAAGTGACATGGATTCTTAATGTCTTCGGACAATAAATGAATACCAAGTCTCTGAGTGAACATACGTAATTCATTACGAAGTTTAATTCACGAGCATCAAACTTAAATTGAAGAGTTTGATCNNNNNNCCTTAAAGAACCTGCCTTTGTAGTGTCCACACAGATTGTTTGATAAATAATAAATTT
GCF_000215745.1	Klebsiella aerogenes	3	1	Escherichia	CTCTTTAACAATTTATCAGACAATCTGTGTGGGCACTCAAAGTGACATGGATTCTTAACGTCCTCGGACGAATAAATGAATACCAAGTCTCTGAGTGAACATACGTAATTCATTACGAAGTTTAATTCACGAGCATCAAACTTAAATTGAAGAGTTTGATCNNNNNNCCTTAAAGAACCTGCCTTTGTAGTGCTCACACAGATTGTCTGATGAAAGTAGAGAAG
GCF_000215745.1	Klebsiella aerogenes	4	1	Escherichia	CTCTTTAACAATTTATCAGACAATCTGTGTGGGCACTCAAAGTGACATGGATTCTTAACGTCCTCGGACGAAAAATGAATACCAAGTCTCTGAGTGAACATGCGTAATTCATTACGAAGTTTAATTCACGAGCATCAAACTTAAATTGAAGAGTTTGATCNNNNNNCCTTAAAGAACCTGCCTTTGTAGTGCTCACACAGATTGTCTGATGAAAATACAGCAG
GCF_000215745.1	Klebsiella aerogenes	5	1	Escherichia	CTCTTTAACAATTTATCAGACAATCTGTGTGGGCACTCAAAGTGACATGGATTCTTAACGTCCTCGGACGAAAAATGAATACCAAGTCTCTGAGTGAACATGCGTAATTCATTACGAAGTTTAATTCACGAGCATCAAACTTAAATTGAAGAGTTTGATCNNNNNNCCTTAAAGAACCTGCCTTTGTAGTGCTCACACAGATTGTCTGATGAAAATACAGCAG
GCF_000215745.1	Klebsiella aerogenes	6	1	Escherichia	CTCTTTAACAATTTATCAGACAATCTGTGTGGGCACTCAAAGTGACATGGATTCTTAATGTCTTCGGACAATAAATGAATACCAAGTCTCTGAGTGAACATACGTAATTCATTACGAAGTTTAATTCACGAGCATCAAACTTAAATTGAAGAGTTTGATCNNNNNNCCTTAAAGAACCTGCCTTTGTAGTGCTCACACAGATTGTCTGATGAAAGTAGAGAAG
GCF_000215745.1	Klebsiella aerogenes	7	1	Escherichia	CTCTTTAACAATTTATCAGACAATCTGTGTGGGCACTCAAAGTGACATGGATTCTTAACGTCCTCGGACGAAAAATGAATACCAAGTCTCTGAGTGAACATACGTAATTCATTACGAAGTTTAATTCACGAGCATCAAACTTAAATTGAAGAGTTTGATCNNNNNNCCTTAAAGAACCTGCCTTTGTAGTGCTCACACAGATTGTCTGATGAAAGTAGAGAAG
GCF_000215745.1	Klebsiella aerogenes	8	1	Escherichia	CTCTTTAACAATTTATCAGACAATCTGTGTGGGCACTCAAAGTGACATGGATTCTTAACGTCCTCGGACGAAAAATGAATACCAAGTCTCTGAGTGAACATGCGTAATTCATTACGAAGTTTAATTCACGAGCATCAAACTTAAATTGAAGAGTTTGATCNNNNNNCCTTAAAGAACCTGCCTTTGTAGTGCTCACACAGATTGTCTGATGAAAATACAGCAG
GCF_003261575.2	Klebsiella huaxiensis	1	1	Escherichia	CTCTTTAACAATTTATCAGACAATCTGTGTGGGCACTCAAAGTGACATGGATTCTTAATGTCTCCGGACAATAAATGAATACCAAGTCTCTGAGTGAACATACGTAATTCATTACGAAGTTTAATTCACGAGCATCAAACTTAAATTGAAGAGTTTGATCNNNNNNCCTTAAAGAACCTGCCTTTGTAGTGCTCACACAGATTGTCTGATGAAAAATTAGCAG
GCF_003261575.2	Klebsiella huaxiensis	2	1	Escherichia	CTCTTTAACAATTTATCAGACAATCTGTGTGGGCACTCAAAGTGACATGGATTCTTAATGTCTTCGGACAATAAATGAATACCAAGTCTCTGAGTGAACATACGTAATTCATTACGAAGTTTAATTCACGAGCATCAAACTTAAATTGAAGAGTTTGATCNNNNNNCCTTAAAGAACCTGCCTTTGTAGTGCTCACACAGATTGTCTGATGAATGTAAAGAAG
GCF_003261575.2	Klebsiella huaxiensis	3	1	Escherichia	CTCTTTAACAATTTATCAGACAATCTGTGTGGGCACTCAAAGTGACATGGATTCTTAATGTCTCCGGACAATAAATGAATACCAAGTCTCTGAGTGAACATACGTAATTCATTACGAAGTTTAATTCACGAGCATCAAACTTAAATTGAAGAGTTTGATCNNNNNNCCTTAAAGAACCTGCCTTTGTAGTGCTCACACAGATTGTCTGATGAAAAATTAGCAG
GCF_003261575.2	Klebsiella huaxiensis	4	1	Escherichia	CTCTTTAACAATTTATCAGACAATCTGTGTGGGCACTCAAAGTGACATGGATTCTTAATGTCTTCGGACAATAAATGAATACCAAGTCTCTGAGTGAACATACGTAATTCATTACGAAGTTTAATTCACGAGCATCAAACTTAAATTGAAGAGTTTGATCNNNNNNCCTTAAAGAACCTGCCTTTGTAGTGCTCACACAGATTGTCTGATGAATGTAAAGAAG
GCF_003261575.2	Klebsiella huaxiensis	5	1	Escherichia	CTCTTTAACAATTTATCAGACAATCTGTGTGGGCACTCAAAGTGACATGGATTCTTAATGTCTTCGGACAATAAATGAATACCAAGTCTCTGAGTGAACATACGTAATTCATTACGAAGTTTAATTCACGAGCATCAAACTTAAATTGAAGAGTTTGATCNNNNNNCCTTAAAGAACCTGCCTTTGTAGTGTCCACACAGATTGTCTGATGAATGATGAACTT
GCF_003261575.2	Klebsiella huaxiensis	6	1	Escherichia	CTCTTTAACAATTTATCAGACAATCTGTGTGGGCACTCAAAGTGACATGGATTCTTAATGTCTTCGGACAATAAATGAATACCAAGTCTCTGAGTGAACATACGTAATTCATTACGAAGTTTAATTCACGAGCATCAAACTTAAATTGAAGAGTTTGATCNNNNNNCCTTAAAGAACCTGCCTTTGTAGTGCTCACACAGATTGTCTGATGAATAGTAAATAG
GCF_003261575.2	Klebsiella huaxiensis	7	1	Escherichia	CTCTTTAACAATTTATCAGACAATCTGTGTGGGCACTCAAAGTGACATGGATTCTTAATGTCTTCGGACAATAAATGAATACCAAGTCTCTGAGTGAACATACGTAATTCATTACGAAGTTTAATTCACGAGCATCAAACTTAAATTGAAGAGTTTGATCNNNNNNCCTTAAAGAACCTGCCTTTGTAGTGCTCACACAGATTGTCTGATGAAAAATTAGCAG
GCF_003261575.2	Klebsiella huaxiensis	8	1	Escherichia	CTCTTTAACAATTTATCAGACAATCTGTGTGGGCACTCAAAGTGACATGGATTCTTAATGTCTTCGGACAATAAATGAATACCAAGTCTCTGAGTGAACATACGTAATTCATTACGAAGTTTAATTCACGAGCATCAAACTTAAATTGAAGAGTTTGATCNNNNNNCCTTAAAGAACCTGCCTTTGTAGTGCTCACACAGATTGTCTGATGAATGTAAAGAAG
GCF_005860775.1	Klebsiella indica	1	1	Escherichia	CTCTTTAACAATTTATCAGACAATCTGTGTGGGCACTCAAAGTGACATGGATTCTTAAYGTCTTCGGACAATAAATGAATACCAAGTCTCTGAGTGAACACGTAATTCATTACGAAGTTTAATTCACGAGCATCAAACTTAAATTGAAGAGTTTGATCNNNNNNCCTGAAGAACCTGCCTTTGCAGTGCTCACACAGATTGTCTGATGAAAAGTAAGAAGC
GCF_002925905.1	Klebsiella michiganensis	1	1	Escherichia	CTCTTTAACAATTTATCAGACAATCTGTGTGGGCACTCAAAGTGACATGGATTCTTAACGTCGCAAGACGAAAAATGAATACCAAGTCTCTGAGTGAACACGTAATTCATTACGAAGTTTAATTCACGAGCATCAAACTTAAATTGAAGAGTTTGATCNNNNNNCCTTAAAGAACCTGCCTTTGTAGTGTCCACACAGATTGTCTGATGAATGATGAATTT
GCF_002925905.1	Klebsiella michiganensis	2	1	Escherichia	CTCTTTAACAATTTATCAGACAATCTGTGTGGGCACTCAAAGTGACATGGATTCTTAACGTCCTCGGACGAAAAATGAATACCAAGTCTCTGAGTGAACATACGTAATTCATTACGAAGTTTAATTCACGAGCATCAAACTTAAATTGAAGAGTTTGATCNNNNNNCCTTAAAGAACCTGCCTTTGTAGTGTCCACACAGATTGTCTGATGAAAATGTAGCAG
GCF_002925905.1	Klebsiella michiganensis	3	1	Escherichia	CTCTTTAACAATTTATCAGACAATCTGTGTGGGCACTCAAAGTGACATGGATTCTTAACGTCCTCGGACGAAAAATGAATACCAAGTCTCAAAGAGTGAACACGTAATTCATTACGAAGTTTAATTCTACGAGCATCAAACTTAAATTGAAGAGTTTGATCNNNNNNCCTTAAAGAACCTGCCTTTGTAGTGCTCACACAGATTGTCTGATGAAAATGTAGCAG
GCF_002925905.1	Klebsiella michiganensis	4	1	Escherichia	CTCTTTAACAATTTATCAGACAATCTGTGTGGGCACTCAAAGTGACATGGATTCTTAACGTCCTCGGACGAAAAATGAATACCAAGTCTCAAAGAGTGAACACGTAATTCATTACGAAGTTTAATTCTACGAGCATCAAACTTAAATTGAAGAGTTTGATCNNNNNNCCTTAAAGAACCTGCCTTTGTAGTGCTCACACAGATTGTCTGATAGATGTAAAGAAG
GCF_002925905.1	Klebsiella michiganensis	5	1	Escherichia	CTCTTTAACAATTTATCAGACAATCTGTGTGGGCACTCAAAGTGACATGGATTCTTAACGTCCTCGGACGAAAAATGAATACCAAGTCTCTGAGTGAACATACGTAATTCATTACGAAGTTTAATTCACGAGCATCAAACTTAAATTGAAGAGTTTGATCNNNNNNCCTTAAAGAACCTGCCTTTGTAGTGCTCACACAGATTGTCTGATAGATGTAAAGAAG
GCF_002925905.1	Klebsiella michiganensis	6	1	Escherichia	CTCTTTAACAATTTATCAGACAATCTGTGTGGGCACTCAAAGTGACATGGATTCTTAACGTCGCAAGACGAAAAATGAATACCAAGTCTCTGAGTGAACATACGTAATTCATTACGAAGTTTAATTCACGAGCATCAAACTTAAATTGAAGAGTTTGATCNNNNNNCCTTAAAGAACCTGCCTTTGTAGTGCTCACACAGATTGTCTGATGAAAATGTAGCAG
GCF_002925905.1	Klebsiella michiganensis	7	1	Escherichia	CTCTTTAACAATTTATCAGACAATCTGTGTGGGCACTCAAAGTGACATGGATTCTTAACGTCCTCGGACGAAAAATGAATACCAAGTCTCTGAGTGAACATACGTAATTCATTACGAAGTTTAATTCACGAGCATCAAACTTAAATTGAAGAGTTTGATCNNNNNNCCTTAAAGAACCTGCCTTTGTAGTGTCCACACAGATTGTCTGATGAAAAGTAAATAG
GCF_002925905.1	Klebsiella michiganensis	8	1	Escherichia	CTCTTTAACAATTTATCAGACAATCTGTGTGGGCACTCAAAGTGACATGGATTCTTAATGTCTTCGGACAATAAATGAATACCAAGTCTCAAAGAGTGAACATACGTAATTCATTACGAAGTTTAATTCACGAGCATCAAACTTAAATTGAAGAGTTTGATCNNNNNNCCTTAAAGAACCTGCCTTTGTAGTGCTCACACAGATTGTCTGATAGATGTAAAGAAG
GCF_900636985.1	Klebsiella oxytoca	1	1	Escherichia	CTCTTTAACAATTTATCAGACAATCTGTGTGGGCACTCAAAGTGACATGGATTCTTAACGTCTTCGGACGAAAAATGAATACCAAGTCTCAAAGAGTGAACACGTAATTCATTACGAAGTTTAATTCTACGAGCATCAAACTTAAATTGAAGAGTTTGATCNNNNNNCCTGAAAGAACCTGCCTTTGTAGTGTCCACACAGATTGTCTGATAGATGTAAAGAAG
GCF_900636985.1	Klebsiella oxytoca	2	1	Escherichia	CTCTTTAACAATTTATCAGACAATCTGTGTGGGCACTCAAAGTGACATGGATTCTTAACGTCTTCGGACGAAAAATGAATACCAAGTCTCAAAGAGTGAACACGTAATTCATTACGAAGTTTAATTCTACGAGCATCAAACTTAAATTGAAGAGTTTGATCNNNNNNCCTGAAAGAACCTGCCTTTGTAGTGCTCACACAGATTGTCTGATGAAAAATAAGCAG
GCF_900636985.1	Klebsiella oxytoca	3	1	Escherichia	CTCTTTAACAATTTATCAGACAATCTGTGTGGGCACTCAAAGTGACATGGATTCTTAACGTCTTCGGACGAAAAATGAATACCAAGTCTCAAAGAGTGAACACGTAATTCATTACGAAGTTTAATTCTACGAGCATCAAACTTAAATTGAAGAGTTTGATCNNNNNNCCTGAAAGAACCTGCCTTTGTAGTGCTCACACAGATTGTCTGATGAAAAATAAGCAG
GCF_900636985.1	Klebsiella oxytoca	4	1	Escherichia	CTCTTTAACAATTTATCAGACAATCTGTGTGGGCACTCAAAGTGACATGGATTCTTAACGTCTTCGGACGAAAAATGAATACCAAGTCTCAAAGAGTGAACACGTAATTCATTACGAAGTTTAATTCTACGAGCATCAAACTTAAATTGAAGAGTTTGATCNNNNNNCCTGAAAGAACCTGCCTTTGTAGTGCTCACACAGATTGTCTGATGAATGATAAATTT
GCF_900636985.1	Klebsiella oxytoca	5	1	Escherichia	CTCTTTAACAATTTATCAGACAATCTGTGTGGGCACTCAAAGTGACATGGATTCTTAACGTCTTCGGACGAAAAATGAATACCAAGTCTCAAAGAGTGAACACGTAATTCATTACGAAGTTTAATTCTACGAGCATCAAACTTAAATTGAAGAGTTTGATCNNNNNNCCTGAAAGAACCTGCCTTTGTAGTGTCCACACAGATTGTCTGATAGATGTAAAGAAG
GCF_900636985.1	Klebsiella oxytoca	6	1	Escherichia	CTCTTTAACAATTTATCAGACAATCTGTGTGGGCACTCAAAGTGACATGGATTCTTAACGTCTTCGGACGAAAAATGAATACCAAGTCTCAAAGAGTGAACACGTAATTCATTACGAAGTTTAATTCTACGAGCATCAAACTTAAATTGAAGAGTTTGATCNNNNNNCCTGAAAGAACCTGCCTTTGTAGTGTCCACACAGATTGTCTGATAGATGTAAAGAAG
GCF_900636985.1	Klebsiella oxytoca	7	1	Escherichia	CTCTTTAACAATTTATCAGACAATCTGTGTGGGCACTCAAAGTGACATGGATTCTTAACGTCCTCGGACGAAAAATGAATACCAAGTCTCAAAGAGTGAACACGTAATTCATTACGAAGTTTAATTCTACGAGCATCAAACTTAAATTGAAGAGTTTGATCNNNNNNCCTGAAAGAACCTGCCTTTGTAGTGCTCACACAGATTGTCTGATGAAAAATAAGCAG
GCF_900636985.1	Klebsiella oxytoca	8	1	Escherichia	CTCTTTAACAATTTATCAGACAATCTGTGTGGGCACTCAAAGTGACATGGATTCTTAACGTCTTCGGACGAAAAATGAATACCAAGTCTCAAAGAGTGAACACGTAATTCATTACGAAGTTTAATTCTACGAGCATCAAACTTAAATTGAAGAGTTTGATCNNNNNNCCTGAAAGAACCTGCCTTTGTAGTGTCCACACAGATTGTCTGATGAAAAGTAAATAG
GCA_900452125.1	Klebsiella pneumoniae	1	1	Escherichia	CTCTTTAACAATTTATCAGACAATCTGTGTGGGCACTCAAAGTGACATGGATTCTTAACGTCCTCGGACGAAAAATGAATACCAAGTCTCAAGAGTGAACACGTAATTCATTACGAAGTTTAATTCTTTGAGCATCAAACTTAAATTGAAGAGTTTGATCNNNNNNCCTTAAAGAACCTGCCTTTGTAGTGCTCACACAGATTGTCTGATGAACGTAAAGAAG
GCA_900452125.1	Klebsiella pneumoniae	2	1	Escherichia	CTCTTTAACAATTTATCAGACAATCTGTGTGGGCACTCAAAGTGACATGGATTCTTAACGTCCTCGGACGAAAAATGAATACCAAGTCTCAAGAGTGAACACGTAATTCATTACGAAGTTTAATTCTTTGAGCATCAAACTTAAATTGAAGAGTTTGATCNNNNNNCCTTAAAGAACCTGCCTTTGTAGTGCTCACACAGATTGTCTGATGAACGTAAAGAAG
GCA_900452125.1	Klebsiella pneumoniae	3	1	Escherichia	CTCTTTAACAATTTATCAGACAATCTGTGTGGGCACTCAAAGTGACATGGATTCTTAACGTCCTCGGACGAAAAATGAATACCAAGTCTCAAGAGTGAACACGTAATTCATTACGAAGTTTAATTCTTTGAGCATCAAACTTAAATTGAAGAGTTTGATCNNNNNNCCTTAAAGAACCTGCCTTTGTAGTGCTCACACAGATTGTCTGATGAAAATAGAGCAG
GCA_900452125.1	Klebsiella pneumoniae	4	1	Escherichia	CTCTTTAACAATTTATCAGACAATCTGTGTGGGCACTCAAAGTGACATGGATTCTTAACGTCCTCGGACGAAAAATGAATACCAAGTCTCAAGAGTGAACACGTAATTCATTACGAAGTTTAATTCTTTGAGCATCAAACTTAAATTGAAGAGTTTGATCNNNNNNCCTTAAAGAACCTGCCTTTGTAGTGCTCACACAGATTGTCTGATGAAAATAGAGCAG
GCA_900452125.1	Klebsiella pneumoniae	5	1	Escherichia	CTCTTTAACAATTTATCAGACAATCTGTGTGGGCACTCAAAGTGACATGGATTCTTAACGTCCTCGGACGAAAAATGAATACCAAGTCTCAAGAGTGAACACGTAATTCATTACGAAGTTTAATTCTTTGAGCATCAAACTTAAATTGAAGAGTTTGATCNNNNNNCCTTAAAGAACCTGCCTTTGTAGTGCTCACACAGATTGTCTGATGAAAATAGAGCAG
GCA_900452125.1	Klebsiella pneumoniae	6	1	Escherichia	CTCTTTAACAATTTATCAGACAATCTGTGTGGGCACTCAAAGTGACATGGATTCTTAACGTCCTCGGACGAAAAATGAATACCAAGTCTCAAGAGTGAACACGTAATTCATTACGAAGTTTAATTCTTTGAGCATCAAACTTAAATTGAAGAGTTTGATCNNNNNNCCTTAAAGAACCTGCCTTTGTAGTGCTCACACAGATTGTCTGATGAACGTAAAGAAG
GCA_900452125.1	Klebsiella pneumoniae	7	1	Escherichia	CTCTTTAACAATTTATCAGACAATCTGTGTGGGCACTCAAAGTGACATGGATTCTTAACGTCCTCGGACGAAAAAATGAATACCAAGTCTCAAGAGTGAACACGTAATTCATTACGAAGTTTAATTCTTTGAGCATCAAACTTAAATTGAAGAGTTTGATCNNNNNNCCTTAAAGAACCTGCCTTTGTAGTGCTCACACAGATTGTCTGATGAAAATAGAGCAG
GCA_900452125.1	Klebsiella pneumoniae	8	1	Escherichia	CTCTTTAACAATTTATCAGACAATCTGTGTGGGCACTCAAAGTGAACATGGATTCTTAACGTCCCTCGGACGAAAAATGAATACCAAGTCTCAAGAGTGAACACGTAATTCATTACGAAGTTTAATTCTTTGAGCATCAAACTTAAATTGAAGAGTTTGATCNNNNNNCCTTAAAGAACCTGCCTTTGTAGTGCTCACACAGATTGTCTGATGAACGTAAAGAAG
GCA_900461485.1	Klebsiella pneumoniae	1	1	Escherichia	CTCTTTAACAATTTATCAGACAATCTGTGTGGGTACTCAAAGTGACATGGATTCTTAACGTCCTCGGACGAAAAATGAATACCAAGTCTCAAGAGTGAACACGTAATTCATTACGAAGTTTAATTCTTTGAGCATCAAACTTAAATTGAAGAGTTTGATCNNNNNNCCTTAAAGAACCTGCCTTTGTAGTGCTCACACAGATTGTTTGATAAATAATAAATTT
GCA_900461485.1	Klebsiella pneumoniae	2	1	Escherichia	CTCTTTAACAATTTATCAGACAATCTGTGTGGGCACTCAAAGTGACATGGATTCTTAACGTCCTCGGACGAAAAATGAATACCAAGTCTCAAGAGTGAACACGTAATTCATTACGAAGTTTAATTCTTTGAGCATCAAACTTAAATTGAAGAGTTTGATCNNNNNNACCTTAAAGAAGCTGCCTTTGCAGTGCTCACACAGATTGTCTGATGAAAATAGAGCA
GCA_900461485.1	Klebsiella pneumoniae	3	1	Escherichia	CTCTTTAACAATTTATCAGACAATCTGTGTGGGCACTCAAAGTGACATGGATTCTTAACGTCTTCGGACGAAAAATGAATACCAAGTCTCAAGAGTGAACACGTAATTCATTACGAAGTTTAATTCTTTGAGCATCAAACTTAAATTGAAGAGTTTGATCNNNNNNCCTTAAAGAAGCTGCCTTTGCAGTGCTCACACAGATTGTCTGATGAAAATAGAGCAG
GCA_900461485.1	Klebsiella pneumoniae	4	1	Escherichia	CTCTTTAACAATTTATCAGACAATCTGTGTGGGCACTCAAAGTGACATGGATTCTTAACGTCCTCGGACGAAAAATGAATACCAAGTCTCAAGAGTGAACACGTAATTCATTACGAAGTTTAATTCTTTGAGCATCAAACTTAAATTGAAGAGTTTGATCNNNNNNCCTTAAAGAACCTGCCTTTGCAGTGCTCACACAGATTGTCTGATGAACGTAAAGAAG
GCA_900461485.1	Klebsiella pneumoniae	5	1	Escherichia	CTCTTTAACAATTTATCAGACAATCTGTGTGGGCACTCAAAGTGACATGGATTCTTAACGTCCTCGGACGAAAAATGAATACCAAGTCTCAAGAGTGAACACGTAATTCATTACGAAGTTTAATTCTTTGAGCATCAAACTTAAATTGAAGAGTTTGATCNNNNNNCCTTAAAGAACCTGCCTTTGCAGTGCTCACACAGATTGTCTGATGAAAATAGAGCAG
GCA_900461485.1	Klebsiella pneumoniae	6	1	Escherichia	CTCTTTAACAATTTATCAGACAATCTGTGTGGGCACTCAAAGTGACATGGATTCTTAACGTCCTCGGACGAAAAATGAATACCAAGTCTCAAGAGTGAACACGTAATTCATTACGAAGTTTAATTCTTTGAGCATCAAACTTAAATTGAAGAGTTTGATCNNNNNNCCTTAAAGAACCTGCCTTTGCAGTGGCTCACACAGATTGTCTGATGAACGTAAAGAA
GCA_900461485.1	Klebsiella pneumoniae	7	1	Escherichia	CTCTTTAACAATTTATCAGACAATCTGTGTGGGCACTCAAAGTGACATGGATTCTTAACGTCCTCGGACGAAAAATGAATACCAAGTCTCAAGAGTGAACACGTAATTCATTACGAAGTTTAATTCTTTGAGCATCAAACTTAAATTGAAGAGTTTGATCNNNNNNTACCTTAAAGAACCTGCCTTTGCAGTGCTCACACAGATTGTCTGATGAACGTAAAGA
GCA_900461485.1	Klebsiella pneumoniae	8	1	Escherichia	CTCTTTAACAATTTATCAGACAATCTGTGTGGGCACTCAAAGTGACATGGATTCTTAACGTCCTCGGACGAAAAATGAATACCAAGTCTCAAGAGTGAACACGTAATTCATTACGAAGTTTAATTCTTTGAGCATCAAACTTAAATTGAAGAGTTTGATCNNNNNNCCTTAAAGAACCTGCCTTTGCAGTGCTCACACAGATTGTCTGATGAACGTAAAGAAG
GCF_000281755.1	Klebsiella pneumoniae	1	1	Escherichia	CTCTTTAACAATTTATCAGACAATCTGTGTGGGCACTCAAAGTGACATGGATTCTTAACGTCCTCGGACGAAAAATGAATACCAAGTCTCAAGAGTGAACACGTAATTCATTACGAAGTTTAATTCTTTGAGCATCAAACTTAAATTGAAGAGTTTGATCNNNNNNCCTTAAAGAACCTGACTTTGTAGTGCTCACACAGATTGTCTGATGAACGTAAAGAAG
GCF_000281755.1	Klebsiella pneumoniae	2	1	Escherichia	CTCTTTAACAATTTATCAGACAATCTGTGTGGGCACTCAAAGTGACATGGATTCTTAACGTCCTCGGACGAAAAATGAATACCAAGTCTCAAGAGTGAACACGTAATTCATTACGAAGTTTAATTCTTTGAGCATCAAACTTAAATTGAAGAGTTTGATCNNNNNNCCTTAAAGAACATGCCTTTGTAGTGTCCACACAGATTGTTTGATAAATAATAAATTT
GCF_000281755.1	Klebsiella pneumoniae	3	1	Escherichia	CTCTTTAACAATTTATCAGACAATCTGTGTGGGCACTCAAAGTGACATGGATTCTTAACGTCCTCGGACGAAAAATGAATACCAAGTCTCAAGAGTGAACACGTAATTCATTACGAAGTTTAATTCTTTGAGCATCAAACTTAAATTGAAGAGTTTGATCNNNNNNCCTTAAAGAACCTGCCTTTGCAGTGCTCACACAGATTGTCTGATGAAAAACAGCAGT
GCF_000281755.1	Klebsiella pneumoniae	4	1	Escherichia	CTCTTTAACAATTTATCAGACAATCTGTGTGGGCACTCAAAGTGACATGGATTCTTAACGTCCTCGGACGAAAAATGAATACCAAGTCTCAAGAGTGAACACGTAATTCATTACGAAGTTTAATTCTTTGAGCATCAAACTTAAATTGAAGAGTTTGATCNNNNNNCCTTAAAGAACCTGACTTTGTAGTGCTCACACAGATTGTCTGATGAACGTAAAGAAG
GCF_000742135.1	Klebsiella pneumoniae	1	1	Escherichia	CTCTTTAACAATTTATCAGACAATCTGTGTGGGCACTCAAAGTGACATGGATTCTTAACGTCCTCGGACGAAAAATGAATACCAAGTCTCAAGAGTGAACACGTAATTCATTACGAAGTTTAATTCTTTGAGCATCAAACTTAAATTGAAGAGTTTGATCNNNNNNCCTTAAAGAACCTGCCTTTGCAGTGCTCACACAGATTGTCTGATGAAAAACAGCAGT
GCF_000742135.1	Klebsiella pneumoniae	2	1	Escherichia	CTCTTTAACAATTTATCAGACAATCTGTGTGGGCACTCAAAGTGACATGGATTCTTAACGTCCTCGGACGAAAGATGAATACCAAGTCTCAAGAGTGAACACGTAATTCATTACGAAGTTTAATTCTTTGAGCATCAAACTTAAATTGAAGAGTTTGATCNNNNNNCCTTAAAGAACCTGCCTTTGTAGTGCTCACACAGATTGTCTGATGAAAGTAGAGAAG
GCF_000742135.1	Klebsiella pneumoniae	3	1	Escherichia	CTCTTTAACAATTTATCAGACAATCTGTGTGGGCACTCAAAGTGACATGGATTCTTAACGTCCTCGGACGAAAAATGAATACCAAGTCTCAAGAGTGAACACGTAATTCATTACGAAGTTTAATTCTTTGAGCATCAAACTTAAATTGAAGAGTTTGATCNNNNNNCCTTAAAGAACATGCCTTTGTAGTGTCCACACAGATTGTTTGATAAATAATAAATTT
GCF_000742135.1	Klebsiella pneumoniae	4	1	Escherichia	CTCTTTAACAATTTATCAGACAATCTGTGTGGGCACTCAAAGTGACATGGATTCTTAACGTCCTCGGACGAAAAATGAATACCAAGTCTCAAGAGTGAACACGTAATTCATTACGAAGTTTAATTCTTTGAGCATCAAACTTAAATTGAAGAGTTTGATCNNNNNNCCTTAAAGAACCTGACTTTGTAGTGCTCACACAGATTGTCTGATGAACGTAAAGAAG
GCF_000742135.1	Klebsiella pneumoniae	5	1	Escherichia	CTCTTTAACAATTTATCAGACAATCTGTGTGGGCACTCAAAGTGACATGGATTCTTAACGTCCTCGGACGAAAAATGAATACCAAGTCTCAAGAGTGAACACGTAATTCATTACGAAGTTTAATTCTTTGAGCATCAAACTTAAATTGAAGAGTTTGATCNNNNNNCCTTAAAGAACCTGCCTTTGCAGTGCTCACACAGATTGTCTGATGAAAAACAGCAGT
GCF_006364295.1	Klebsiella pneumoniae	1	1	Escherichia	CTCTTTAACAATTTATCAGACAATCTGTGTGGGCACTCAAAGTGACATGGATTCTTAACGTCCTCGGACGAAAAATGAATACCAAGTCTCAAGAGTGAACACGTAATTCATTACGAAGTTTAATTCTTTGAGCATCAAACTTAAATTGAAGAGTTTGATCNNNNNNCCTTAAAGAACATGCCTTTGTAGTGTCCACACAGATTGTTTGATAAATAATAAATTT
GCF_006364295.1	Klebsiella pneumoniae	2	1	Escherichia	CTCTTTAACAATTTATCAGACAATCTGTGTGGGCACTCAAAGTGACATGGATTCTTAACGTCCTCGGACGAAAAATGAATACCAAGTCTCAAGAGTGAACACGTAATTCATTACGAAGTTTAATTCTTTGAGCATCAAACTTAAATTGAAGAGTTTGATCNNNNNNCCTTAAAGAACCTGACTTTGTAGTGCTCACACAGATTGTCTGATGAACGTAAAGAAG
GCF_006364295.1	Klebsiella pneumoniae	3	1	Escherichia	CTCTTTAACAATTTATCAGACAATCTGTGTGGGCACTCAAAGTGACATGGATTCTTAACGTCCTCGGACGAAAAATGAATACCAAGTCTCAAGAGTGAACACGTAATTCATTACGAAGTTTAATTCTTTGAGCATCAAACTTAAATTGAAGAGTTTGATCNNNNNNCCTTAAAGAACCTGCCTTTGCAGTGCTCACACAGATTGTCTGATGAAAAACAGCAGT
GCF_006364295.1	Klebsiella pneumoniae	4	1	Escherichia	CTCTTTAACAATTTATCAGACAATCTGTGTGGGCACTCAAAGTGACATGGATTCTTAACGTCCTCGGACGAAAAATGAATACCAAGTCTCAAGAGTGAACACGTAATTCATTACGAAGTTTAATTCTTTGAGCATCAAACTTAAATTGAAGAGTTTGATCNNNNNNCCTTAAAGAACCTGCCTTTGCAGTGCTCACACAGATTGTCTGATGAAAAACAGCAGT
GCF_006364295.1	Klebsiella pneumoniae	5	1	Escherichia	CTCTTTAACAATTTATCAGACAATCTGTGTGGGCACTCAAAGTGACATGGATTCTTAACGTCCTCGGACGAAAAATGAATACCAAGTCTCAAGAGTGAACACGTAATTCATTACGAAGTTTAATTCTTTGAGCATCAAACTTAAATTGAAGAGTTTGATCNNNNNNCCTTAAAGAACCTGACTTTGTAGTGCTCACACAGATTGTCTGATGAACGTAAAGAAG
GCF_006364295.1	Klebsiella pneumoniae	6	1	Escherichia	CTCTTTAACAATTTATCAGACAATCTGTGTGGGCACTCAAAGTGACATGGATTCTTAACGTCCTCGGACGAAAAATGAATACCAAGTCTCAAGAGTGAACACGTAATTCATTACGAAGTTTAATTCTTTGAGCATCAAACTTAAATTGAAGAGTTTGATCNNNNNNCCTTAAAGAACCTGACTTTGTAGTGCTCACACAGATTGTCTGATGAACGTAAAGAAG
GCF_006364295.1	Klebsiella pneumoniae	7	1	Escherichia	CTCTTTAACAATTTATCAGACAATCTGTGTGGGCACTCAAAGTGACATGGATTCTTAACGTCCTCGGACGAAAAATGAATACCAAGTCTCAAGAGTGAACACGTAATTCATTACGAAGTTTAATTCTTTGAGCATCAAACTTAAATTGAAGAGTTTGATCNNNNNNCCTTAAAGAACCTGCCTTTGCAGTGCTCACACAGATTGTCTGATGAAAAACAGCAGT
GCF_006364295.1	Klebsiella pneumoniae	8	1	Escherichia	CTCTTTAACAATTTATCAGACAATCTGTGTGGGCACTCAAAGTGACATGGATTCTTAACGTCCTCGGACGAAAGATGAATACCAAGTCTCAAGAGTGAACACGTAATTCATTACGAAGTTTAATTCTTTGAGCATCAAACTTAAATTGAAGAGTTTGATCNNNNNNCCTTAAAGAACCTGCCTTTGTAGTGCTCACACAGATTGTCTGATGAAAGTAGAGAAG
GCF_900452045.1	Klebsiella pneumoniae	1	1	Escherichia	CTCTTTAACAATTTATCAGACAATCTGTGTGGGCACTCAAAGTGACATGGATTCTTAACGTCCTCGGACGAAAAATGAATACCAAGTCTCAAGAGTGAACACGTAATTCATTACGAAGTTTAATTCTTTGAGCATCAAACTTAAATTGAAGAGTTTGATCNNNNNNCCTTAAAGAACCTGACTTTGTAGTGCTCACACAGATTGTCTGATGAACGTAAAGAAG
GCF_900452045.1	Klebsiella pneumoniae	2	1	Escherichia	CTCTTTAACAATTTATCAGACAATCTGTGTGGGCACTCAAAGTGACATGGATTCTTAACGTCCTCGGACGAAAAATGAATACCAAGTCTCAAGAGTGAACACGTAATTCATTACGAAGTTTAATTCTTTGAGCATCAAACTTAAATTGAAGAGTTTGATCNNNNNNCCTTAAAGAACCTGACTTTGTAGTGCTCACACAGATTGTCTGATGAACGTAAAGAAG
GCF_900452045.1	Klebsiella pneumoniae	3	1	Escherichia	CTCTTTAACAATTTATCAGACAATCTGTGTGGGCACTCAAAGTGACATGGATTCTTAACGTCCTCGGACGAAAAATGAATACCAAGTCTCAAGAGTGAACACGTAATTCATTACGAAGTTTAATTCTTTGAGCATCAAACTTAAATTGAAGAGTTTGATCNNNNNNCCTTAAAGAACCTGCCTTTGCAGTGCTCACACAGATTGTCTGATGAAAAACAGCAGT
GCF_900452045.1	Klebsiella pneumoniae	4	1	Escherichia	CTCTTTAACAATTTATCAGACAATCTGTGTGGGCACTCAAAGTGACATGGATTCTTAACGTCCTCGGACGAAAAATGAATACCAAGTCTCAAGAGTGAACACGTAATTCATTACGAAGTTTAATTCTTTGAGCATCAAACTTAAATTGAAGAGTTTGATCNNNNNNCCTTAAAGAACCTGCCTTTGCAGTGCTCACACAGATTGTCTGATGAAAAACAGCAGT
GCF_900452045.1	Klebsiella pneumoniae	5	1	Escherichia	CTCTTTAACAATTTATCAGACAATCTGTGTGGGCACTCAAAGTGACATGGATTCTTAACGTCCTCGGACGAAAAATGAATACCAAGTCTCAAGAGTGAACACGTAATTCATTACGAAGTTTAATTCTTTGAGCATCAAACTTAAATTGAAGAGTTTGATCNNNNNNCCTTAAAGAACCTGACTTTGTAGTGCTCACACAGATTGTCTGATGAACGTAAAGAAG
GCF_900452045.1	Klebsiella pneumoniae	6	1	Escherichia	CTCTTTAACAATTTATCAGACAATCTGTGTGGGCACTCAAAGTGACATGGATTCTTAACGTCCTCGGACGAAAAATGAATACCAAGTCTCAAGAGTGAACACGTAATTCATTACGAAGTTTAATTCTTTGAGCATCAAACTTAAATTGAAGAGTTTGATCNNNNNNCCTTAAAGAACATGCCTTTGTAGTGTCCACACAGATTGTTTGATAAATAATAAATTT
GCF_900452045.1	Klebsiella pneumoniae	7	1	Escherichia	CTCTTTAACAATTTATCAGACAATCTGTGTGGGCACTCAAAGTGACATGGATTCTTAACGTCCTCGGACGAAAAATGAATACCAAGTCTCAAGAGTGAACACGTAATTCATTACGAAGTTTAATTCTTTGAGCATCAAACTTAAATTGAAGAGTTTGATCNNNNNNCCTTAAAGAACCTGCCTTTGCAGTGCTCACACAGATTGTCTGATGAAAAACAGCAGT
GCF_900452045.1	Klebsiella pneumoniae	8	1	Escherichia	CTCTTTAACAATTTATCAGACAATCTGTGTGGGCACTCAAAGTGACATGGATTCTTAACGTCCTCGGACGAAAGATGAATACCAAGTCTCAAGAGTGAACACGTAATTCATTACGAAGTTTAATTCTTTGAGCATCAAACTTAAATTGAAGAGTTTGATCNNNNNNCCTTAAAGAACCTGCCTTTGTAGTGCTCACACAGATTGTCTGATGAAAGTAGAGAAG
GCF_002269255.1	Klebsiella quasivariicola	1	1	Escherichia	CTCTTTAACAATTTATCAGACAATCTGTGTGGGCACTCAAAGTGACATGGATTCTTACCGTCCTCGGACGAAAAATGAATACCAAGTCTCTGAGTGAACATACGTAATTCATTACGAAGTTTAATTCACGAGCATCAAACTTAAATTGAAGAGTTTGATCNNNNNNCCTTAAAGAACCTGCCTTTGTAGTGCTCACACAGATTGTTTGATAAATGATAAATTT
GCF_002269255.1	Klebsiella quasivariicola	2	1	Escherichia	CTCTTTAACAATTTATCAGACAATCTGTGTGGGCACTCAAAGTGACATGGATTCTTAACGTCCTCGGACGAAAAATGAATACCAAGTCTCTGAGTGAACATACGTAATTCATTACGAAGTTTAATTCACGAGCATCAAACTTAAATTGAAGAGTTTGATCNNNNNNCCTTAAAGAACCTGCCTTTGTAGTGCTCACACAGATTGTCTGATGAAAATAGAGAAG
GCF_002269255.1	Klebsiella quasivariicola	3	1	Escherichia	CTCTTTAACAATTTATCAGACAATCTGTGTGGGCACTCAAAGTGACATGGATTCTTAACGTCCTCGGACGAAAAATGAATACCAAGTCTCTGAGTGAACATACGTAATTCATTACGAAGTTTAATTCACGAGCATCAAACTTAAATTGAAGAGTTTGATCNNNNNNCCTTAAAGAACCTGCCTTTGTAGTGCTCACACAGATTGTCTGATGAAAATAGAGCAG
GCF_002269255.1	Klebsiella quasivariicola	4	1	Escherichia	CTCTTTAACAATTTATCAGACAATCTGTGTGGGCACTCAAAGTGACATGGATTCTTAACGTCCTCGGACGAAAAATGAATACCAAGTCTCTGAGTGAACATACGTAATTCATTACGAAGTTTAATTCACGAGCATCAAACTTAAATTGAAGAGTTTGATCNNNNNNCCTTAAAGAACCTGCCTTTGTAGTGCTCACACAGATTGTCTGATGAAAGTAGAGAAG
GCF_002269255.1	Klebsiella quasivariicola	5	1	Escherichia	CTCTTTAACAATTTATCAGACAATCTGTGTGGGCACTCAAAGTGACATGGATTCTTAACGTCCTCGGACGAAAAATGAATACCAAGTCTCTGAGTGAACATACGTAATTCATTACGAAGTTTAATTCACGAGCATCAAACTTAAATTGAAGAGTTTGATCNNNNNNCCTTAAAGAACCTGCCTTTGTAGTGCTCACACAGATTGTCTGATGAAAGTAGAGAAG
GCF_002269255.1	Klebsiella quasivariicola	6	1	Escherichia	CTCTTTAACAATTTATCAGACAATCTGTGTGGGCACTCAAAGTGACATGGATTCTTAACGTCCTCGGACGAAAAATGAATACCAAGTCTCTGAGTGAACATACGTAATTCATTACGAAGTTTAATTCACGAGCATCAAACTTAAATTGAAGAGTTTGATCNNNNNNCCTTAAAGAACCTGCCTTTGTAGTGCTCACACAGATTGTCTGATGAAAATAGAGCAG
GCF_002269255.1	Klebsiella quasivariicola	7	1	Escherichia	CTCTTTAACAATTTATCAGACAATCTGTGTGGGCACTCAAAGTGACATGGATTCTTAACGTCCTCGGACGAAAAATGAATACCAAGTCTCTGAGTGAACATACGTAATTCATTACGAAGTTTAATTCACGAGCATCAAACTTAAATTGAAGAGTTTGATCNNNNNNCCTTAAAGAACCTGCCTTTGTAGTGCTCACACAGATTGTCTGATGAAAATAGAGCAG
GCF_002269255.1	Klebsiella quasivariicola	8	1	Escherichia	CTCTTTAACAATTTATCAGACAATCTGTGTGGGCACTCAAAGTGACATGGATTCTTAACGTCCTCGGACGAAAAATGAATACCAAGTCTCTGAGTGAACATACGTAATTCATTACGAAGTTTAATTCACGAGCATCAAACTTAAATTGAAGAGTTTGATCNNNNNNCCTTAAAGAACCTGCCTTTGTAGTGCTCACACAGATTGTCTGATGAAAGTAGAGAAG
GCF_000828055.2	Klebsiella variicola	1	1	Escherichia	CTCTTTAACAATTTATCAGACAATCTGTGTGGGCACTCAAAGTGACATGGATTCTTAACGTCCTCGGACGAAAAATGAATACCAAGTCTCTGAGTGAACATACGTAATTCATTACGAAGTTTAATTCACGAGCATCAAACTTAAATTGAAGAGTTTGATCNNNNNNCCTTAAAGAACCTGCCTTTGTAGTGTCCACACAGATTGTTTGATAAATGATAAATTT
GCF_000828055.2	Klebsiella variicola	2	1	Escherichia	CTCTTTAACAATTTATCAGACAATCTGTGTGGGCACTCAAAGTGACATGGATTCTTAACGTCCTCGGACGAAAAATGAATACCAAGTCTCTGAGTGAACATGCGTAATTTATTACGAAGTTTAATTCACGAGCATCAAACTTAAATTGAAGAGTTTGATCNNNNNNCCTTAAAGAACCTGCCTTTGTAGTGCTCACACAGATTGTCTGATGAAAGTAAAGAAG
GCF_000828055.2	Klebsiella variicola	3	1	Escherichia	CTCTTTAACAATTTATCAGACAATCTGTGTGGGCACTCAAAGTGACATGGATTCTTAATGTCTTCGGACAATAAATGAATACCAAGTCTCTGAGTGAACATGCGTAATTCATTACGAAGTTTAATTCACGAGCATCAAACTTAAATTGAAGAGTTTGATCNNNNNNCCTTAAAGAACCTGCCTTTGTAGTGCTCACACAGATTGTCTGATGAAAAACAGCAGT
GCF_000828055.2	Klebsiella variicola	4	1	Escherichia	CTCTTTAACAATTTATCAGACAATCTGTGTGGGCACTCAAAGTGACATGGATTCTTAATGTCTTCGGACAATAAATGAATACCAAGTCTCTGAGTGAACATGCGTAATTCATTACGAAGTTTAATTCACGAGCATCAAACTTAAATTGAAGAGTTTGATCNNNNNNCCTTAAAGAACCTGCCTTTGTAGTGCTCACACAGATTGTCTGATGAAAGTAAAGAAG
GCF_000828055.2	Klebsiella variicola	5	1	Escherichia	CTCTTTAACAATTTATCAGACAATCTGTGTGGGCACTCAAAGTGACATGGATTCTTAACGTCCTCGGACGAAAAATGAATACCAAGTCTCTGAGTGAACATACGTAATTCATTACGAAGTTTAATTCACGAGCATCAAACTTAAATTGAAGAGTTTGATCNNNNNNCCTTAAAGAACCTGCCTTTGTAGTGCTCACACAGATTGTCTGATGAAAGTAAAGAAG
GCF_000828055.2	Klebsiella variicola	6	1	Escherichia	CTCTTTAACAATTTATCAGACAATCTGTGTGGGCACTCAAAGTGACATGGATTCTTAATGTCTTCGGACAATAAATGAATACCAAGTCTCTGAGTGAACATACGTAATTCATTACGAAGTTTAATTCACGAGCATCAAACTTAAATTGAAGAGTTTGATCNNNNNNCCTTAAAGAACCTGCCTTTGTAGTGTCCACACAGATTGTCTGATGAAAAACAGCAGT
GCF_000828055.2	Klebsiella variicola	7	1	Escherichia	CTCTTTAACAATTTATCAGACAATCTGTGTGGGCACTCAAAGTGACATGGATTCTTAATGTCTTCGGACAAAAAATGAATACCAAGTCTCTGAGTGAACATGCGTAATTCATTACGAAGTTTAATTCACGAGCATCAAACTTAAATTGAAGAGTTTGATCNNNNNNCCTTAAAGAACCTGCCTTTGTAGTGTCCACACAGATTGTCTGATGAAAAACAGCAGT
GCF_000828055.2	Klebsiella variicola	8	1	Escherichia	CTCTTTAACAATTTATCAGACAATCTGTGTGGGCACTCAAAGTGACATGGATTCTTAACGTCCTCGGACGAAAAATGAATACCAAGTCTCTGAGTGAACATGCGTAATTCATTACGAAGTTTAATTCACGAGCATCAAACTTAAATTGAAGAGTTTGATCNNNNNNCCTTAAAGAACCTGCCTTTGTAGTGTCCACACAGATTGTCTGATGAAAGTAAAGAAG
GCF_900635475.1	Kluyvera intermedia	1	1	Escherichia	CTCTTTAACAATTTATCAGACAATCTGTGTGGGCACTCGAAGATACGGATTCTTAAACGTCGCAAGACGCTAAATGAATACCAAGTCTCAACGAGTGAACATACGTAATTCATTACGAAGTTTAATTCATTGAGCATCAAACACTTAAATTGAAGAGTTTGATCNNNNNNCCTTAAAGAAACGTGCTTTGAAGTGTCCACACAGATTGTCTGATAGAAGTAATGAGC
GCF_900635475.1	Kluyvera intermedia	2	1	Escherichia	CTCTTTAACAATTTATCAGACAATCTGTGTGGGGCACTCGAAGATACGGATTCTTAAACGTCGCAAGACGCTAAATGAATACCAAGTCTCAACGAGTGAACATACGTAATTCATTACGAAGTTTAATTTATTGAGCATCAAACACTTAAATTGAAGAGTTTGATCNNNNNNCCTTAAAGAAACGTGCTTTGAAGTGTCCACACAGATTGTCTGATGAAAATTAGCAGT
GCF_900635475.1	Kluyvera intermedia	3	1	Escherichia	CTCTTTAACAATTTATCAGACAATCTGTGTGGGCACTCGAAGATACGGATTCTTAAACGTCGCAAGACGCTAAATGAATACCAAGTCTCAACGAGTGAACATACGTAATTCATTACGAAGTTTAATTTATTGAGCATCAAACACTTAAATTGAAGAGTTTGATCNNNNNNCCTTAAAGAACCGACCTTTGAAGTGTCCACACAGATTGTCTGATAGAAGTAATGAGC
GCF_900635475.1	Kluyvera intermedia	4	1	Escherichia	CTCTTTAACAATTTATCAGACAATCTGTGTGGGCACTCGAAGATACGGATTCTTAAACGTCGCAAGACGCTAAATGAATACCAAGTCTCAACGAGTGAACATACGTAATTCATTACGAAGTTTAATTGATTGAGCATCAAACACTTAAATTGAAGAGTTTGATCNNNNNNCCTTAAAGAAACGTGCTTTGAAGTGTCCACACAGATTGTCTGATGAAAATTAGCAGT
GCF_900635475.1	Kluyvera intermedia	5	1	Escherichia	CTCTTTAACAATTTATCAGACAATCTGTGTGGGCACTCGAAGATACGGATTCTTAAACGTCGCAAGACGCTAAATGAATACCAAGTCTCAACGAGTGAACATACGTAATTCATTACGAAGTTTAATTTATTGAGCATCAAACACTTAAATTGAAGAGTTTGATCNNNNNNACCTTAAAGAACCGACCTTTGAAGTGTCCACACAGATTGTCTGATAGAAGTAATGAG
GCF_900635475.1	Kluyvera intermedia	6	1	Escherichia	CTCTTTAACAATTTATCAGACAATCTGTGTGGGCACTCGAAGATACGGATTCTTAAACGTCGCAAGACGCTAAATGAATACCAAGTCTCAACGAGTGAACATACGTAATTCATTACGAAGTTTAATTTATTGAGCATCAAACACTTAAATTGAAGAGTTTGATCNNNNNNCCTTAAAGAAACGTGCTTTGAAGTGTCCACACAGATTGTCTGATGAAAATTAGCAGT
GCF_900635475.1	Kluyvera intermedia	7	1	Escherichia	CTCTTTAACAATTTATCAGACAATCTGTGTGGGCACTCGAAGATACGGATTCTTAAACGTCGCAAGACGCTAAATGAATACCAAGTCTCAACGAGTGAACATACGTAATTCATTACGAAGTTTAATTTATTGAGCATCAAACACTTAAATTGAAGAGTTTGATCNNNNNNCCTTAAAGAAACGTGCTTTGAAGTGTCCACACAGATTGTCTGATGAATGATGAACTT
GCF_900635475.1	Kluyvera intermedia	8	1	Escherichia	CTCTTTAACAATTTATCAGACAATCTGTGTGGGCACTCGAAGATACGGATTCTTAAACGTCGCAAGACGCTAAATGAATACCAAGTCTCAACGAGTGAACATACGTAATTCATTACGAAGTTTAATTTATTGAGCATCAAACACTTAAATTGAAGAGTTTGATCNNNNNNCCTTAAAGAACCGACCTTTGAAGTGTCCACACAGATTGTCTGATAGAAGTAATGAGC
GCF_001975225.1	Kosakonia cowanii	1	1	Escherichia	CTCTTTAACAATTTATCAGACAATCTGTGTGGGCACTCAGGTGACATGGATTCTTAACGTCCTCGGACGATAAATGAATACCAAGTCTCACGGGTGAACACGTAATTCATTACGGTTTAATTCGATGAGCATCAAACTTTAAATTGAAGAGTTTGATCNNNNNNCCTTAAAGAACCTTTCCCTGTAGTGTCCACACAGATTGTCTGATGAAAAGTAAATAG
GCF_001975225.1	Kosakonia cowanii	2	1	Escherichia	CTCTTTAACAATTTATCAGACAATCTGTGTGGGCACTCAGGTGACATGGATTCTTAATGTCTTCGGACACTAAATGAATACCAAGTCTCACGGGTGAACACGTAATTCATTACGGTTTAATTCGATGAGCATCAAACTTTAAATTGAAGAGTTTGATCNNNNNNCCTTAAAGAACCTTTCCCTGCAGTGTCCACACAGATTGTCTGATGAAAAATAACGAG
GCF_001975225.1	Kosakonia cowanii	3	1	Escherichia	CTCTTTAACAATTTATCAGACAATCTGTGTGGGCACTCAGGTGACATGGATTCTTAATGTCTTCGGACACTAAATGAATACCAAGTCTCACGGGTGAACACGTAATTCATTACGGTTTAATTCGATGAGCATCAAACTTTAAATTGAAGAGTTTGATCNNNNNNCCTTAAAGAACCTTTCCCTGCAGTGTCCACACAGATTGTCTGATGAAAAATAACGAG
GCF_001975225.1	Kosakonia cowanii	4	1	Escherichia	CTCTTTAACAATTTATCAGACAATCTGTGTGGGCACTCAGGTGACATGGATTCTTAATGTCCTCGGACACTAAATGAATACCAAGTCTCACGGGTGAACACGTAATTCATTACGGTTTAATTCGATGAGCATCAAACTTTAAATTGAAGAGTTTGATCNNNNNNCCTTAAAGAACCTTTCCCTGTAGTGTCCACACAGTCTGATGAAAAGTAAATAGCAAG
GCF_001975225.1	Kosakonia cowanii	5	1	Escherichia	CTCTTTAACAATTTATCAGACAATCTGTGTGGGCACTCAGGTGACATGGATTCTTAATGTCCTCGGACACTAAATGAATACCAAGTCTCACGGGTAAACACGTAATTCATTACGGTTTAATTCGATGAGCATCAAACTTTAAATTGAAGAGTTTGATCNNNNNNCCTTAAAGAACCTTTCCCTGTAGTGTCCACACAGATTGTCTGATGAAAAGTAAATAG
GCF_001975225.1	Kosakonia cowanii	6	1	Escherichia	CTCTTTAACAATTTATCAGACAATCTGTGTGGGCACTCAGGTGACATGGATTCTTAATGTCCTCGGACGATAAATGAATACCAAGTCTCACGGGTGAACACGTAATTCATTACGGTTTAATTCGATGAGCATCAAACTTTAAATTGAAGAGTTTGATCNNNNNNCCTTAAAGAACCTTTCCCTGTAGTGTCCACACAGATTGTCTGATGAAAATAAGAGCA
GCF_001975225.1	Kosakonia cowanii	7	1	Escherichia	CTCTTTAACAATTTATCAGACAATCTGTGTGGGCACTCAGGTGACATGGATTCTTAACGTCCTCGGACGATAAATGAATACCAAGTCTCACGGGTGAACACGTAATTCATTACGGTTTAATTCGATGAGCATCAAACTTTAAATTGAAGAGTTTGATCNNNNNNCCTTAAAGAACCTTTCCCTGCAGTGTCCACACAGATTGTCTGATGAAAAATAACGAG
GCF_001658025.1	Kosakonia oryzae	1	1	Escherichia	CTCTTTAACAATTTATCAGACAATCTGTGTGGGCACTCAGGTGACGCGGATTCTTGATGTCTTCGGACAAAAAATGAATACCAAGTCTCAACGAGTGAACACGTAATTCATTACGAAGTTTAATTCATTGAGCATCAAACTTTTAAATTGAAGAGTTTGATCNNNNNNCCTTAAAAGAACCCTTCCCTGAAGTGCTCACACAGATTGTCTGATGAAAAGTAAAAA
GCF_001658025.1	Kosakonia oryzae	2	1	Escherichia	CTCTTTAACAATTTATCAGACAATCTGTGTGGGCACTCAGGTGACGCGGATTCTTGAATGTCTTCGGACAAAAATGAATACCAAGTCTCAACGAGTGAACACGTAATTCATTACGAAGTTTAATTCATTGAGCATCAAACTTTTAAATTGAAGAGTTTGATCNNNNNNCCTTAAAGAACCCTTCCCTGAAGTGCTCACACAGATTGTCTGATGAAAAGTAAAAAG
GCF_001658025.1	Kosakonia oryzae	3	1	Escherichia	CTCTTTAACAATTTATCAGACAATCTGTGTGGGCACTCAGGTGACGCGGATTCTTGAATGTCTTCGGACAAAAATGAATACCAAGTCTCAACGAGTGAACACGTAATTCATTACGAAGTTTAATTCATTGAGCATCAAACTTTTAAATTGAAGAGTTTGATCNNNNNNCCTTAAAAGAACCCTTCCCTGAAGTGCTCACACAGATTGTCTGATGAAAAAACAGCA
GCF_001658025.1	Kosakonia oryzae	4	1	Escherichia	CTCTTTAACAATTTATCAGACAATCTGTGTGGGCACTCAGGTGACGCGGATTCTTGATGTCTTCGGACAAAAATGAATACCAAGTCTCAACGAGTGAACACGTAATTCATTACGAAGTTTAATTCATTGAGCATCAAACTTTTAAATTGAAGAGTTTGATCNNNNNNCCTTAAAAGAACCCTTCCCTGAAGTGCTCACACAGATTGTCTGATGAAAAAGAAAGT
GCF_001658025.1	Kosakonia oryzae	5	1	Escherichia	CTCTTTAACAATTTATCAGACAATCTGTGTGGGCACTCAGGTGACGCGGATTCTTGAATGTCTTCGGACAAAAATGAATACCAAGTCTCAACGAGTGAACACGTAATTCATTACGAAGTTTAATTCATTGAGCATCAAACTTTTAAATTGAAGAGTTTGATCNNNNNNCCTTAAAAGAACCCATCCCTGAAGTGCTCACACAGATTGTCTGATGAAAAGTAAAAA
GCF_000280495.2	Kosakonia radicincitans	1	1	Escherichia	CTCTTTAACAATTTATCAGACAATCTGTGTGGGCACTCAGGTGACTGGATTCTTGATGTCTCCGGACAAAAAATGAATACCAAGTCTCACGGGTGAACACGTAATTCATTACGAAGTTTAATTCGATGAGCATCAAACTTTAAATTGAAGAGTTTGATCNNNNNNCCTTAAAGAACCATCTCCTGAAGTGCTCACACAGATTGTCTGATGAAAAGTAAAAAG
GCF_000280495.2	Kosakonia radicincitans	2	1	Escherichia	CTCTTTAACAATTTATCAGACAATCTGTGTGGGCACTCAGGTGACTGGATTCTTGATGTCTTCGGACAAAAAAATGAATACCAAGTCTCACGGGTGAACACGTAATTCATTACGAAGTTTAATTCGATGAGCATCAAACTTTAAATTGAAGAGTTTGATCNNNNNNCCTTAAAGAACCATCTCCTGAAGTGCTCACACAGATTGTCTGATGAAAAGTAAAAAG
GCF_000280495.2	Kosakonia radicincitans	3	1	Escherichia	CTCTTTAACAATTTATCAGACAATCTGTGTGGGCACTCAGGTGACTGGATTCTTGATGTCTTCGGACAAAAAATGAATACCAAGTCTCACGGGTGAACACGTAATTCATTACGAAGTTTAATTCGATGAGCATCAAACTTTAAATTGAAGAGTTTGATCNNNNNNCCTTAAAGAACCATCTCCTGAAGTGCTCACACAGATTGTCTGATGAAAAAACAGCAG
GCF_000280495.2	Kosakonia radicincitans	4	1	Escherichia	CTCTTTAACAATTTATCAGACAATCTGTGTGGGCACTCAGGTGACATGGATTCTTGATGTCTCCGGACAAAAAATGAATACCAAGTCTCACGGGTGAACACGTAATTCATTACGAAGTTTAATTCGATGAGCATCAAACTTTAAATTGAAGAGTTTGATCNNNNNNCCTTAAAGAACCATCTCCTGAAGTGCTCACACAGATTGTCTGATGAAAAGTAAAAAG
GCF_000280495.2	Kosakonia radicincitans	5	1	Escherichia	CTCTTTAACAATTTATCAGACAATCTGTGTGGGCACTCAGGTGACTGGATTCTTGATGTCTCCGGACAAAAAATGAATACCAAGTCTCACGGGTGAACACGTAATTCATTACGAAGTTTAATTCGATGAGCATCAAACTTTAAATTGAAGAGTTTGATCNNNNNNCCTTAAAGAACCATCTCCTGAAGTGCTCACACAGATTGTCTGATGAAAAGTAAAAAG
GCF_000280495.2	Kosakonia radicincitans	6	1	Escherichia	CTCTTTAACAATTTATCAGACAATCTGTGTGGGCACTCAGGTGACTGGATTCTTGATGTCTCCGGACAAAAAATGAATACCAAGTCTCACGGGTGAACACGTAATTCATTACGAAGTTTAATTCGATGAGCATCAAACTTTAAATTGAAGAGTTTGATCNNNNNNCCTTAAAGAACCATCTCCTGAAGTGCTCACACAGATTGTCTGATGAAAAAACAGCAG
GCF_000280495.2	Kosakonia radicincitans	7	1	Escherichia	CTCTTTAACAATTTATCAGACAATCTGTGTGGGCACTCAGGTGACTGGATTCTTGATGTCTCCGGACAAAAAATGAATACCAAGTCTCACGGGTGAACACGTAATTCATTACGAAGTTTAATTCGATGAGCATCAAACTTTAAATTGAAGAGTTTGATCNNNNNNCCTTAAAGAACCATCTCCTGAAGTGCTCACACAGATTGTCTGATGAAAAAACAGCAG
GCF_000300455.3	Kosakonia sacchari	1	1	Escherichia	CTCTTTAACAATTTATCAGACAATCTGTGTGGGCACTCAGGGTGACTGGATTCTTAAACGTCCTCGGACGAAAAATGAATACCAAGTCTCAGTGAGTGAACACGTAATTCATTACAAAGTTTAATTCATTGAGCATCAAACTTTTAAATTGAAGAGTTTGATCNNNNNNCCTTAAAGAACCTGCCTCTGCAGTGTCCACACAGATTGTCTGATGAAATAACGAGCA
GCF_000300455.3	Kosakonia sacchari	2	1	Escherichia	CTCTTTAACAATTTATCAGACAATCTGTGTGGGCACTCAGGGTGACTGGATTCTTGACGTCCTCGGACGAAAAATGAATACCAAGTCTCAGTGAGTGAACACGTAATTCATTACGAAGTTCTTTTCTTTAGAAATAAAGAAACATTGAGCATCAAACTTTTAAATTGAAGAGTTTGATCNNNNNNCCTTAAAGAACCTGCCTCTGCAGTGTCCACACAGATTGTCTGATGAAAAGTAAATAG
GCF_000300455.3	Kosakonia sacchari	3	1	Escherichia	CTCTTTAACAATTTATCAGACAATCTGTGTGGGCACTCAGGGTGACTGGATTCTTAAACGTCCTCGGACGAAAAATGAATACCAAGTCTCAGTGAGTGAACACGTAATTCATTACGAAGTTCTTTTCTTTAGAAATAAAGAAACATTGAGCATCAAACTTTTAAATTGAAGAGTTTGATCNNNNNNCCTTAAAGAACCTGCCTCTGCAGTGTCCACACAGATTGTCTGATGAAAAGTAAATAG
GCF_000300455.3	Kosakonia sacchari	4	1	Escherichia	CTCTTTAACAATTTATCAGACAATCTGTGTGGGCACTCAGGGTGACTGGATTCTTGACGTCCTCGGACGAAAAATGAATACCAAGTCTCAACGAGTGAACACGTAATTCATTACGAAGTTCTTTTCTTTAGAAATAAAGAAACATTGAGCATCAAACTTTTAAATTGAAGAGTTTGATCNNNNNNCCTTAAAGAACCTGCCTCTGCAGTGTCCACACAGATTGTCTGATGAAAAGTAAATAG
GCF_000300455.3	Kosakonia sacchari	5	1	Escherichia	CTCTTTAACAATTTATCAGACAATCTGTGTGGGCACTCAGGGTGACTGGATTCTTGACGTCCTCGGACGAAAAATGAATACCAAGTCTCAGTGAGTGAACACGTAATTCATTACGAAGTTCTTTTCTTTAGAAATAAAGAAACATTGAGCATCAAACTTTTAAATTGAAGAGTTTGATCNNNNNNCCTTAAAGAACCTGCCTCTGCAGTGTCCACACAGATTGTCTGATGAAATAACGAGCA
GCF_000300455.3	Kosakonia sacchari	6	1	Escherichia	CTCTTTAACAATTTATCAGACAATCTGTGTGGGCACTCAGGGTGACTGGATTCTTAACGTCCTCGGACGAAAAATGAATACCAAGTCTCAGTGAGTGAACACGTAATTCATTACGAAGTTCTTTTCTTTAGAAATAAAGAAACATTGAGCATCAAACTTTTAAATTGAAGAGTTTGATCNNNNNNCCTTAAAGAACCTGCCTCTGCAGTGTCCACACAGATTGTCTGATGAAATAACGAGCA
GCF_000300455.3	Kosakonia sacchari	7	1	Escherichia	CTCTTTAACAATTTATCAGACAATCTGTGTGGGCACTCAGGGTGACTGGATTCTTAACGTCGCAAGACGAAAAATGAATACCAAGTCTCAGTGAGTGAACACGTAATTCATTACGAAGTTCTTTTCTTTAGAAATAAAGAAACATTGAGCATCAAACTTTTAAATTGAAGAGTTTGATCNNNNNNCCTTAAAGAACCTGCCTCTGCAGTGTCCACACAGATTGTCTGATGAAAAGTAAATAG
GCF_901472455.1	Leclercia adecarboxylata	1	1	Escherichia	CTCTTTAACAATTTATCAGACAATCTGTGTGGGCACTCAAAGTGACATGGATTCTTAATGTCGAAAGACAATAAATGAATACCAAGTCTCTGAGTGAACATACGTAATTCATTACGAAGTTTAATTCACGAGCATCAAACTTAAATTGAAGAGTTTGATCNNNNNNCCTTAAAGAACCTGCCTTTGTAGTGTCCACACAGATTGTCTGATGAAAAGTAAGCAG
GCF_901472455.1	Leclercia adecarboxylata	2	1	Escherichia	CTCTTTAACAATTTATCAGACAATCTGTGTGGGCACTCAAAGTGACATGGATTCTTAATGTCGAAAGACAATAAATGAATACCAAGTCTCTGAGTGAACATACGTAATTCATTACGAAGTTTAATTCACGAGCATCAAACTTAAATTGAAGAGTTTGATCNNNNNNCCTTAAAGAACCTGCCTTTGTAGTGTCCACACAGATTGTCTGATGAAAAGTAAGCAG
GCF_901472455.1	Leclercia adecarboxylata	3	1	Escherichia	CTCTTTAACAATTTATCAGACAATCTGTGTGGGCACTCAAAGTGACATGGATTCTTAATGTCGAAAGACAATAAATGAATACCAAGTCTCTGAGTGAACATACGTAATTCATTACGAAGTTTAATTCACGAGCATCAAACTTAAATTGAAGAGTTTGATCNNNNNNCCTTAAAGAACCTGCCTTTGTAGTGCTCACACAGATTGTCTGATGAAAAGTAACGAG
GCF_901472455.1	Leclercia adecarboxylata	4	1	Escherichia	CTCTTTAACAATTTATCAGACAATCTGTGTGGGCACTCAAAGTGACATGGATTCTTAACGTCCTCGGACGAAAAATGAATACCAAGTCTCTGAGTGAACATACGTAATTCATTACGAAGTTTAATTCACGAGCATCAAACTTAAATTGAAGAGTTTGATCNNNNNNCCTTAAAGAACCTGCCTTTGTAGTGCTCACACAGATTGTCTGATGAATGATGAACTT
GCF_901472455.1	Leclercia adecarboxylata	5	1	Escherichia	CTCTTTAACAATTTATCAGACAATCTGTGTGGGCACTCAAAGTGACATGGATTCTTAATGTCGAAAGACAATAAATGAATACCAAGTCTCTGAGTGAACATACGTAATTCATTACGAAGTTTAATTCACGAGCATCAAACTTAAATTGAAGAGTTTGATCNNNNNNCCTTAAAGAACCTGCCTTTGTAGTGTCCACACAGATTGTCTGATGAAAAGTAAAAAG
GCF_901472455.1	Leclercia adecarboxylata	6	1	Escherichia	CTCTTTAACAATTTATCAGACAATCTGTGTGGGCACTCAAAGTGACATGGATTCTTAATGTCGAAAGACAATAAATGAATACCAAGTCTCTGAGTGAACATACGTAATTCATTACGAAGTTTAATTCACGAGCATCAAACTTAAATTGAAGAGTTTGATCNNNNNNCCTTAAAGAACCTGCCTTTGTAGTGTCCACACAGATTGTCTGATGAAAAGTAACGAG
GCF_901472455.1	Leclercia adecarboxylata	7	1	Escherichia	CTCTTTAACAATTTATCAGACAATCTGTGTGGGCACTCAAAGTGACACGGATTCTTAATGTCTTCGGACAATAAATGAATACCAAGTCTCTGACGTGAACATACGTAATTCATTACGAAGTTTAATTCACGAGCATCAAACTTAAATTGAAGAGTTTGATCNNNNNNCCTTAAAGAACCTGCCTTTGTAGTGTCCACACAGATTGTCTGATGAAAAAGAAGCAG
GCF_901472455.1	Leclercia adecarboxylata	8	1	Escherichia	CTCTTTAACAATTTATCAGACAATCTGTGTGGGCACTCAAAGTGACATGGATTCTTAACGTCCTCGGACGAAAAATGAATACCAAGTCTCTGAGTGAACATACGTAATTCATTACGAAGTTTAATTCACGAGCATCAAACTTAAATTGAAGAGTTTGATCNNNNNNCCTTAAAGAACCTGCCTTTGTAGTGCTCACACAGATTGTCTGATGAAAAGTAACGAG
GCF_001514515.1	Lelliottia amnigena	1	1	Escherichia	CTCTTTAACAATTTATCAGACAATCTGTGTGGGCACTCAAAGTGACATGGATTCTAAACGTCTTCGGACGCTAAATGAATAACCAAGTCTCTGAGTGAACATACGTAATTCATTACGAAGTTTAATTCAAGAGCATCAAACTTAAATTGAAGAGTTTGATCNNNNNNCCTGAAGAACCTGCCTTTGTAGTGTCCACACAGATTGTCTGATGAAAAATAAGCAGT
GCF_900635465.1	Lelliottia amnigena	1	1	Escherichia	CTCTTTAACAATTTATCAGACAATCTGTGTGGGCACTCAAAGTGACATGGATTCTAAACGTCTTCGGACGCTAAATGAATACCAAAGTCTCTGAGTGAACATACGTAATTCATTACGAAGTTTAATTCAAGAGCATCAAACTTAAATTGAAGAGTTTGATCNNNNNNCCTGAAGAACCTGCCTTTGTAGTGTCCACACAGATTGTCTGATGAAAAGTAAATAGC
GCF_900635465.1	Lelliottia amnigena	2	1	Escherichia	CTCTTTAACAATTTATCAGACAATCTGTGTGGGCACTCAAAGTGACATGGATTCTAAACGTCTTCGGACGCTAAATGAATAACCAAGTCTCTGAGTGAACATACGTAATTCATTACGAAGTTTAATTCAAGAGCATCAAACTTAAATTGAAGAGTTTGATCNNNNNNCCTGAAGAACCTGCCTTTGTAGTGTCCACACAGATTGTCTGATGAAAAATAAGCAGT
GCF_900635465.1	Lelliottia amnigena	3	1	Escherichia	CTCTTTAACAATTTATCAGACAATCTGTGTGGGCACTCAAAGTGACATGGATTCTAAACGTCTTCGGACGCTAAATGAATAACCAAGTCTCTGAGTGAACATACGTAATTCATTACGAAGTTTAATTCAAGAGCATCAAACTTAAATTGAAGAGTTTGATCNNNNNNCCTGAAGAACCTGCCTTTGTAGTGTCCACACAGATTGTCTGATGAAAAGTAAATAGC
GCF_900635465.1	Lelliottia amnigena	4	1	Escherichia	CTCTTTAACAATTTATCAGACAATCTGTGTGGGCACTCAAAGTGACATGGATTCTAAACGTCTTCGGACGCTAAATGAATACCAAAGTCTCTGAGTGAACATACGTAATTCATTACGAAGTTTAATTCAAGAGCATCAAACTTAAATTGAAGAGTTTGATCNNNNNNCCTGAAGAACCTGCCTTTGTAGTGTCCACACAGATTGTCTGATGAAAAGTAAATAGC
GCF_900635465.1	Lelliottia amnigena	5	1	Escherichia	CTCTTTAACAATTTATCAGACAATCTGTGTGGGCACTCAAAGTGACATGGATTCTAAACGTCTTCGGACGCTAAATGAATAACCAAGTCTCAGTGAGTGAACATACGTAATTCATTACGAAGTTCTTTTCTTTAGAAATAAAGAAACACGAGCATCAAACTTAAATTGAAGAGTTTGATCNNNNNNCCTGAAGAACCTGCCTTTGTAGTGTCCACACAGATTGTCTGATGAAAAATAAGCAGT
GCF_900635465.1	Lelliottia amnigena	6	1	Escherichia	CTCTTTAACAATTTATCAGACAATCTGTGTGGGCACTCAAAGTGACATGGATTCTAAACGTCTTCGGACGCTAAATGAATAACCAAGTCTCAGTGAGTGAACATACGTAATTCATTACGAAGTTCTTTTCTTTAGAAATAAAGAAACACGAGCATCAAACTTAAATTGAAGAGTTTGATCNNNNNNCCTGAAAGAACCTGCCTTTGTAGTGTCCACACAGATTGTCTGATGAAAAATAAGCAG
GCF_900635465.1	Lelliottia amnigena	7	1	Escherichia	CTCTTTAACAATTTATCAGACAATCTGTGTGGGCACTCAAAGTGACATGGATTCTAAACGTCTTCGGACGCTAAATGAATAACCAAGTCTCAGTGAGTGAACATACGTAATTCATTACGAAGTTCTTTTCTTTAGAAATAAAGAAACACGAGCATCAAACTTAAATTGAAGAGTTTGATCNNNNNNCCTGAAGAACCTGCCTTTGTAGTGTCCACACAGATTGTCTGATGAAAAAGTAAATAG
GCF_002271215.1	Lelliottia jeotgali	1	1	Escherichia	CTCTTTAACAATTTATCAGACAATCTGTGTGGGCACTCAAAGTGACATGGATTCTAAACGTCGCAAGACGCTAAATGAATACCAAAGTCTCTGAGTGAACATACGTAATTCATTACGAAGTTTAATTCACGAGCATCAAACTTAAATTGAAGAGTTTGATCNNNNNNCCTGAAAGAACCTGCCTTTGTAGTGTCCACACAGATTGTCTGATGAATGATTAACTT
GCF_002271215.1	Lelliottia jeotgali	2	1	Escherichia	CTCTTTAACAATTTATCAGACAATCTGTGTGGGCACTCAAAGTGACATGGATTCTAAACGTCGAAAGACGCTAAATGAATACCAAAGTCTCTGAGTGAACATACGTAATTCATTACGAAGTTTAATTCACGAGCATCAAACTTAAATTGAAGAGTTTGATCNNNNNNCCTGAAGAACCTGCCTTTGTAGTGTCCACACAGATTGTCTGATGAAAAGTAAATAGC
GCF_002271215.1	Lelliottia jeotgali	3	1	Escherichia	CTCTTTAACAATTTATCAGACAATCTGTGTGGGCACTCAAAGTGACATGGATTCTAAACGTCGAAAGACGCTAAATGAATACCAAAGTCTCTGAGTGAACATACGTAATTCATTACGAAGTTTAATTCACGAGCATCAAACTTAAATTGAAGAGTTTGATCNNNNNNCCTAAAGAACCTGCCTTTGTAGTGTCCACACAGATTGTCTGATGAAAAATAAGCAGT
GCF_002271215.1	Lelliottia jeotgali	4	1	Escherichia	CTCTTTAACAATTTATCAGACAATCTGTGTGGGCACTCAAAGTGACATGGATTCTAAACGTCGAAAGACGCTAAATGAATACCAAAGTCTCTGAGTGAACATACGTAATTCATTACGAAGTTTAATTCACGAGCATCAAACTTAAATTGAAGAGTTTGATCNNNNNNCCTGAAGAACCTGCCTTTGTAGTGTCCACACAGATTGTCTGATGAAAAGTAAATAGC
GCF_002271215.1	Lelliottia jeotgali	5	1	Escherichia	CTCTTTAACAATTTATCAGACAATCTGTGTGGGCACTCAAAGTGACATGGATTCTAAACGTCGCAAGACGCTAAATGAATACCAAAGTCTCTGAGTGAACATACGTAATTCATTACGAAGTTTAATTCACGAGCATCAAACTTAAATTGAAGAGTTTGATCNNNNNNCCTGAAGAACCTGCCTTTGTAGTGTCCACACAGATTGTCTGATGAAAAGTAAATAGC
GCF_002271215.1	Lelliottia jeotgali	6	1	Escherichia	CTCTTTAACAATTTATCAGACAATCTGTGTGGGCACTCAAAGTGACATGGATTCTAAACGTCGCAAGACGCTAAATGAATACCAAAGTCTCTGAGTGAACATACGTAATTCATTACGAAGTTTAATTCACGAGCATCAAACTTAAATTGAAGAGTTTGATCNNNNNNCCTGAAGAACCTGCCTTTGTAGTGTCCACACAGATTGTCTGATGAAAAATAAGCAGT
GCF_002271215.1	Lelliottia jeotgali	7	1	Escherichia	CTCTTTAACAATTTATCAGACAATCTGTGTGGGCACTCAAAGTGACATGGATTCTAAACGTCGCAAGACGCTAAATGAATACCAAAGTCTCTGAGTGAACATACGTAATTCATTACGAAGTTTAATTCACGAGCATCAAACTTAAATTGAAGAGTTTGATCNNNNNNCCTGAAGAACCTGCCTTTGTAGTGTCCACACAGATTGTCTGATGAAAAATAAGCAGT
GCF_002271215.1	Lelliottia jeotgali	8	1	Escherichia	CTCTTTAACAATTTATCAGACAATCTGTGTGGGCACTCAAAGTGACATGGATTCTAAACGTCGAAAGACGCTAAATGAATACCAAAGTCTCTGAGTGAACATACGTAATTCATTACGAAGTTTAATTCACGAGCATCAAACTTAAATTGAAGAGTTTGATCNNNNNNCCTGAAGAACCTGCCTTTGTAGTGTCCACACAGATTGTCTGATGAAAAGTAAATAGC
GCF_900706845.1	Leminorella grimontii	1	4	Cronobacter	CTCTTTAACAATTTATCAGACAATCTGTGTGGGCACTCACAGGACACTATCCAACAGCGCTTCGGCGCAAACGATAGATAAAAGTCTTGAAGAGTGAACATCAGTTAATTCATTACGAACTAACAGTAAAGATTCTTTGAGCATCAAACTTTAATTGAAGAGTTTGATCNNNNNNCCAAGTGGAAGTAGACTGTGAAGTGCTCACACAGATTGTCTGATGAAAAGAAGAAGA
GCF_900706845.1	Leminorella grimontii	2	4	Cronobacter	CTCTTTAACAATTTATCAGACAATCTGTGTGGGCACTCACAGGACGCTATCCAACAGCGCTTCGGCGCAAACGATAGATAAAAGTCTTGAAGAGTGAACATCAGTTAATTCATTACGAACTAACAGTAAAGATTCTTTGAGCATCAAACTTTAATTGAAGAGTTTGATCNNNNNNCCAAGTGGAAGTAGACTGTGAAGTGCTCACACAGATTGTCTGATGAAAAGAAGAAGA
GCF_900706845.1	Leminorella grimontii	3	4	Cronobacter	CTCTTTAACAATTTATCAGACAATCTGTGTGGGCACTCACAGGACGCTATCCAACAGCGCTTTGGCGCAAACGATAGATAAAAGTCTTGAAGAGTGAACATCAGTTAATTCATTACGAACTAACAGTAAAGATTCTTTGAGCATCAAACTTTAATTGAAGAGTTTGATCNNNNNNCCAAATGGAAGTAGACTGTGAAGTGCTCACACAGATTGTCTGATGAAAAGAAGAAGA
GCF_900706845.1	Leminorella grimontii	4	4	Cronobacter	CTCTTTAACAATTTATCAGACAATCTGTGTGGGCACTCACAGGACACTATCCAACAGCGCTTCGGCGCAAACGATAGATAAAAGTCTTGAAGAGTGAACATCAGTTAATTCATTACGAACTAACAGTAAAGATTCTTTGAGCATCAAACTTTAATTGAAGAGTTTGATCNNNNNNCCAAATGGAAGTAGACTGTGAAGTGCTCACACAGATTGTCTGATGAAATAGTAAAGA
GCF_900706845.1	Leminorella grimontii	5	4	Cronobacter	CTCTTTAACAATTTATCAGACAATCTGTGTGGGCACTCACAGGACGCTATCCAACAGCGCTTCGGCGCAAACGATAGATAAAAGTCTTGAAGAGTGAACATCAGTTAATTCATTACGAACTAACAGTAAAGATTCTTTGAGCATCAAACTTTAATTGAAGAGTTTGATCNNNNNNCCAAATGGAAGTAGACTGTGAAGTGCTCACACAGATTGTCTGATGAAATAGTAAAGA
GCF_900706845.1	Leminorella grimontii	6	4	Cronobacter	CTCTTTAACAATTTATCAGACAATCTGTGTGGGCACTCACAGGACGCTATCCAACAGCGCTTCGGCGCAAACGATAGATAAAAGTCTTGAAGAGTGAACATCAGTTAATTCATTACGAACTAACAGTAAAGATTCTTTGAGCATCAAACTTTAATTGAAGAGTTTGATCNNNNNNCCAAATGGAAGTAGACTGTGAAGTGCTCACACAGATTGTCTGATGAAAAGAAGAAGA
GCF_900706845.1	Leminorella grimontii	7	4	Cronobacter	CTCTTTAACAATTTATCAGACAATCTGTGTGGGCACTCACAGGACACTATCCAACAGCGCTTCGGCGCAAACGATAGATAAAAGTCTTGAAGAGTGAACATCAGTTAATTCATTACGAACTAACAGTAAAGATTCTTTGAGCATCAAACTTTAATTGAAGAGTTTGATCNNNNNNTCAAGTGGAAGTAGACTGTGAAGTGCTCACACAGATTGTCTGATGAAATAGTAAAGA
GCF_900478135.1	Leminorella richardii	1	4	Cronobacter	CTCTTTAACAATTTATCAGACAATCTGTGTGGGCACTCACAGGACCTTATCCATATAGCGCTTCGGCGCAAATGACAGATAAAAGTCTTGAAGAGTGAACAACAGTTAATTCATTACGAAATAACAGTGAAAATTCTTTGAGCATCAAACTTTAATTGAAGAGTTTGATCNNNNNNCCTAAGTGGAAAGTACTGTGAAGTGCTCACACAGATTGTCTGATGAAATGCAAAAGA
GCF_900478135.1	Leminorella richardii	2	4	Cronobacter	CTCTTTAACAATTTATCAGACAATCTGTGTGGGCACTCACAGGACCTTATCCATATAGCGCTTCGGCGCAAATGACAGATAAAAGTCTTGAAGAGTGAACAACAGTTAATTCATTACGAAATAACAGTGAAAATTCTTTGAGCATCAAACTTTAATTGAAGAGTTTGATCNNNNNNCCTAAGTGGAAAGTACTTGTGAAGTGCTCACACAGATTGTCTGATGAAATGCAAAAG
GCF_900478135.1	Leminorella richardii	3	4	Cronobacter	CTCTTTAACAATTTATCAGACAATCTGTGTGGGCACTCACAGGACCTTATCCGTATAGCGCTTCGGCGCAAATGATAGATAAAAGTCTTGAAGAGTGAACAACAGTTAATTCATTACGAAATAACAGTAAAAATTCTTTGAGCATCAAACTTTAATTGAAGAGTTTGATCNNNNNNCCTAGATGGAAAGTAATGTGAAGTGCTCACACAGATTGTCTGATGAAAGAATAAAGA
GCF_900478135.1	Leminorella richardii	4	4	Cronobacter	CTCTTTAACAATTTATCAGACAATCTGTGTGGGCACTCACAGGACCTTATCCATATAGCGCTTCGGCGCAAATGATAGATAAAAGTCTTGAAGAGTGAACAACAGTTAATTCATTACGAAATAACAGTGAAAATTCTTTGAGCATCAAACTTTAATTGAAGAGTTTGATCNNNNNNCCTAAGTGGAAAGTACTTGTGAAGTGCTCACACAGATTGTCTGATGAAATGCAAAAG
GCF_900478135.1	Leminorella richardii	5	4	Cronobacter	CTCTTTAACAATTTATCAGACAATCTGTGTGGGCACTCACAGGACCTTATCCATACAGCGCTTCGGCGCAAATGACAGATAAAAGTCTTGAAGAGTGAACAACAGTTAATTCATTACGAAATAACAGTGAAAATTCTTTGAGCATCAAACTTTAATTGAAGAGTTTGATCNNNNNNCCTAAGTGGAAAGTACTTGTGAAGTGCTCACACAGATTGTCTGATGAAAGAATAAAG
GCF_900478135.1	Leminorella richardii	6	4	Cronobacter	CTCTTTAACAATTTATCAGACAATCTGTGTGGGCACTCACAGGACCTTATCCATATAGCGCTTCGGCGCAAATGATAGATAAAAGTCTTGAAGAGTGAACAACAGTTAATTCATTACGAAATAACAGTGAAAATTCTTTGAGCATCAAACTTTAATTGAAGAGTTTGATCNNNNNNCCTAAGTGGAAAGTACTTGTGAAGTGCTCACACAGATTGTCTGATGAAAGAATAAAG
GCF_900478135.1	Leminorella richardii	7	4	Cronobacter	CTCTTTAACAATTTATCAGACAATCTGTGTGGGCACTCACAGGACCTTATCCATATAGCGCTTCGGCGCAAATGATAGATAAAAGTCTTGAAGAGTGAACAACAGTTAATTCATTACGAAATAACAGTGAAAATTCTTTGAGCATCAAACTTTAATTGAAGAGTTTGATCNNNNNNCCTAAGTGGAAAGTACTTGTGAAGTGCTCACACAGATTGTCTGATGAAATGCAAAAG
GCF_003096015.2	Limnobaculum parvum	1	12	Budvicia	CTCTTTAACAATTTATCAGACAATCTGTGTGGGCACTCACAAGACGGTATCTCACGTCATTACACTTCGGTGTAGCGACACAAAAAAATACCAAATCTTAAAGAGTGACCAGACAGTAATTCATTTGTGAATTAATGTTTAAGTAATCTTTGAGCATCAAGCTTTTAATTGAAGAGTTTGATCNNNNNNCCTAGAAGATACGCAGTTGAGTGCAGTGTCCACACAGATTGTCTGATGAAATGAAAA
GCF_003096015.2	Limnobaculum parvum	2	12	Budvicia	CTCTTTAACAATTTATCAGGCAATCTGTGTGGGCACTCACAAGACGGTATCTCATGTCACTGCACTTCGGTGTAGCGACACAAAAAAATACCAAGTCTTAAAGAGTGACCAGACAGTAATTCATTTGTGAATTAATGTTTAAGTAATCTTTGAGCATCAAGCTTTTAATTGAAGAGTTTGATCNNNNNNCCTAGAAGATACGCAGTTGAGTGCAGTGTCCACACAGATTGTCTGATGAAATGAAAA
GCF_003096015.2	Limnobaculum parvum	3	12	Budvicia	CTCTTTAACAATTTATCAGACAATCTGTGTGGGCACTCACAAGACGGTATCTCACGTCATTACACTTCGGTGTAGCGACACAAAAAATACCAAGTCTTAAAGAGTGACCAGACAGTAATTCATTTGTGAATTAATGTTTAAGTAATCTTTGAGCATCAAGCTTTTAATTGAAGAGTTTGATCNNNNNNCCTAGAAGATACGCAGTTAAGTGCAGTGTCCACACAGATTGTCTGATGAAATGAAAA
GCF_003096015.2	Limnobaculum parvum	4	12	Budvicia	CTCTTTAACAATTTATCAGACAATCTGTGTGGGCACTCACGAGACGGTATCTCACGTCACTGCACTTCGGTGTAGCGACACAAAAAAATACCAAGTCTTAAAGAGTGACCAGACAGTAATTCATTTGTGAATTAATGTTTAAGTAATCTTTGAGCATCAAGCTTTTAATTGAAGAGTTTGATCNNNNNNCCTAGAAGATACGCAGTTGAGTGCAGTGTCCACACAGATTGTCTGATGAAATGAAAA
GCF_003096015.2	Limnobaculum parvum	5	12	Budvicia	CTCTTTAACAATTTATCAGACAATCTGTGTGGGCACTCACAAGACGGTATCTCACGTCATTACACTTCGGTGTAGCGACACAAAAAAATACCAAATCTTAAAGAGTGACCAGACAGTAATTCATTTGTGAATTAATGTTTAAGTAATCTTTGAGCATCAAGCTTTTAATTGAAGAGTTTGATCNNNNNNCCTAGAAGATACGCAGTTGAGTGCAGTGTCCACACAGATTGTCTGATGAAATGAAAA
GCF_003096015.2	Limnobaculum parvum	6	12	Budvicia	CTCTTTAACAATTTATCAGACAATCTGTGTGGGCACTCACAAGACGGTATCTCATGTCACTGCACTTCGGTGTAGCGACACAAAAAAATACCAAGTCTTAAAGAGTGACCAGACAGTAATTCATTTGTGAATTAATGTTTAAGTAATCTTTGAGCATCAAGCTTTTAATTGAAGAGTTTGATCNNNNNNCCTAGAAGATACGCAGTTAAGTGCAGTGTCCACACAGATTGTCTGATGAAATGAAAA
GCF_003096015.2	Limnobaculum parvum	7	12	Budvicia	CTCTTTAACAATTTATCAGACAATCTGTGTGGGCACTCACAAGACGGTATCTCACGTCATTACACTTCGGTGTAGCGACACAAAAAAATACCAAGTCTTAAAGAGTGACCAGACAGTAATTCATTTGTGAATTAATGTTTAAGTAATCTTTGAGCATCAAGCTTTTAATTGAAGAGTTTGATCNNNNNNCCTAGAAGATACGCAGTTAAGTGCAGTGTCCACACAGATTGTCTGATGAAATGAAAA
GCF_000688655.1	Lonsdalea quercina	2	14	Dickeya	TCTTTAACAATTTAATCAGACAATCTGTGTGGGCACTCACAAGACACTATCGCAATCAGATACGAAAAAGTCTTGAAGAGTGAACAACAGTTAATTCATTACGAATGAACAGTAAATTCTTTGAGCATCGCTATTAACTTAGCAAATCAAGCTTTTAATTGAAGAGTTTGATCNNNNNNCCAAAGTGAAGTGCTAGTGAAGTGCTCACACAGATTGTCTGATGAAAGAAGAACGAG
GCF_000688655.1	Lonsdalea quercina	3	14	Dickeya	TCTTTAACAATTTAATCAGACAATCTGTGTGGGCACTCACAAGACACTATCGCAATCAGATACGAAAAAGTCTTGAAGAGTGAACAACAGTTAATTCATTACGAATGAACAGTAAATTCTTTGAGCATCGCTATTAACTTAGNAAATCAAGCTTTTAATTGAAGAGTTTGATCNNNNNNCCAAAGTGAAGTGCTAGTGAAGTGCTCACACAGATTGTCTGATGAAAGAAGAACGAG
GCF_000688655.1	Lonsdalea quercina	4	14	Dickeya	TCTTTAACAATTTAATCAGACAATCTGTGTGGGCACTCACAAGACACTATCGCAATCAGATACGAAAAAGTCTTGAAGAGTGAACAACAGTTAATTCATTACGAATGAACAGTAAATTCTTTGAGCATCGCTATTAACTTAGCAAATCAAGCTTTTAATTGAAGAGTTTGATCNNNNNNCCAAAGTGAAGTGCTAGTGAAGTGCTCACACAGATTGTCTGATGAAAGAAGAACGAG
GCF_000688655.1	Lonsdalea quercina	5	14	Dickeya	TCTTTAACAATTTAATCAGACAATCTGTGTGGGCACTCACAAGACACTATCGCAACTAGATACGAAAAAGTCTTGAAGAGTGAACAACAGTTAATTCATTACGAATGAACAGTAAATTCTTTGAGCATCGCTATTAACTTAGCAAATCAAGCTTTTAATTGAAGAGTTTGATNNNNNNNCCAAAGTGAAGTGCTAGTGAAGTGCTCACACAGATTGTCTGATGAAAAAGCAAGAGC
GCF_001655675.1	Mangrovibacter phragmitis	1	4	Cronobacter	CTCTTTAACAATTTATCAGACAATCTGTGTGGGCACTCATAAGCACTGATATCTTAACGTCGMAAGACGCTAAAAATTATCAAGTCTTAAAGAGTGACTAACAGTTAATTCATTACGAATAAACAGTTTAATTCTTTGAGCATCAAACTTTAAATTGAAGAGTTTGATCNNNNNNCCTTAGAGATACGGTCTTTTGCAGTGCTCACACAGATTGTCTGATGAAAGGAGTCTG
GCF_002953215.1	Mixta calida	1	2	Mixta	CTCTTTAACAATTTATCAGACAATCTGTGTGGGCACTCACAGGACGGATATCGCAAAACACATTTGCAGTATCAAGTCTCAGAGTGAACACGTAATTCATTACGACGTTTTTCTTTGAGCATCAGACTTTAATTGAAGAGTTTGATCNNNNNNCCAAGCTGATACCTTCCCGTGAAGTGCTCACACAGATTGTCTGATAGAAAGTATGAG
GCF_002953215.1	Mixta calida	2	2	Mixta	CTCTTTAACAATTTATCAGACAATCTGTGTGGGCACTCACAGGACGGATATCGCAAAACACATTTGCAGTATCAAGTCTCAGAGTGAACACGTAATTCATTACGACGTTTTTCTTTGAGCATCAGACTTTAATTGAAGAGTTTGATCNNNNNNCCAAGCTGATACCTTCCCGTGAAGTGCTCACACAGATTGTCTGATAGAAAGCATGAG
GCF_002953215.1	Mixta calida	3	2	Mixta	CTCTTTAACAATTTATCAGACAATCTGTGTGGGCACTCACAGGACGGATATCGCAAAACACATTTGCAGTATCAAGTCTCAGGAGTGAACACGTAATTCATTACGACGTTTTTCTATGAGCATCAGACTTTAATTGAAGAGTTTGATCNNNNNNCCAAGCTGATACCTTCCCGTGCAGTGCTCACACAGATTGTCTGATAGAAATTAACGA
GCF_002953215.1	Mixta calida	4	2	Mixta	CTCTTTAACAATTTATCAGACAATCTGTGTGGGCACTCACAGGACGGGTATCGCAAAACACATTTGCAGTATCAAGTCTCAGAGTGAACACGTAATTCATTACGACGTTTTTCTTTGAGCATCAGACTTTAATTGAAGAGTTTGATCNNNNNNCCAAGCTGATACCTTCCCGTGCAGTGCTCACACAGATTGTCTGATAGAAATTAACGA
GCF_002953215.1	Mixta calida	5	2	Mixta	CTCTTTAACAATTTATCAGACAATCTGTGTGGGCACTCACAGGACGGATATCGCAAAACACATTTGCAGTATCAAGTCTCAGAGTGAACACGTAATTCATTACGACGTTTTTCTTTGAGCATCAGACTTTAATTGAAGAGTTTGATCNNNNNNCCAAGCTGATACCTTCCCGTGAAGTGCTCACACAGATTGTCTGATAGAAAGCATGAG
GCF_002953215.1	Mixta calida	6	2	Mixta	CTCTTTAACAATTTATCAGACAATCTGTGTGGGCACTCACAGGACGGATATCGCAAAACACATTTGCAGTATCAAGTCTCATGAGTGAACACGTAATTCATTACGACGTTTTTCTGTGAGCATCAGACTTTAATTGAAGAGTTTGATCNNNNNNCCAAGCTGATACCTTCCCGTGAAGTGCTCACACAGATTGTCTGATAGAAAGTATGAG
GCF_002953215.1	Mixta calida	7	2	Mixta	CTCTTTAACAATTTATCAGACAATCTGTGTGGGCACTCACAGGACGGGTATCGCAAAACACATTTGCAGTATCAAGTCTCAGAGTGAACACGTAATTCATTACGACGTTTTTCTTTGAGCATCAGACTTTAATTGAAGAGTTTGATCNNNNNNCCAAGCTGATACCTTCCCGTGCAGTGCTCACACAGATTGTCTGATAGAAATTAACGA
GCF_002953195.1	Mixta gaviniae	1	2	Mixta	CTCTTTAACAATTTATCAGACAATCTGTGTGGGCACTCACAGGACGGATATCGCAAAAATAATTGCAGTATCAAGTCTCAAGAGTGAACACGTAATTCATTACGACGTTTTTCTTTGAGCATCAGACTTTTAAATTGAAGAGTTTGATCNNNNNNCCATGCTGATACCTTCCCGTGTAGTGTCCACACAGATTGTCTGATAGAAAGTATGAG
GCF_002953195.1	Mixta gaviniae	2	2	Mixta	CTCTTTAACAATTTATCAGACAATCTGTGTGGGCACTCACAGGACGGATATCGCAAAAATAATTGCAGTATCAAGTCTCAAGAGTGAACACGTAATTCATTACGACGTTTTTCTTTGAGCATCAGACTTTTAAATTGAAGAGTTTGATCNNNNNNCCATGCTGATACCTTCCCGTGTAGTGCTCACACAGATTGTCTGATAGAAATTAACGA
GCF_002953195.1	Mixta gaviniae	3	2	Mixta	CTCTTTAACAATTTATCAGACAATCTGTGTGGGCACTCACAGGACGGATATCGCAAAAATAATTGCAGTATCAAGTCTCAAGAGTGAACACGTAATTCATTACGACGTTTTTCTTTGAGCATCAGACTTTTAAATTGAAGAGTTTGATCNNNNNNCCATGCTGATACCTTCCCGTGTAGTGCTCACACAGATTGTCTGATAGAAATTAACGA
GCF_002953195.1	Mixta gaviniae	4	2	Mixta	CTCTTTAACAATTTATCAGACAATCTGTGTGGGCACTCACAGGACGGATATCGCAAAAATAATTGCAGTATCAAGTCTCAAGAGTGAACACGTAATTCATTACGACGTTTTTCTTTGAGCATCAGACTTTTAAATTGAAGAGTTTGATCNNNNNNCCATGCTGATACCTTCCCGTGTAGTGCTCACACAGATTGTCTGATAGAAAGTATGAG
GCF_002953195.1	Mixta gaviniae	5	2	Mixta	CTCTTTAACAATTTATCAGACAATCTGTGTGGGCACTCACAGGACGGATATCGCAAAAATAATTGCAGTATCAAGTCTCAAGAGTGAACACGTAATTCATTACGACGTTTTTCTTTGAGCATCAGACTTTTAAATTGAAGAGTTTGATCNNNNNNCCATGCTGATACCTTCCCGTGTAGTGCTCACACAGATTGTCTGATAGAAAGTATGAG
GCF_002953195.1	Mixta gaviniae	6	2	Mixta	CTCTTTAACAATTTATCAGACAATCTGTGTGGGCACTCACAGGACGGATATCGCAAAAATAATTGCAGTATCAAGTCTCAAGAGTGAACACGTAATTCATTACGACGTTTTTCTTTGAGCATCAGACTTTTAAATTGAAGAGTTTGATCNNNNNNCCATGCTGATACCTTCCCGTGCAGTGTCCACACAGATTGTCTGATAGAAATTAACGA
GCF_002953195.1	Mixta gaviniae	7	2	Mixta	CTCTTTAACAATTTATCAGACAATCTGTGTGGGCACTCACAGGACGGATATCGCAAAAATAATTGCAGTATCAAGTCTCAAGAGTGAACACGTAATTCATTACGACGTTTTTCTTTGAGCATCAGACTTTTAAATTGAAGAGTTTGATCNNNNNNCCATGCTGATACCTTCCCGTGTAGTGTCCACACAGATTGTCTGATAGAAAGTATGAG
GCF_900706815.1	Moellerella wisconsensis	1	6	Proteus	CTCTTTAACAATTTATCAGACAATCTGTGTGGGCACTCACAAGACACTATCGAAATAAAAAATATTTTTGATTTTAAGTCTTAAAGAGTGACTAACACGTTAATTCATATATGAATAAATGAAGTCAGTTTAATTCTTTGAGCATCAAACTTTAATTGAAGAGTTTGATCNNNNNNCCTAAATTCGAAGTTGAATGTGAAGTGCTCACACAGATTGTCTGATAGAAAGTAGAG
GCF_900706815.1	Moellerella wisconsensis	2	6	Proteus	CTCTTTAACAATTTATCAGACAATCTGTGTGGGCACTCACAAGACACTATCGAAATAAAAAATATTTTTGATTTTAAGTCTTAAAGAGTGACTAACACGTTAATTCATATATGAATAAATGAAGTCAGTTTAATTCTTTGAGCATCAAACTTTAATTGAAGAGTTTGATCNNNNNNCCTAAATTCGAAGTTGAATGTGAAGTGCTCACACAGATTGTCTGATAGAAAAGTAGA
GCF_900706815.1	Moellerella wisconsensis	3	6	Proteus	CTCTTTAACAATTTATCAGACAATCTGTGTGGGCACTCACAAGACACTATCGAAATAAAAAATATTTTTGATTTTAAGTCTTAAAGAGTGACTAACACGTTAATTCATATATGAATAAATGAAGTCAGTTTAATTCTTTGAGCATCAAACTTTAATTGAAGAGTTTGATCNNNNNNCCTAAATTCGAAGTTGAATGTGAAGTGCTCACACAGATTGTCTGATAGAAAGTAGAG
GCF_900706815.1	Moellerella wisconsensis	4	6	Proteus	CTCTTTAACAATTTATCAGACAATCTGTGTGGGCACTCACAAGACACTATCGAAATAAAAAATATTTTTGATTTTAAGTCTTAAAGAGTGACTAACACGTTAATTCATATATGAATAAATGAAGTCAGTTTAATTCTTTGAGCATCAAACTTTAATTGAAGAGTTTGATCNNNNNNCCTAAATTCGAAGTTGAATGTGAAGTGCTCACACAGATTGTCTGATAGAAAAGTAGA
GCF_900706815.1	Moellerella wisconsensis	5	6	Proteus	CTCTTTAACAATTTATCAGACAATCTGTGTGGGCACTCACAAGACACTATCGAAATAAAAAATATTTTTGATTTTAAGTCTTAAAGAGTGACTAACACGTTAATTCATATATGAATAAATGAAGTCAGTTTAATTCTTTGAGCATCAAACTTTAATTGAAGAGTTTGATCNNNNNNCCTAAATTCGAAGTTGAATGTGAAGTGCTCACACAGATTGTCTGATAGAAAGTAGAG
GCF_900706815.1	Moellerella wisconsensis	6	6	Proteus	CTCTTTAACAATTTATCAGACAATCTGTGTGGGCACTCACAAGACACTATCGAAATAAAAAATATTTTTGATTTTAAGTCTTAAAGAGTGACTAACACGTTAATTCATATATGAATAAATGAAGTCAGTTTAATTCTTTGAGCATCAAACTTTAATTGAAGAGTTTGATCNNNNNNCCTAAATTCGAAGTTGAATGTGAAGTGCTCACACAGATTGTCTGATAGAAAGTAGAG
GCF_900706815.1	Moellerella wisconsensis	7	6	Proteus	CTCTTTAACAATTTATCAGACAATCTGTGTGGGCACTCACAAGACACTATCGAAATAAAAAATATTTTTGATTTTAAGTCTTAAAGAGTGACTAACACGTTAATTCATATATGAATAAATGAAGTCAGTTTAATTCTTTGAGCATCAAACTTTAATTGAAGAGTTTGATCNNNNNNCCTAAATTCGAAGTTGAATGTGAAGTGCTCACACAGATTGTCTGATAGAAAAGTAGA
GCF_900706815.1	Moellerella wisconsensis	8	6	Proteus	CTCTTTAACAATTTATCAGACAATCTGTGTGGGCACTCACAAGACACTATCGAAATAAAAAAATATTTTTTGATTTTAAGTCTTAAAGAGTGACTAACACGTTAATTCATATATGAATAAATGAAGTCAGTTTAATTCTTTGAGCATCAAACTTTAATTGAAGAGTTTGATCNNNNNNCCTAAATTCGAAGTTGAATGTGAAGTGCTCACACAGATTGTCTGATAGAAAGTAGAG
GCA_900635025.1	Morganella morganii	1	6	Proteus	CTCTTTAACAATTTATCAGACAATCTGTGTGGGCACTCGCAGGACATATCACAAAAAATATATTTTTGAGAAGTCTTGAAGAGTGACCAATACAGCAGCTTAGTAATAAGCAGCAGTAAACAGTTTAATTCTTTGAGCATCAGACACTTTTAATTGAAGAGTTTGATNNNNNNCCTAGTTGATACTGAATGTGAGTGTTCACACAGATTGTCTGATAGAAAATGAGCAGA
GCA_900635025.1	Morganella morganii	2	6	Proteus	CTCTTTAACAATTTATCAGACAATCTGTGTGGGCACTCGCAGGACATATCACAAAAAATATATTTTTGAGAAGTCTTGAAGAGTGACCAATACAGCAGCTTAGTAATAAGCAGCAGTAAACAGTTTAATTCTTTGAGCATCAGACACTTTTAATTGAAGAGTTTGATNNNNNNCCTAGTTGATACTGAATGTGAGTGTTCACACAGATTGTCTGATAGAAAATGAGCAGA
GCA_900635025.1	Morganella morganii	3	6	Proteus	CTCTTTAACAATTTATCAGACAATCTGTGTGGGCACTCGCAGGACATATCACAAAAAATATTATTTTTGAGAAGTCTTGAAGAGTGACCAATACAGCAGCTTAGTAATAAGCAGCAGTAAACAGTTTAATTCTTTGAGCATCAGACACTTTTAATTGAAGAGTTTGATNNNNNNCCTAGTTGATACTGAATGTGAGTGTTCACACAGATTGTCTGATAGAAAATGAGCAGA
GCA_900635025.1	Morganella morganii	4	6	Proteus	CTCTTTAACAATTTATCAGACAATCTGTGTGGGCACTCGCAGGACATATCACAAAAAATATTATTTTTGAGAAGTCTTGAAGAGTGACCAATACAGCAGCTTAGTAATAAGCAGCAGTAAACAGTTTAATTCTTTGAGCATCAAACACTTTTAATTGAAGAGTTTGATNNNNNNCCTATGTTGATACAGAATGTGAGTGTTCACACAGATTGTCTGATAGAAAGAAGCAGA
GCA_900635025.1	Morganella morganii	5	6	Proteus	CTCTTTAACAATTTATCAGACAATCTGTGTGGGCACTCGCAGGACATATCACAAAAAATATTATTTTTGAGAAGTCTTGAAGAGTGACCAATACAGCAGCTTAGAAATAAGCAGCAGTAAACAGTTTAATTCTTTGAGCATCAGACACTTTTAATTGAAGAGTTTGATNNNNNNCCTAGTTGATACTGAATGTGAGTGTTCACACAGATTGTCTGATAGAAAATGAGCAGA
GCA_900635025.1	Morganella morganii	6	6	Proteus	CTCTTTAACAATTTATCAGACAATCTGTGTGGGCACTCGCAGGACATATCACAAAAAATATTATTTTTGAGAAGTCTTGAAGAGTGACCAATACAGCAGCTTAGAAATAAGCAGCAGTAAACAGTTTAATTCTTTGAGCATCAAACACTTTTAATTGAAGAGTTTGATNNNNNNCCTATGTTGATACAGAATGTGAGTGTTCACACAGATTGTCTGATAGAAAGAAGCAGA
GCA_900635025.1	Morganella morganii	7	6	Proteus	CTCTTTAACAATTTATCAGACAATCTGTGTGGGCACTCGCAGGACATATCACAAAAAATATTATTTTTGAGAAGTCTTGAAGAGTGACCAATACAGCAGCTTAGAAATAAGCAGCAGTAAACAGTTTAATTCTTTGAGCATCAGACACTTTTAATTGAAGAGTTTGATNNNNNNCCTAGTTGGTATTGAATGTGAGTGTTCACACAGATTGTCCTGATAGAAAGAAGCAGA
GCF_006094455.1	Morganella morganii	1	6	Proteus	CTCTTTAACAATTTATCAGACAATCTGTGTGGGCACTCGCAGGACATATCACAAAAAATATTATTTTTGAGAAGTCTTGAAGAGTGACCAATACAGCAGCTTAGTAATAAGCAGCAGTAAACAGTTTAATTCTTTGAGCATCAAACACTTTTAATTGAAGAGTTTGATCNNNNNNCCTAGTTGATGTTGAATGTGAGTGTTCACACAGATTGTCTGATAGAAAATGAGCAGA
GCF_006094455.1	Morganella morganii	2	6	Proteus	CTCTTTAACAATTTATCAGACAATCTGTGTGGGCACTCGCAGGACATATCACAAAAAATATTATTTTTGAGAAGTCTTGAAGAGTGACCAATACAGCAGCTTAGTAATAAGCAGCAGTAAACAGTTTAATTCTTTGAGCATCAAACACTTTTAATTGAAGAGTTTGATCNNNNNNCCTAGTTGATGTTGAATGTGAGTGTTCACACAGATTGTCTGATAGAAAATGAGCAGA
GCF_006094455.1	Morganella morganii	3	6	Proteus	CTCTTTAACAATTTATCAGACAATCTGTGTGGGCACTCGCAGGACATATCACAAAAAATATTATTTTTGAGAAGTCTTGAAGAGTGACCAATACAGCAGCTTAGTAATAAGCAGCAGTAAACAGTTTAATTCTTTGAGCATCAGACACTTTTAATTGAAGAGTTTGATCNNNNNNCCTAGTTGATGTTGAATGTGAGTGTTCACACAGATTGTCTGATAGAAAATGAGCAGA
GCF_006094455.1	Morganella morganii	4	6	Proteus	CTCTTTAACAATTTATCAGACAATCTGTGTGGGCACTCGCAGGACATATCACAAAAAATATTATTTTTGAGAAGTCTTGAAGAGTGACCAATACAGCAGCTTAGTAATAAGCAGCAGTAAACAGTTTAATTCTTTGAGCATCAGACACTTTTAATTGAAGAGTTTGATCNNNNNNCCTGGTTGATACAGAATGTGAGTGTTCACACAGATTGTCTGATAGAAAGAAGCAGAT
GCF_006094455.1	Morganella morganii	5	6	Proteus	CTCTTTAACAATTTATCAGACAATCTGTGTGGGCACTCGCAGGACATATCACAAAAAATATTATTTTTGAGAAGTCTTGAAGAGTGACCAATACAGCAGCTTAGAAATAAGCAGCAGTAAACAGTTTAATTCTTTGAGCATCAGACACTTTTAATTGAAGAGTTTGATCNNNNNNCCTGGCTGATACAGAATGTGAGTGTTCACACAGATTGTCTGATAGAAAATGAGCAGA
GCF_006094455.1	Morganella morganii	6	6	Proteus	CTCTTTAACAATTTATCAGACAATCTGTGTGGGCACTCGCAGGACATATCACAAAAAATATATTTTTGAGAAGTCTTGAAGAGTGACCAATACAGCAGCTTAGTAATAAGCAGCAGTAAACAGTTTAATTCTTTGAGCATCAAACACTTTTAATTGAAGAGTTTGATCNNNNNNCCTAGTTGGTATTGAATGTGAGTGTTCACACAGATTGTCTGATAGAAAGAAGCAGAT
GCF_006094455.1	Morganella morganii	7	6	Proteus	CTCTTTAACAATTTATCAGACAATCTGTGTGGGCACTCGCAGGACATATCACAAAAAATATTATTTTTGAGAAGTCTTGAAGAGTGACCAATACAGCAGCTTAGTAATAAGCAGCAGTAAACAGTTTAATTCTTTGAGCATCAGACACTTTTAATTGAAGAGTTTGATCNNNNNNCCTAGTTGGTATTGAATGTGAGTGTTCACACAGATTGTCTGATAGAAAGAAGCAGAT
GCF_900130115.1	Nissabacter archeti	1	10	Serratia	CTCTTTAACAATTTATCAGACAATCTGTGTGGGCACTCACAAGACGATATCAAGCATCYTCGGATGCACAAAATATTAAGTCTTGAAGAGTGACTAACTAAAGTAATTTAGACAGTAACCTTTGAGCATCGCTATTAACTTAGCAAATCAAGCTTTTAATTGAAGAGTTTGATCNNNNNNCCTCAAGATATTTGACCGTGCAGTGCCCACAACAGATTGTCTGATNAATCGCTAGTA
GCF_001586165.1	Obesumbacterium proteus	1	9	Yersinia	CTCTTTAACAATTTATCAGACAATCTGTGTGGGCACTCACAAGACAATATCTAACGTCCTCGGACGATAAAATATTAAAGTCTTGAAGAGTGACCAAGCAGTAATTCATTTAGTTGAATTATTACGAAAGTTAATTTTCGAGCATCGCTTAACTTGTTTAAGCAAATCAAGCTTTTAATTGAAGAGTTTGATCNNNNNNCCTAAAGATAGCGTTAAGTGCAGTGTCCACACAGATTGTCTGATGAAATTAATGAGC
GCF_001586165.1	Obesumbacterium proteus	2	9	Yersinia	CTCTTTAACAATTTATCAGACAATCTGTGTGGGCACTCACAAGACAATATCTAACGTCCTCGGACGATAAAATATTAAAGTCTTGAAGAGTGACCAAGCAGTAATTCATTTAGTTGAATTATTACGAAAGTTAATTTTCGAGCATCGCTTAACTTGTTTAAGCAAATCAAGCTTTTAATTGAAGAGTTTGATCNNNNNNCCTAAAGATAGCGTTAAGTGCAGTGTCCACACAGATTGTCTGATGAAATTAATGAGC
GCF_001586165.1	Obesumbacterium proteus	3	9	Yersinia	CTCTTTAACAATTTATCAGACAATCTGTGTGGGCACTCACAAGACAATATCTAACGTCCTCGGACGATAAAATATTAAAGTCTTGAAGAGTGACCAAGCAGTAATTCATTTAGTTGAATTATTACGAAAGTTAATTTTCGAGCATCGCTTAACTTGTTTAAGCAAATCAAGCTTTTAATTGAAGAGTTTGATCNNNNNNCCTAAAGATAGCGTTAAGTGTAGTGTCCACACAGATTGTCTGATGAAATTAATGAGC
GCF_001586165.1	Obesumbacterium proteus	4	9	Yersinia	CTCTTTAACAATTTATCAGACAATCTGTGTGGGCACTCACAAGACAATATCTAACGTCCTCGGACGATAAAATATTAAAGTCTTGAAGAGTGACCAAGCAGTAATTCATTTAGTTGAATTATTACGAAAGTTAATTTTCGAGCATCGCTTAACTTGTTTAAGCAAATCAAGCTTTTAATTGAAGAGTTTGATCNNNNNNCCTAAAGATAGCGTTAAGTGCAGTGTCCACACAGATTGTCTGATGAAGAATAACGAG
GCF_001586165.1	Obesumbacterium proteus	5	9	Yersinia	CTCTTTAACAATTTATCAGACAATCTGTGTGGGCACTCACAAGACAATATCTAACGTCCTCGGACGATAAAATATTAAAGTCTTGAAGAGTGACCAAGCAGTAATTCATTTAGTTGAATTATTACGAAAGTTAATTTTCGAGCATCGCTTAACTTGTTTAAGCAAATCAAGCTTTTAATTGAAGAGTTTGATCNNNNNNCCTAAAGATAGCGTTAAGTGCAGTGTCCACACAGATTGTCTGATGAAGAATAACGAG
GCF_001586165.1	Obesumbacterium proteus	6	9	Yersinia	CTCTTTAACAATTTATCAGACAATCTGTGTGGGCACTCACAAGACAATATCTAACGTCCTCGGACGATAAAATATTAAAGTCTTGAAGAGTGACCAAGCAGTAATTCATTTAGTTGAATTATTACGAAAGTTAATTTTCGAGCATCGCTTAACTTGTTTAAGCAAATCAAGCTTTTAATTGAAGAGTTTGATCNNNNNNCCTAAAGATAGCGTTAAGTGCAGTGTCCACACAGATTGTCTGATGAAGAATAACGAG
GCF_001586165.1	Obesumbacterium proteus	7	9	Yersinia	CTCTTTAACAATTTATCAGACAATCTGTGTGGGCACTCACAAGACAATATCTAACGTCCTCGGACGATAAAATATTAAAGTCTTGAAGAGTGACCAAGCAGTAATTCATTTAGTTGAATTATTACGAAAGTTAATTTTCGAGCATCGCTTAACTTGTTTAAGCAAATCAAGCTTTTAATTGAAGAGTTTGATCNNNNNNCCTAAAGATAGCGTTAAGTGCAGTGTCCACACAGATTGTCTGATGAAATTAATGAGC
GCF_001586165.1	Obesumbacterium proteus	8	9	Yersinia	CTCTTTAACAATTTATCAGACAATCTGTGTGGGCACTCACAAGACAATATCTAACGTCCTCGGACGATAAAATATTAAAGTCTTGAAGAGTGACCAAGCAGTAATTCATTTAGTTGAATTATTACGAAAGTTAATTTTCGAGCACCGCTTAACTTGTTTAAGCAAATCAAGCTTTTAATTGAAGAGTTTGATCNNNNNNCCTAAAGATAGCGTTAAGTGCAGTGTCCACACAGATTGTCTGATGAAATTAATGAGC
GCF_003634275.1	Orbus hercynius	1	7	Frischella	CTTTAAAAATTAAGAACAGACAATCTGTGTGGGCACTGTTAGGACGAAAGATTCAAGTCTACGGACTTAAAAAAATCAAGTCTTAATAAGTGACACTGAAGATTCATTTGAATATGTCAGAGACAGTTATTGAGCATCAAACTTAAAATTGAAGAGTTTGATCNNNNNNCGAAAGCCTGACAGTGTTCACATAGATTGTTTGTTTGAAATAAAAGAAATTGTTTAG
GCA_900454405.1	Pantoea agglomerans	1	10	Serratia	CTCTTTAACATATTATCAGACAATCTGTGTGGGCACTCGCAGGATTGATATCAGCGTCTCCGGACGTAAAAAATATCAAGCCTCACGGAGTGAACACATAATGAAATTCATTATGACGTTTTACAGATGAGCACCGCTTAACTTGTTTAAGCAAATCAAACTTAAATTGAAGAGTTTTGATNNNNNNCCTGAAGATACCTTCCCGCGCAGTGTCCACACAGATTGTCTGATAAAAAGTAACGAG
GCA_900454405.1	Pantoea agglomerans	2	10	Serratia	CTCTTTAATAATTTATCAGACAATCTGTGTGGGCACTCGCAGGATTGATATCAGCGTCTCCGGACGTAAAAAATATCAAGCCTCACGAGTGAACACATAATGAAATTCATTATGACGTTTTACAGATGAGCACCGCTTAACTTGTTTAAGCAAATCAAACTTAAATTGAAGAGTTTGATCNNNNNNCCTGAAGATACCTTCCCGCGCAGTGTCCACACAGATTGTCTGATAAAAAAGTAATGA
GCA_900454405.1	Pantoea agglomerans	3	10	Serratia	CTCTTTAACAATTTATCAGACAATCTGTGTGGGCACTCGCAGGATTGATATCAGCGTCTCCGGACGTAAAAAATATCAAGCCTCACGAGTGAACACATAATGAAATTCATTATGACGTTTTACAGATGAGCACCGCTTAACTTGTTTAAGCAAATCAAACTTAAATTGAAGAGTTTGATCNNNNNNCCTGAAGATACCTTCCCGCGCAGTGTCCACACAGATTGTCTGATAGAAAATAACGAG
GCA_900454405.1	Pantoea agglomerans	4	10	Serratia	CTCTTTAACAATTTATCAGACAATCTGTGTGGGCACTCGCAGGATTGATATCAGCGTCTCCGGACGTAAAAAATATCAAGCCTCACGAGTGAACACATAATGAAATTCATTATGACGTTTTACAGATGAGCACCGCTTAACTTGTTTAAGCAAATCAAACTTAAATTGAAGAGTTTGATCNNNNNNCCTGAAGATACCTTCCCGCGCAGTGTCCACACAGATTGTCTGATAAAAAAGTAATGA
GCA_900454405.1	Pantoea agglomerans	5	10	Serratia	CTCTTTAACAATTTATCAGACAATCTGTGTGGGCACTCGCAGGATTGATATCAGCGTCTCCGGACGTAAAAAAATATCAAGCCTCACGAGTGAACACATAATGAAATTCATTATGACGTTTTACAGATGAGCACCGCTTAACTTGTTTAAGCAAATCAAACTTAAATTGAAGAGTTTGATCNNNNNNCCTGAAGATACCTTCCCGCGCAGTGTCCACACAGATTGTCTGATAAAAAGTAACGAG
GCA_900454405.1	Pantoea agglomerans	6	10	Serratia	CTCTTTAACAATTTATCAGACAATCTGTGTGGGCACTCGCAGGATTGATATCAGCGTCTCCGGACGTAAAAAATATCAAGCCTCACGAGTGAACACATAATGAAATTCATTATGACGTTTTACAGATGAGCACCGCTTAACTTGTTTAAGCAAATCAAACTTAAATTGAAGAGTTTGATCNNNNNNCCTGAAGATACCTTCCCGCGCAGTGTCCACACAGATTGTCTGATAAAAAGTAATGAG
GCA_900454405.1	Pantoea agglomerans	7	10	Serratia	CTCTTTAACAATTTATCAGACAATCTGTGTGGGCACTCGCAGGATTGATATCAGCGTCTCCGGACGTAAAAAATATCGAGCCTCACGAGTGAACACATAATGAAATTCATTATGACGTTTTACAGATGAGCACCGCTTAACTTGTTTAAGCAAATCAAACTTAAATTGAAGAGTTTGATCNNNNNNCCTGAAGATACCTTCCCGCGCAGTGTCCACACAGATTGTCTGATAAAAAGTAACGAG
GCF_002101395.1	Pantoea alhagi	1	2	Mixta	CTCTTTAACAATTTATCAGACAATCTGTGTGGGCACTCACGGACGGGATATCGCAAAAATAATTGCAGTATCAAGTCTCAGAGTGAACACGTAATTCATTACGACGTTTTTCTCGAGCATCAGACTTTTAAATTGAAGAGTTTGATCNNNNNNCCATGCTGAATCCCGACCGTGAAGTGCTCACACAGATTGTCTGATAGAAGTAATGAG
GCF_002101395.1	Pantoea alhagi	2	2	Mixta	CTCTTTAACAATTTATCAGACAATCTGTGTGGGCACTCACGGACGGGATATCGCAAAAACTATTGCAGTATCAAGTCTCAGAGTGAACACGTAATTCATTACGACGTTTTTCTCGAGCATCAGACTTTTAAATTGAAGAGTTTGATCNNNNNNCCATGCTGAATCCCGACCGTGAAGTGCTCACACAGATTGTCTGATAGAAGTAATGAG
GCF_002101395.1	Pantoea alhagi	3	2	Mixta	CTCTTTAACAATTTATCAGACAATCTGTGTGGGCACTCACGGACGGGATATCGCAAAAACTATTGCAGTATCAAGTCTCAGAGTGAACACGTAATTCATTACGACGTTTTTCTTTGAGCATCAGACTTTTAAATTGAAGAGTTTGATCNNNNNNCCATGCTGAATCCCGGCCGTGAAGTGCTCACACAGATTGTCTGATGAAATGTACGAG
GCF_002101395.1	Pantoea alhagi	4	2	Mixta	CTCTTTAACAATTTATCAGACAATCTGTGTGGGCACTCACGGACGGGATATCGCAAAAACTATTGCAGTATCAAGTCTCAGAGTGAACACGTAATTCATTACGACGTTTTTCTTTGAGCATCAGACTTTTAAATTGAAGAGTTTGATCNNNNNNCCATGCTGAATCCTGCCCGTGAAGTGCTCACACAGATTGTCTGATAGAAGTAATGAG
GCF_002101395.1	Pantoea alhagi	5	2	Mixta	CTCTTTAACAATTTATCAGACAATCTGTGTGGGCACTCACGGACGGGATATCGCAAAAACTATTGCAGTATCAAGTCTCAGAGTGAACACGTAATTCATTACGACGTTTTTCTTTGAGCATCAGACTTTTAAATTGAAGAGTTTGATCNNNNNNCCATGCTGAATCCCGGCCGTGAAGTGCTCACACAGATTGTCTGATGAAATGTACGAG
GCF_002101395.1	Pantoea alhagi	6	2	Mixta	CTCTTTAACAATTTATCAGACAATCTGTGTGGGCACTCACGGACGGGATATCGCAAAAACTATTGCAGTATCAAGTCTCAGAGTGAACACGTAATTCATTACGACGTTTTTCTTTGAGCATCAGACTTTTAAATTGAAGAGTTTGATCNNNNNNCCATGCTGAATCCCGGCCGTGAAGTGCTCACACAGATTGTCTGATGAAATGTACGAG
GCF_002101395.1	Pantoea alhagi	7	2	Mixta	CTCTTTAACAATTTATCAGACAATCTGTGTGGGCACTCACGGACGGGATATCGCAAAAATAATTGCAGTATCAAGTCTCAGAGTGAACACGTAATTCATTACGACGTTTTTCTTTGAGCATCAGACTTTTAAATTGAAGAGTTTGATCNNNNNNCCATGCTGAATCCCGGCCGTGAAGTGCTCACACAGATTGTCTGATGAAATGTACGAG
GCF_000661975.1	Pantoea ananatis	1	10	Serratia	CTCTTTAACAATTTATCAGACAATCTGTGTGGGCACTCGCAGGATTGATATCAGCGTCTCCGGACGTAAAAAAATATCAAAGCCTCACGAGTGAACACATAATGAAATTCATTATGACGTTTTACAGATGAGCACCGCTGAACTGGTTTCAGCAAATCAAACTTAAATTGAAGAGTTTGATCNNNNNNCCTGAAGATACCTTCCCGCGAAGTGCTCACACAGATTGTCTGATAGAAAAGTAATGA
GCF_000710035.2	Pantoea ananatis	1	10	Serratia	CTCTTTAACAATTTATCAGACAATCTGTGTGGGCACTCGCAGGATTGATATCAGCGTCTCCGGACGTAAAAAATATCAAAGCCTCACGAGTGAACACATAATGAAATTCATTATGACGTTTTACAGATGAGCACCGCTGGACTTGTTTCAGCAAATCAAACTTTAAATTGAAGAGTTTGATCNNNNNNCCTGAAGATACCTTCCCGCGAAGTGCTCACACAGATTGTCTGATAGAAAGTCACGAG
GCF_009646115.1	Pantoea eucalypti	1	10	Serratia	CTCTTTAACAATTTATCAGACAATCTGTGTGGGCACTCGCAGGATTGATATCAGCGTCTTAGGACGCAAAAAAATATCAAAGCCTCACGAGTGAACACATAATGAAATTCATTATGACGTTTTACAGATGAGCACCGCTTAACTTGTTTAAGCAAATCAAACTTAAATTGAAGAGTTTGATCNNNNNNCCTGAAGATACCTTCCCGCGCAGTGTCCACAACAGATTGTCTGATAAAAAGTAATGA
GCF_009646115.1	Pantoea eucalypti	2	10	Serratia	CTCTTTAACAATTTATCAGACAATCTGTGTGGGCACTCGCAGGATTGATATCAGCGTCTTAGGACGCAAAAAAATATCAAAGCCTCACGAGTGAACACATAATGAAATTCATTATGACGTTTTACAGATGAGCACCGCTTAACTTGTTTAAGCAAATCAAACTTAAATTGAAGAGTTTGATCNNNNNNCCTGAAGATACCTTCCCGCGCAGTGCCCACACAGATTGTCTGATAAAAAGTAACGAG
GCF_009646115.1	Pantoea eucalypti	3	10	Serratia	CTCTTTAACAATTTATCAGACAATCTGTGTGGGCACTCGCAGGATTGATATCAGCGTCTCCGGACGTAAAAAAATATCAAAGCCTCACGAGTGAACACATAATGAAATTCATTATGACGTTTTACAGATGAGCACCGCTTAACTTGTTTAAGCAAATCAAACTTAAATTGAAGAGTTTGATCNNNNNNCCTGAAGATACCTTCCCGCGCAGTGTCCACACAGATTGTCTGATAAAAAGTAATGAG
GCF_009646115.1	Pantoea eucalypti	4	10	Serratia	CTCTTTAACAATTTATCAGACAATCTGTGTGGGCACTCGCAGGATTGATATCAGCGTCTCCGGACGTAAAAAAATATCAAAGCCTCACGAGTGAACACATAATGAAATTCATTATGACGTTTTACAGATGAGCACCGCTTAACTTGTTTAAGCAAATCAAACTTAAATTGAAGAGTTTGATCNNNNNNCCTGAAGATACCTTCCCGCGCAGTGTCCACAACAGATTGTCTGATAAAAAGTAACGA
GCF_009646115.1	Pantoea eucalypti	5	10	Serratia	CTCTTTAACAATTTATCAGACAATCTGTGTGGGCACTCGCAGGATTGATATCAGCGTCTCCGGACGTAAAAAAATATCAAGCCTCACGAGTGAACACATAATGAAATTCATTATGACGTTTTACAGATGAGCACCGCTTAACTTGTTTAAGCAAATCAAACTTAAATTGAAGAGTTTGATCNNNNNNCCTGAAGATACCTTCCCGCGCAGTGTCCACACAGATTGTCTGATAAAAAAAGTAATG
GCF_009646115.1	Pantoea eucalypti	6	10	Serratia	CTCTTTAACAATTTATCAGACAATCTGTGTGGGCACTCGCAGGATTGATATCAGCGTCTCCGGACGTAAAAAAATATCAAAGCCTCACGAGTGAACACATAATGAAATTCATTATGACGTTTTACAGATGAGCACCGCTTAACTTGTTTAAGCAAATCAAACTTAAATTGAAGAGTTTGATCNNNNNNCCTGAAGATACCTTCCCGCGCAGTGCCCACACAGATTGTCTGATAGAAAATAACGAG
GCF_009646115.1	Pantoea eucalypti	7	10	Serratia	CTCTTTAACAATTTATCAGACAATCTGTGTGGGCACTCGCAGGATTGATATCAGCGTCTCCGGACGCAACAAAATATCAAGCCTCACGAGTGAACACATAATGAAATTCATTATGACGTTTTACAGATGAGCACCGCTTAACTTGTTTAAGCAAATCAAACTTAAATTGAAGAGTTTGATCNNNNNNCCTGAAGATACCTTCCCGCGCAGTGTCCACAACAGATTGTCTGATAAAAAGTAACGA
GCF_000757405.1	Pantoea stewartii	1	10	Serratia	CTCTTTAACAATTTATCAGACAATCTGTGTGGGCACTCGCAGGATTGATATCCGCGTCTCCGGACGCAAAAAAATATCAAGTCTTAAGAGTGAACACGTATTGAAATTCATTACGACGTTTTCCTTGAGCATCGCTGCACTGGTTGCAGCAAATCAAACTTTAAATTGAAGAGTTTGATCNNNNNNCCTGAAGATACCGTCGTGCGAAGTGCTCACACAGATTGTCTGATAGAAAGCTGAAGA
GCF_004792415.1	Pantoea vagans	1	10	Serratia	CTCTTTAACAATTTATCAGACAATCTGTGTGGGCACTCGCAGGATTGATATCAGCGTCTCCGGACGTAAAAAAATATCAAGTCTCACGAGTGAACACATAATGAAATTCATTATGACGTTTTACAGATGAGCACCGCTTAACTTGTTTAAGCAAATCAAACTTAAATTGAAGAGTTTGATCNNNNNNCCTGAAGATACCTTCCGGCGCAGTGCTCACACAGATTGTCTGATAAAAAAGTAATGA
GCF_004792415.1	Pantoea vagans	2	10	Serratia	CTCTTTAACAATTTATCAGACAATCTGTGTGGGCACTCGCAGGATTGATATCAGCGTCTCAGGACGCAACAAAATATCAAAGCCTCACGAGTGAACACATAATGAAATTCATTATGACGTTTTACAGATGAGCACCGCTTAACTTGTTTAAGCAAATCAAACTTAAATTGAAGAGTTTGATCNNNNNNCCTGAAGATACCTTCCGGCGCAGTGCTCACACAGATTGTCTGATAAAAAGTAACGAG
GCF_004792415.1	Pantoea vagans	3	10	Serratia	CTCTTTAACAATTTATCAGACAATCTGTGTGGGCACTCGCAGGATTGATATCAGCGTCTCAGGACGCAACAAAATATCAAAGCCTCACGAGTGAACACATAATGAAATTCATTATGACGTTTTACAGATGAGCACCGCTTAACTTGTTTAAGCAAATCAAACTTAAATTGAAGAGTTTGATCNNNNNNCCTGAAGATACCTTCCCGCGCAGTGCTCACACAGATTGTCTGATAAAAAGTAATGAG
GCF_004792415.1	Pantoea vagans	4	10	Serratia	CTCTTTAACAATTTATCAGACAATCTGTGTGGGCACTCGCAGGATTGATATCAGCGTCTCAGGACGCAACAAAAATATCAAAGCCTCACGAGTGAACACATAATGAAATTCATTATGACGTTTTACAGATGAGCACCGCTTAACTTGTTTAAGCAAATCAAACTTAAATTGAAGAGTTTGATCNNNNNNCCTGAAGATACCTTCCCGCGCAGTGTCCACACAGATTGTCTGATAAAAAGTAACGAG
GCF_004792415.1	Pantoea vagans	5	10	Serratia	CTCTTTAACAATTTATCAGACAATCTGTGTGGGCACTCGCAGGATTGATATCAGCGTCTCAGGACGCAACAAAATATCAAAGCCTCACGAGTGAACACATAATGAAATTCATTATGACGTTTTACAGATGAGCACCGCTTAACTTGTTTAAGCAAATCAAACTTAAATTGAAGAGTTTGATCNNNNNNCCTGAAGATACCTTCCGGCGCAGTGCTCACACAGATTGTCTGATAAAAAGTAATGAG
GCF_004792415.1	Pantoea vagans	6	10	Serratia	CTCTTTAACAATTTATCAGACAATCTGTGTGGGCACTCGCAGGATTGATATCAGCGTCTCAGGACGCAACAAAATATCAAAGCCTCACGAGTGAACACATAATGAAATTCATTATGACGTTTTACAGATGAGCACCGCTTAACTTGTTTAAGCAAATCAAACTTAAATTGAAGAGTTTGATCNNNNNNCCTGAAGATACCTTCCCGCGCAGTGTCCACACAGATTGTCTGATAGAAAATAACGAG
GCF_004792415.1	Pantoea vagans	7	10	Serratia	CTCTTTAACAATTTATCAGACAATCTGTGTGGGCACTCGCAGGATTGATATCAGCGTCTCAGGACGCAACAAAATATCAAAGCCTCACGAGTGAACACATAATGAAATTCATTATGACGTTTTACAGATGAGCACCGCTTAACTTGTTTAAGCAAATCAAACTTAAATTGAAGAGTTTGATCNNNNNNCCTGAAGATACCTTCCCGCGCAGTGTCCACACAGATTGTCTGATAAAAAGTAACGAG
GCF_000803315.1	Pectobacterium actinidiae	1	13	Pectobacterium	TCTTTAACAATATAATCAGACAATCTGTGTGGGCACTCACAAGACCGTATCTTGACGATATAAAAAGTCTTGAAGAGTGAACAACAGTAAATTCATTACGAATAAACAGTTTTAATTCTTTGAGCATCGCTGACGAGTTCAGCAAATCAAACAAATCTTAAATTGAAGAGTTTGATCNNNNNNCCAAGAAGATGTGTGTTGAGTGAAGTGCTCACACAGATTGTCTGATGAAAATACTGA
GCF_000803315.1	Pectobacterium actinidiae	2	13	Pectobacterium	TCTTTAACAATATAATCAGACAATCTGTGTGGGCACTCACAAGACCGTATCTTAACGATATAAAAAGTCTTGAAGAGTGAACAACAGTAAATTCATTACGAATAAACAGTTTTAAATCTTTGAGCATCGCTGACGAGTTCAGCAAATCAAACAAATCTTAAATTGAAGAGTTTGATTNNNNNNCCAAGAAGATGTGTGTTAAGTGAAGTGCTCACACAGATTGTCTGATGAAAATAACGA
GCF_000803315.1	Pectobacterium actinidiae	3	13	Pectobacterium	TCTTTAACAATATAATCAGACAATCTGTGTGGGCACTCACAAGACCGTATCTTGACGATATAAAAAGTCTTGAAGAGTGAACAACAGTAAATTCATTACGAATAAACAGTTTTAATTCTTTGAGCATCGCTGACGAGTTCAGCAAATCAAACAAATCTTAAATTGAAGAGTTTGATCNNNNNNCCAAGAAGATGTGTGTTGAGTGAAGTGCTCACACAGATTGTCTGATGAAAATACTGA
GCF_000803315.1	Pectobacterium actinidiae	4	13	Pectobacterium	TCTTTAACAATATAATCAGACAATCTGTGTGGGCACTCACAAGACCGTATCTTACGATATAAAAGTCTTGAAGAGTGAACAACAGTAAATTCATTACGAATAAACAGTTTTAATTCTTTGAGCATCGCTGACGAGTTCAGCAAATCAAACAAATCTTAAATTGAAGAGTTTGATCNNNNNNCCAAGAAGATGTGTGTTAGTGAAGTGCTCACACAGATTGTCTGATGAAAATACTGAG
GCF_000803315.1	Pectobacterium actinidiae	5	13	Pectobacterium	TCTTTAACAATATAATCAGACAATCTGTGTGGGCACTCACAAGACCGTATCTTAACGATATAAAAAGTCTTGAAGAGTGAACAACAGTAAATTCATTACGAATAAACAGTTTTAATTCTTTGAGCATCGCTGACGAGTTCAGCAAATCAAACAAATCTTAAATTGAAGAGTTTGATCNNNNNNCCAAGAAGATGTGTGTTGAGTGAAGTGCTCACACAGATTGTCTGATGAAAATACTGA
GCF_000803315.1	Pectobacterium actinidiae	6	13	Pectobacterium	TCTTTAACAATATAATCAGACAATCTGTGTGGGCACTCACAAGACCGTATCTTGACGATATAAAAAGTCTTGAAGAGTGAACAACAGTAAATTCATTACGAATAAACAGTTTTAATTCTTTGAGCATCGCTGACGAGTTCAGCAAATCAAACAAATCTTAAATTGAAGAGTTTGATCNNNNNNCCAAGAAGATGTGTGTTGAGTGAAGTGCTCACACAGATTGTCTGATGAAAATACTGA
GCF_000803315.1	Pectobacterium actinidiae	7	13	Pectobacterium	TCTTTAACAATATAATCAGACAATCTGTGTGGGCACTCACAAGACCGTATCTTGACGATATAAAAAGTCTTGAAGAGTGAACAACAGTAAATTCATTACGAATAAACAGTGACTAATTCTTTGAGCATCGCTGACGAGTTCAGCAAATCAAACAAATCTTAAATTGAAGAGTTTGATCNNNNNNCCAAGAAGATGTGTGTTAAGTGAAGTGCTCACACAGATTGTCTGATGAAAATAACGA
GCF_000749905.1	Pectobacterium atrosepticum	1	13	Pectobacterium	TCTTTAACAATATAATCAGACAATCTGTGTGGGCACTCACAAGACCGTATCTTAAACGATATAAAAAGTCTTGAAGAGTGAACAACAGTAAAATTCATTACGAATGAACAGTTACTAATTCTTTGAGCATCGCTGACGAGTTCAGCAAATCAAACAAATCTTAAATTGAAGAGTTTGATCNNNNNNCCAATAAAGATGTGTGTTAAGTGAAGTGCTCACACAGATTGTCTGATGAAAATA
GCF_001038685.1	Pectobacterium atrosepticum	1	13	Pectobacterium	TCTTTAACAATATAATCAGACAATCTGTGTGGGCACTCACAAGACCGTATCTTAAACGATATAAAAAGTCTTGAAGAGTGAACAACAGTAAAATTCATTACGAATGAACAGTTACTAATTCTTTGAGCATCGCTGACGAGTTCAGCAAATCAAACAAATCTTAAATTGAAGAGTTTGATCNNNNNNCCAATAAAGATGTGTGTTAAGTGAAGTGCTCACACAGATTGTCTGATGAAAATAACG
GCF_000754695.1	Pectobacterium brasiliense	1	13	Pectobacterium	TCTTTAACAATTTAATCAGACAATCTGTGTGGGCACTCACAAGACCGTATCTTAACGATATAAAAAAGTCTTGAAGAGTGAACAACAGTAAATTCATTACGAATAAACAGTTTTAATTCTTTGAGCATCGCTGACGAGTTCAGCAAATCAAACAAATCTTAAATTGAAGAGTTTGATCNNNNNNCCAAGAAGATGTGCGTTGAGTGAAGTGCTCACACAGATTGTCTGATGAAAATAACGA
GCF_000749855.1	Pectobacterium carotovorum	1	13	Pectobacterium	TCTTTAACAATATAATCAGACAATCTGTGTGGGCACTCACAAGACCGTATCTTAACGATATAGAAAAGTCTTGAAGAGTGAACAACAGTAAATTCATTACGAATAAACAGTTACTAATTCTTTGAGCATCGCTGACGAGTTCAGCAAATCAAACAAATCTTAAATTGAAGAGTTTGATCNNNNNNCCAAGAAGATGTGTGTTGCGTGAAGTGCTCACACAGATTGTCTGATGAAAATAACGA
GCF_000757625.1	Pectobacterium parmentieri	1	13	Pectobacterium	TCTTTAACAATATAATCAGACAATCTGTGTGGGCACTCACAAGACCGTATCTTAACGATATAAAAAGTCTTGAAGAGTGAACAACAGTAAATTCATTACGAATAAACAGTTTTAATTCTTTGAGCATCGCTGACGAGTTCAGCAAATCAAACAAATCTTAAATTGAAGAGTTTGATCNNNNNNCCAAAAAGATGTGTGTTAAGTGAAGTGCTCACACAGATTGTCTGATGAAAATAACGA
GCF_000757625.1	Pectobacterium parmentieri	2	13	Pectobacterium	TCTTTAACAATATAATCAGACAATCTGTGTGGGCACTCACAAGACCGTATCTTAACGATATAAAAAGTCTTGAAGAGTGAACAACAGTGAAATTCATTACGAATAAACAGTTACTAATTCTTTGAGCATCGCTGACGAGTTCAGCAAATCAAACAAATCTTAAATTGAAGAGTTTGATCNNNNNNCCAAAAAAGATGTGTGTTACGTGAAGTGCTCACACAGATTGTCTGATGAAAATACTG
GCF_000757625.1	Pectobacterium parmentieri	3	13	Pectobacterium	TCTTTAACAATATAATCAGACAATCTGTGTGGGCACTCACAAGACCGTATCTTAACGATATAAAAAGTCTTGAAGAGTGAACAACAGTGAAATTCATTACGAATAAACAGTTACTAATTCTTTGAGCATCGCTGACGAGTTCAGCAAATCAAACAAATCTTAAATTGAAGAGTTTGATCNNNNNNCCAAAAAAGATGTGTGTTACGTGAAGTGCTCACACAGATTGTCTGATGAAAATACTG
GCF_000757625.1	Pectobacterium parmentieri	4	13	Pectobacterium	TCTTTAACAATATAATCAGACAATCTGTGTGGGCACTCACAAGACCGTATCTTAACGATATAAAAAGTCTTGAAGAGTGAACAACAGTGAAATTCATTACGAATAAACAGTTTTAATTCTTTGAGCATCGCTGACGAGTTCAGCAAATCAAACAAATCTTAAATTGAAGAGTTTGATCNNNNNNCCAAAAAGATGTGTGTTAAGTGAAGTGCTCACACAGATTGTCTGATGAAAATACTGA
GCF_000757625.1	Pectobacterium parmentieri	5	13	Pectobacterium	TCTTTAACAATATAATCAGACAATCTGTGTGGGCACTCACAAGACCGTATCTTAACGATATAAAAAGTCTTGAAGAGTGAACAACAGTAAATTCATTACGAATAAACAGTTTTAATTCTTTGAGCATCGCTGACGAGTTCAGCAAATCAAACAAATCTTAAATTGAAGAGTTTGATCNNNNNNCCAAAAAGATGTGTGTTAAGTGAAGTGCTCACACAGATTGTCTGATGAAAATACTGA
GCF_000757625.1	Pectobacterium parmentieri	6	13	Pectobacterium	TCTTTAACAATATGATCAGACAATCTGTGTGGGCACTCACAAGACCGTATCTTAACGATATAAAAAGTCTTGAAGAGTGAACAACAGTAAATTCATTACGAATAAACAGTTTTAATTCTTTGAGCATCGCTGACGAGTTCAGCAAATCAAACAAATCTTAAATTGAAGAGTTTGATCNNNNNNCCAAAAAAGATGTGTGTTAAGTGAAGTGCTCACACAGATTGTCTGATGAAAATAACG
GCF_001742145.1	Pectobacterium parmentieri	1	13	Pectobacterium	TCTTTAACAATATAATCAGACAATCTGTGTGGGCACTCACAAGACCGTATCTTAACGATATAAAAAGTCTTGAAGAGTGAACAACAGTGAAATTCATTACGAATAAACAGTTACTAATTCTTTGAGCATCGCTGACGAGTTCAGCAAATCAAACAAATCTTAAATTGAAGAGTTTGATCNNNNNNCCAAAAAAGATGTGTGTTACGTGAAGTGCTCACACAGATTGTCTGATGAAAATACTG
GCF_001742145.1	Pectobacterium parmentieri	2	13	Pectobacterium	TCTTTAACAATATAATCAGACAATCTGTGTGGGCACTCACAAGACCGTATCTTAACGATATAAAAAGTCTTGAAGAGTGAACAACAGTAAATTCATTACGAATAAACAGTTTTAATTCTTTGAGCATCGCTGACGAGTTCAGCAAATCAAACAAATCTTAAATTGAAGAGTTTGATCNNNNNNCCAAAAAGATGTGTGTTAAGTGAAGTGCTCACACAGATTGTCTGATGAAAATAACGA
GCF_001742145.1	Pectobacterium parmentieri	3	13	Pectobacterium	TCTTTAACAATATAATCAGACAATCTGTGTGGGCACTCACAAGACCGTATCTTAACGATATAAAAAGTCTTGAAGAGTGAACAACAGTGAAATTCATTACGAATAAACAGTTTTAATTCTTTGAGCATCGCTGACGAGTTCAGCAAATCAAACAAATCTTAAATTGAAGAGTTTGATCNNNNNNCCAAAAAGATGTGTGTTAAGTGAAGTGCTCACACAGATTGTCTGATGAAAATACTGA
GCF_001742145.1	Pectobacterium parmentieri	4	13	Pectobacterium	TCTTTAACAATATAATCAGACAATCTGTGTGGGCACTCACAAGACCGTATCTTAACGATATAAAAAGTCTTGAAGAGTGAACAACAGTAAATTCATTACGAATAAACAGTTTTAATTCTTTGAGCATCGCTGACGAGTTCAGCAAATCAAACAAATCTTAAATTGAAGAGTTTGATCNNNNNNCCAAAAAGATGTGTGTTAAGTGAAGTGCTCACACAGATTGTCTGATGAAAATACTGA
GCF_001742145.1	Pectobacterium parmentieri	5	13	Pectobacterium	TCTTTAACAATATAATCAGACAATCTGTGTGGGCACTCACAAGACCGTATCTTAACGATATAAAAAGTCTTGAAGAGTGAACAACAGTAAATTCATTACGAATAAACAGTTTTAATTCTTTGAGCATCGCTGACGAGTTCAGCAAATCAAACAAATCTTAAATTGAAGAGTTTGATCNNNNNNCCAAAAAGATGTGTGTTAAGTGAAGTGCTCACACAGATTGTCTGATGAAAATAACGA
GCF_001742145.1	Pectobacterium parmentieri	6	13	Pectobacterium	TCTTTAACAATATGATCAGACAATCTGTGTGGGCACTCACAAGACCGTATCTTAACGATATAAAAAGTCTTGAAGAGTGAACAACAGTAAATTCATTACGAATAAACAGTTTTAATTCTTTGAGCATCGCTGACGAGTTCAGCAAATCAAACAAATCTTAAATTGAAGAGTTTGATCNNNNNNCCAAAAAAGATGTGTGTTAAGTGAAGTGCTCACACAGATTGTCTGATGAAAATAACG
GCF_001742145.1	Pectobacterium parmentieri	7	13	Pectobacterium	TCTTTAACAATATAATCAGACAATCTGTGTGGGCACTCACAAGACCGTATCTTAACGATATAAAAAGTCTTGAAGAGTGAACAACAGTGAAATTCATTACGAATAAACAGTTACTAATTCTTTGAGCATCGCTGACGAGTTCAGCAAATCAAACAAATCTTAAATTGAAGAGTTTGATCNNNNNNCCAAAAAAGATGTGTGTTACGTGAAGTGCTCACACAGATTGTCTGATGAAAATACTG
GCF_002307355.1	Pectobacterium polaris	1	13	Pectobacterium	TCTTTAACAATTTAATCAGACAATCTGTGTGGGCACTCACAAGACCGTATCTTAACGATATAAAAAGTCTTGAAGAGTGAACAACAGTAAAATTCATTACGAATGAACAGTGACTAATTCTTTGAGCATCGCTTCTCGAGTAGAAGCAAATCAAACAAATCTTAAATTGAAGAGTTTGATCNNNNNNCCAAAAAAGATGTGTGTTAAGTGAAGTGCTCACACAGATTGTCTGATGAAAATAACG
GCF_002307355.1	Pectobacterium polaris	2	13	Pectobacterium	TCTTTAACAATTTAATCAGACAATCTGTGTGGGCACTCACAAGACCGTATCTTAACGATATAAAAAGTCTTGAAGAGTGAACAACAGTAAAATTCATTACGAATGAACAGTGACTAATTCTTTGAGCATCGCTTCTCGAGTAGAAGCAAATCAAACAAATCTTAAATTGAAGAGTTTGATCNNNNNNCCAAAAAGATGTGTGTTAAGTGAAGTGCTCACACAGATTGTCTGATGAAAATACTGA
GCF_002307355.1	Pectobacterium polaris	3	13	Pectobacterium	TCTTTAACAATTTAATCAGACAATCTGTGTGGGCACTCACAAGACCGTATCTTAACGATATAAAAAGTCTTGAAGAGTGAACAACAGTAAAATTCATTACGAATGAACAGTGACTAATTCTTTGAGCATCGCTTCTCGAGTAGAAGCAAATCAAACAAATCTTAAATTGAAGAGTTTGATCNNNNNNCCAAAAAAGATGTGTGTTAAGTGAAGTGCTCACACAGATTGTCTGATGAAAATAACG
GCF_002307355.1	Pectobacterium polaris	4	13	Pectobacterium	TCTTTAACAATATAATCAGACAATCTGTGTGGGCACTCACAAGACCGTATCTTAAACGATATAAAAAGTCTTGAAGAGTGAACAACAGTAAAATTCATTACGAATAAACAGTTACTAATTCTTTGAGCATCGCTGACGAGTTCAGCAAATCAAACAAATCTTAAATTGAAGAGTTTGATCNNNNNNCCAAAAAAGATGTGTGTTACGTGAAGTGCTCACACAGATTGTCTGATGAAAATACTG
GCF_002307355.1	Pectobacterium polaris	5	13	Pectobacterium	TCTTTAACAATTTAATCAGACAATCTGTGTGGGCACTCACAAGACCGTATCTTAAACGATATAAAAAGTCTTGAAGAGTGAACAACAGTAAAATTCATTACGAATGAACAGTGACTAATTCTTTGAGCATCGCTTCTCGAGTAGAAGCAAATCAAACAAATCTTAAATTGAAGAGTTTGATCNNNNNNCCAAAAAAGATGTGTGTTAAGTGAAGTGCTCACACAGATTGTCTGATGAAAATAACG
GCF_002307355.1	Pectobacterium polaris	6	13	Pectobacterium	TCTTTAACAATATAATCAGACAATCTGTGTGGGCACTCACAAGACCGTATCTTAACGATATAAAAAGTCTTGAAGAGTGAACAACAGTGAAATTCATTACGAATAAACAGTTACTAATTCTTTGAGCATCGCTGACGAGTTCAGCAAATCAAACAAATCTTAAATTGAAGAGTTTGATCNNNNNNCCAAAAAAGATGTGTGTTACGTGAAGTGCTCACACAGATTGTCTGATGAAAATACTG
GCF_002307355.1	Pectobacterium polaris	7	13	Pectobacterium	TCTTTAACAATATAATCAGACAATCTGTGTGGGCACTCACAAGACCGTATCTTAACGATATAAAAAGTCTTGAAGAGTGAACAACAGTAAAATTCATTACGAATGAACAGTTACTAATTCTTTGAGCATCGCTTCTCGAGTAGAAGCAAATCAAACAAATCTTAAATTGAAGAGTTTGATCNNNNNNCCAAAAAGATGTGTGTTAAGTGAAGTGCTCACACAGATTGTCTGATGAAAATACTGA
GCF_012427845.1	Pectobacterium punjabense	1	13	Pectobacterium	TCTTTAACAATATAATCAGACAATCTGTGTGGGCACTCACAAGACCGTATCTTAACGATATAAAAGTCTTGAAGAGTGAACAACAGTAAATTCATTACGAATAAACAGTTTTAATTCTTTGAGCATCGCTGACGAGTTCAGCAAATCAAACAAATCTTAAATTGAAGAGTTTGATCNNNNNNCCAAGAAGATGTGTGTTAAGTGAAGTGCTCACACAGATTGTCTGATGAAAATACTGA
GCF_012427845.1	Pectobacterium punjabense	2	13	Pectobacterium	TCTTTAACAATATAATCAGACAATCTGTGTGGGCACTCACAAGACCGTATCTTAACGATATAAAAAGTCTTGAAGAGTGAACAACAGTAAATTCATTACGAATAAACAGTTTTAATTCTTTGAGCATCGCTGACGAGTTCGGCAAATCAAACAAATCTTAAATTGAAGAGTTTGATCNNNNNNCCAAGAAGATGTGCGTTAAGTGAAGTGCTCACACAGATTGTCTGATGAAAATAACGA
GCF_012427845.1	Pectobacterium punjabense	3	13	Pectobacterium	TCTTTAACAATATAATCAGACAATCTGTGTGGGCACTCACAAGACCGTATCTTAACGATATAAAAAAGTCTTGAAGAGTGAACAACAGTAAATTCATTACGAATAAACAGTTTTAATTCTTTGAGCATCGCTGACGAGTTCAGCAAATCAAACAAATCTTAAATTGAAGAGTTTGATCNNNNNNCCAAGAAGATGTGCGTTAAGTGAAGTGCTCACACAGATTGTCTGATGAAAATAACGA
GCF_012427845.1	Pectobacterium punjabense	4	13	Pectobacterium	TCTTTAACAATATAATCAGACAATCTGTGTGGGCACTCACAAGACCGTATCTTAACGATATAAAAAAGTCTTGAAGAGTGAACAACAGTAAATTCATTACGAATAAACAGTTTTAATTCTTTGAGCATCGCTGACGAGTTCAGCAAATCAAACAAATCTTAAATTGAAGAGTTTGATCNNNNNNCCAAGAAGATGTGCGTTAAGTGAAGTGCTCACACAGATTGTCTGATGAAAATACTGA
GCF_012427845.1	Pectobacterium punjabense	5	13	Pectobacterium	TCTTTAACAATATAATCAGACAATCTGTGTGGGCACTCACAAGACCGTATCTTAACGATATAAAAAAGTCTTGAAGAGTGAACAACAGTAAATTCATTACGAATAAACAGTTTTAATTCTTTGAGCATCGCTGACGAGTTCAGCAAATCAAACAAATCTTAAATTGAAGAGTTTGATCNNNNNNCCAAGAAGATGTGTGTTAAGTGAAGTGCTCACACAGATTGTCTGATGAAAATACTGA
GCF_012427845.1	Pectobacterium punjabense	6	13	Pectobacterium	TCTTTAACAATATAATCAGACAATCTGTGTGGGCACTCACAAGACCGTATCTTAACGATATAAAAAAGTCTTGAAGAGTGAACAACAGTAAATTCATTACGAATAAACAGTTTTAATTCTTTGAGCATCGCTGACGAGTTCAGCAAATCAAACAAATCTTAAATTGAAGAGTTTGATCNNNNNNCCAAGAAGATGTGCGTTAAGTGAAGTGCTCACACAGATTGTCTGATGAAAATAACGA
GCF_012427845.1	Pectobacterium punjabense	7	13	Pectobacterium	TCTTTAACAATATAATCAGACAATCTGTGTGGGCACTCACAAGACCGTATCTTAACGATATAAAAAAGTCTTGAAGAGTGAACAACAGTAAATTCATTACGAATAAACAGTTTTAATTCTTTGAGCATCGCTGACGAGTTCAGCAAATCAAACAAATCTTAAATTGAAGAGTTTGATCNNNNNNCCAAGAAGATGTGTGTTAAGTGAAGTGCTCACACAGATTGTCTGATGAAAATACTGA
GCF_001742185.1	Pectobacterium wasabiae	1	13	Pectobacterium	TCTTTAACAATATAATCAGACAATCTGTGTGGGCACTCACAAGACCGTATCTTAACGATATAAAAAGTCTTGAAGAGTGAACAACAGTAAATTCATTACGAATGAACAGTAACTAATTCTTTGAGCATCGCTGACGAGTTCAGCAAATCAAACAAATCTTAAATTGAAGAGTTTGATCNNNNNNCCAAAAAAGATGTGTGTTACGTGAAGTGCTCACACAGATTGTCTGATGAAAATACTG
GCF_001742185.1	Pectobacterium wasabiae	2	13	Pectobacterium	TCTTTAACAATATAATCAGACAATCTGTGTGGGCACTCACAAGACCGTATCTTAACGATATAAAAAGTCTTGAAGAGTGAACAACAGTAAATTCATTACGAATGAACAGTAACTAATTCTTTGAGCATCGCTGACGAGTTCAGCAAATCAAACAAATCTTAAATTGAAGAGTTTGATCNNNNNNCCAAAAAGATGTGTGTTGAGTGAAGTGCTCACACAGATTGTCTGATGAAAATAACGA
GCF_001742185.1	Pectobacterium wasabiae	3	13	Pectobacterium	TCTTTAACAATATAATCAGACAATCTGTGTGGGCACTCACAAGACCGTATCTTAACGATATAAAAAGTCTTGAAGAGTGAACAACAGTAAATTCATTACGAATGAACAGTAACTAATTCTTTGAGCATCGCTGACGAGTTCAGCAAATCAAACAAATCTTAAATTGAAGAGTTTGATCNNNNNNCCAAAAAGATGTGTGTTGAGTGAAGTGCTCACACAGATTGTCTGATGAAAATAACGA
GCF_001742185.1	Pectobacterium wasabiae	4	13	Pectobacterium	TCTTTAACAATATAATCAGACAATCTGTGTGGGCACTCACAAGACCGTATCTTAACGATATAAAAAGTCTTGAAGAGTGAACAACAGTAAATTCATTACGAATGAACAGTAACTAATTCTTTGAGCATCGCTGACGAGTTCAGCAAATCAAACAAATCTTAAATTGAAGAGTTTGATCNNNNNNCCAAAAAGATGTGTGTTGAGTGAAGTGCTCACACAGATTGTCTGATGAAAATACTGA
GCF_001742185.1	Pectobacterium wasabiae	5	13	Pectobacterium	TCTTTAACAATATAATCAGACAATCTGTGTGGGCACTCACAAGACCGTATCTTAACGATATAAAAAAGTCTTGAAGAGTGAACAACAGTAAATTCATTACGAATGAACAGTAACTAATTCTTTGAGCATCGCTGACGAGTTCAGCAAATCAAACAAATCTTAAATTGAAGAGTTTGATCNNNNNNCCAAAAAAGATGTGTGTTACGTGAAGTGCTCACACAGATTGTCTGATGAAAATACTG
GCF_001742185.1	Pectobacterium wasabiae	6	13	Pectobacterium	TCTTTAACAATATAATCAGACAATCTGTGTGGGCACTCACAAGACCGTATCTTAATGATATAAAAAGTCTTGAAGAGTGAACAACAGTAAATTCATTACGAATGAACAGTAACTAATTCTTTGAGCATCGCTGACGAGTTCAGCAAATCAAACAAATCTTAAATTGAAGAGTTTGATCNNNNNNCCAAAAAAGATGTGTGTTGAGTGAAGTGCTCACACAGATTGTCTGATGAAAATAACG
GCF_001742185.1	Pectobacterium wasabiae	7	13	Pectobacterium	TCTTTAACAATATAATCAGACAATCTGTGTGGGCACTCACAAGACCGTATCTTAACGATATAAAAAGTCTTGAAGAGTGAACAACAGTAAATTCATTACGAATGAACAGTAACTAATTCTTTGAGCATCGCTGACGAGTTCAGCAAATCAAACAAATCTTAAATTGAAGAGTTTGATCNNNNNNCCAAAAAGATGTGTGTTGAGTGAAGTGCTCACACAGATTGTCTGATGAAAATACTGA
GCF_003634575.1	Photorhabdus asymbiotica	1	5	Photorhabdus	CTCTTTAACAATTAATCAGACAATCTGTGTGGGCACTCACAAGACCGTATCACAAAAAAATACGTCTTAAAGTCTTGAAGAGTGAACAACAGTTAATTCATTACGAACTAACAGGGCAATTCTTTGAGCATCAAACTTTAAATTGAAGAGTTTGATCNNNNNNCCTGAGATGCGTTGAGTGCAGTGCTCACACAGATTGTCTGATGAAAGTAGAGCACGG
GCF_003634575.1	Photorhabdus asymbiotica	2	5	Photorhabdus	CTCTTTAACAATTAATCAGACAATCTGTGTGGGCACTCACAAGACGGTATCACAAAAAAATATGTTTTAAGTCTTGAAGAGTGAACAACAGTTAATTCATTACGAACTAACAGGACGATTCTTTGAGCATCAAACTTTAAATTGAAGAGTTTGATCNNNNNNCCTGAGATGCGTTGAGTGCAGTGCTCACACAGATTGTCTGATGAAAGTAGAGCACGG
GCF_003634575.1	Photorhabdus asymbiotica	3	5	Photorhabdus	CTCTTTAACAATTAATCAGACAATCTGTGTGGGCACTCACAAGACGGTATCACAAAAAAATATGTTTTAAGTCTTGAAGAGTGAACAACAGTTAATTCATTACGAACTAACAGGACGATTCTTTGAGCATCAAACTTTAAATTGAAGAGTTTGATCNNNNNNCCTGAGATGCGTTGAGTGCAGTGCTCACACAGATTGTCTGATGAAAGAAGAGAATGA
GCF_003634575.1	Photorhabdus asymbiotica	4	5	Photorhabdus	CTCTTTAACAATTAATCAGACAATCTGTGTGGGCACTCACAAGACGGTATCACAAAAAATACGTTTTAAAGTCTTGAAGAGTGAACAGCAGTTAATTCATTACGAACTAACAGGACGATTCTTTGAGCATCAAACTTTAAATTGAAGAGTTTGATCNNNNNNCCTGAGATGCGTTGAGTGCAGTGCTCACACAGATTGTCTGATGAAAGAAGAGAATGA
GCF_003634575.1	Photorhabdus asymbiotica	5	5	Photorhabdus	CTCTTTAACAATTAATCAGACAATCTGTGTGGGCACTCACAAGACGGTATCACAAAAAAATATGTTTTAAGTCTTGAAGAGTGAACAACAGTTAATTCATTACGAACTAACAGGACGATTCTTTGAGCATCAAACTTTAAATTGAAGAGTTTGATCNNNNNNCCTGAGATGCGTTGAGTGCAGTGCTCACACAGATTGTCTGATGAAAGAAGAGAATGA
GCF_003634575.1	Photorhabdus asymbiotica	6	5	Photorhabdus	CTCTTTAACAATTAATCAGACAATCTGTGTGGGCACTCACAAGACGGTATCACAAAAAATACGTTTTAAAGTCTTGAAGAGTGAACAACAGTTAATTCATTACGAACTAACAGGACGATTCTTTGAGCATCAAACTTTAAATTGAAGAGTTTGATCNNNNNNCCTGAGATGCGTTGAGTGCAGTGCTCACACAGATTGTCTGATGAAAGTAGAGCACGG
GCF_003634575.1	Photorhabdus asymbiotica	7	5	Photorhabdus	CTCTTTAACAATTAATCAGACAATCTGTGTGGGCACTCACAAGACGGTATCACAAAAAATACGTTTTAAAGTCTTGAAGAGTGAACAACAGTTAATTCATTACGAACTAACAGGACGATTCTTTGAGCATCAAACTTTAAATTGAAGAGTTTGATCNNNNNNCCTGAGATGCGTTGAGTGCAGTGCTCACACAGATTGTCTGATGAAAGTAGAGCACGG
[truncated: 624 more rows]
